# Supplementary material for: The transcriptomic fingerprint of cancer response to Tumor Treating Fields (TTFields)
Source: Cell Death Discov. 2025 Jul 10;11:319. doi: 10.1038/s41420-025-02615-5 (PMC12246047; doi:10.1038/s41420-025-02615-5)
Supplement: Supplementary file 2 — Table S1 [file 41420_2025_2615_MOESM2_ESM.xlsx]

## Sheet: logFC
Table S1. Top differentially expressed genes with log fold change values higher than 1 or lower than -1 and p-value smaller than 0.05 in at least 6 datasets at 48 h. Values with p-value < 0.05 are shown in bold.
SYMBOL	Annotation	GasC_AGS	GasC_KATOIII	PanC_AsPC1	PanC_BxPC3	OvaC_OVCAR3	NSCLC_A549	NSCLC_H1299	NSCLC_H157	NSCLC_H1650	NSCLC_HCC4006	Meso_CD473	Meso_CD60	GBM_GBM1	GBM_JHH520	GBM_NCH644	GBM_SF188	More Description
RBM3	RNA-binding protein 3	-2.49621	-2.54453	-2.37905	-2.34308	-0.116177	-4.10761	-3.34512	-2.7131	-1.60366	-3.57176	-1.93953	-2.081	-0.954928	-0.785975	-0.82413	-0.90293	Cold-inducible mRNA binding protein that enhances global protein synthesis at both physiological and mild hypothermic temperatures. Reduces the relative abundance of microRNAs, when overexpressed. Enhances phosphorylation of translation initiation factors and active polysome formation (By similarity)
ANKRD1	Ankyrin repeat domain-containing protein 1	0.604969	-2.26717	NA	0.345092	-0.0406094	-0.80226	-0.46534	-2.49181	-1.33314	-1.90986	-1.12407	-1.35583	NA	NA	NA	0.886457	May play an important role in endothelial cell activation. May act as a nuclear transcription factor that negatively regulates the expression of cardiac genes. Induction seems to be correlated with apoptotic cell death in hepatoma cells	Ankyrin repeat domain containing
RRM2	Ribonucleoside-diphosphate reductase subunit M2	-1.10245	-1.22079	-0.230287	-0.649808	-0.26147	-3.90351	-3.27148	-2.94142	-1.18069	-2.37275	-0.720964	-0.0924185	-0.349794	-0.329812	-0.355187	-0.64088	Provides the precursors necessary for DNA synthesis. Catalyzes the biosynthesis of deoxyribonucleotides from the corresponding ribonucleotides. Inhibits Wnt signaling	Belongs to the ribonucleoside diphosphate reductase small chain family
COQ3	Ubiquinone biosynthesis O-methyltransferase, mitochondrial	-1.25714	-1.03025	-1.03837	-1.13982	-0.186627	-1.2481	-0.955042	-1.68197	-0.5328	-1.13713	-0.0373251	-0.0377117	0.0908902	-0.0986438	-0.326948	-0.620002	O-methyltransferase that catalyzes the 2 O-methylation steps in the ubiquinone biosynthetic pathway	Belongs to the class I-like SAM-binding methyltransferase superfamily. UbiG/COQ3 family
KIF11	Kinesin-like protein KIF11	-1.21741	-1.08871	-0.693164	-0.622208	-0.300771	-1.70602	-0.8645	-1.1297	-0.62168	-1.03662	-1.08251	-0.420803	-0.288236	-0.378449	-0.293433	-0.533314	Motor protein required for establishing a bipolar spindle during mitosis. Required in non-mitotic cells for transport of secretory proteins from the Golgi complex to the cell surface	Belongs to the TRAFAC class myosin-kinesin ATPase superfamily. Kinesin family. BimC subfamily
KIF20B	Kinesin-like protein KIF20B	-1.13799	-1.25443	-0.575404	-0.328099	-0.298965	-1.59447	-1.15521	-1.35661	-0.758897	-1.1827	-1.02821	-0.267107	-0.187439	-0.270342	-0.0879956	-0.406009	Plus-end-directed motor enzyme that is required for completion of cytokinesis. Required for proper midbody organization and abscission in polarized cortical stem cells. Plays a role in the regulation of neuronal polarization by mediating the transport of specific cargos. Participates in the mobilization of SHTN1 and in the accumulation of PIP3 in the growth cone of primary hippocampal neurons in …
IDH2	Isocitrate dehydrogenase [NADP], mitochondrial	-0.396146	-0.113565	-0.526077	-0.567054	-0.115125	-1.94992	-2.22686	-1.99768	-1.65857	-2.32481	-1.11312	-1.0501	-0.131731	-0.157175	-0.212732	-0.460021	Plays a role in intermediary metabolism and energy production. It may tightly associate or interact with the pyruvate dehydrogenase complex	Belongs to the isocitrate and isopropylmalate dehydrogenases family
MKI67	Proliferation marker protein Ki-67	-0.629978	-1.00391	-0.445408	-0.345872	-0.338325	-2.40924	-1.6785	-1.84862	-1.41241	-1.70995	-1.03331	-0.00652802	-0.290648	-0.384259	0.0586302	-0.531032	Required to maintain individual mitotic chromosomes dispersed in the cytoplasm following nuclear envelope disassembly. Associates with the surface of the mitotic chromosome, the perichromosomal layer, and covers a substantial fraction of the chromosome surface. Prevents chromosomes from collapsing into a single chromatin mass by forming a steric and electrostatic charge barrier: the protein has a…
SPC25	Kinetochore protein Spc25	-1.17921	-0.765645	-0.505054	-0.393821	-0.151334	-2.37205	-1.11021	-1.3317	-1.57082	-1.63025	-1.04873	-0.110581	-0.243123	-0.0925156	-0.0619996	-0.640141	Acts as a component of the essential kinetochore- associated NDC80 complex, which is required for chromosome segregation and spindle checkpoint activity. Required for kinetochore integrity and the organization of stable microtubule binding sites in the outer plate of the kinetochore. The NDC80 complex synergistically enhances the affinity of the SKA1 complex for microtubules and may allow the NDC…	Belongs to the SPC25 family
CENPH	Centromere protein H	-1.88631	-1.17225	-1.00095	-0.852681	0.0457693	-2.07535	-1.6062	-1.63331	-1.48316	-1.83212	-0.945142	-0.335794	0.164028	-0.143093	-0.0557302	-0.650265	Component of the CENPA-NAC (nucleosome-associated) complex, a complex that plays a central role in assembly of kinetochore proteins, mitotic progression and chromosome segregation. The CENPA-NAC complex recruits the CENPA-CAD (nucleosome distal) complex and may be involved in incorporation of newly synthesized CENPA into centromeres. Required for chromosome congression and efficiently align the c…
EXOSC9	Exosome complex component RRP45	-1.34004	-1.31365	-0.522429	-0.798444	-0.250741	-1.67188	-1.50414	-2.09919	-1.25217	-1.53073	-0.620299	-0.50978	-0.27691	-0.372683	-0.317608	-0.687413	Non-catalytic component of the RNA exosome complex which has 3'->5' exoribonuclease activity and participates in a multitude of cellular RNA processing and degradation events. In the nucleus, the RNA exosome complex is involved in proper maturation of stable RNA species such as rRNA, snRNA and snoRNA, in the elimination of RNA processing by-products and non-coding 'pervasive' transcripts, such as…
RAB17	Ras-related protein Rab-17	1.35216	1.73128	0.568893	1.3706	-0.223066	8.27386	8.15399	6.91186	-0.03247	4.08192	1.33589	1.70346	0.441622	NA	0.358381	1.94278	The small GTPases Rab are key regulators of intracellular membrane trafficking, from the formation of transport vesicles to their fusion with membranes. Rabs cycle between an inactive GDP-bound form and an active GTP-bound form that is able to recruit to membranes different set of downstream effectors directly responsible for vesicle formation, movement, tethering and fusion. That Rab is involved…
CCL2	C-C motif chemokine 2	NA	NA	NA	NA	-0.384953	2.2533	2.02465	6.36828	-2.96433	2.5998	1.33934	1.79236	0.737796	0.496139	NA	1.08018	Chemotactic factor that attracts monocytes and basophils but not neutrophils or eosinophils. Augments monocyte anti-tumor activity. Has been implicated in the pathogenesis of diseases characterized by monocytic infiltrates, like psoriasis, rheumatoid arthritis or atherosclerosis. May be involved in the recruitment of monocytes into the arterial wall during the disease process of atherosclerosis	Belongs to the intercrine beta (chemokine CC) family
TSC22D3	TSC22 domain family protein 3	4.90947	1.99647	1.0648	1.1254	0.261071	3.23489	1.9503	2.08471	3.18897	2.24038	1.7986	0.00161394	0.485593	-0.0277619	0.558704	1.21639	Protects T-cells from IL2 deprivation-induced apoptosis through the inhibition of FOXO3A transcriptional activity that leads to the down-regulation of the pro-apoptotic factor BCL2L11. In macrophages, plays a role in the anti-inflammatory and immunosuppressive effects of glucocorticoids and IL10. In T-cells, inhibits anti-CD3-induced NFKB1 nuclear translocation. In vitro, suppresses AP1 and NFKB1…
GDF15	Growth differentiation factor 15	1.96371	1.04112	0.839451	1.40043	1.04341	2.89566	2.20501	-0.0446183	3.58033	3.32686	2.27831	1.01892	0.739109	1.60678	0.518566	1.88269	Belongs to the TGF-beta family
SLC4A11	Sodium bicarbonate transporter-like protein 11	1.09256	1.13194	0.0924499	0.0202808	0.00264106	3.89071	3.49116	2.21319	2.46192	3.86866	0.706769	0.910566	-0.542337	0.1853	0.305499	0.929465	Transporter which plays an important role in sodium- mediated fluid transport in different organs. Prevents severe morphological changes of the cornea caused by increased sodium chloride concentrations in the stroma. In the inner ear, is involved in transport of potassium through the fibrocyte layer to the stria vascularis and is essential for the generation of the endocochlear potential but not …
SLC6A9	Sodium- and chloride-dependent glycine transporter 1	1.03797	2.17688	1.25405	1.09575	0.0414475	2.3799	1.80155	2.23035	4.43743	4.87333	0.983687	0.82104	0.012098	0.538385	0.563355	1.27393	Terminates the action of glycine by its high affinity sodium-dependent reuptake into presynaptic terminals. May play a role in regulation of glycine levels in NMDA receptor-mediated neurotransmission	Solute carriers
ARG2	Arginase-2, mitochondrial	1.03784	0.785803	3.20138	1.37267	-0.151659	4.84729	3.83491	3.32918	-0.0410733	3.04861	0.472034	1.69507	1.25698	0.748372	1.17137	0.615277	May play a role in the regulation of extra-urea cycle arginine metabolism and also in down-regulation of nitric oxide synthesis. Extrahepatic arginase functions to regulate L-arginine bioavailability to nitric oxid synthase (NOS). Arginine metabolism is a critical regulator of innate and adaptive immune responses. Seems to be involved in negative regulation of the survival capacity of activated C…
BCL6	B-cell lymphoma 6 protein	1.80431	2.93094	1.64186	1.64251	0.0749084	4.97716	5.39348	2.43098	1.40298	3.02035	0.143212	0.141194	0.604684	0.263104	0.554053	0.786571	Transcriptional repressor mainly required for germinal center (GC) formation and antibody affinity maturation which has different mechanisms of action specific to the lineage and biological functions. Forms complexes with different corepressors and histone deacetylases to repress the transcriptional expression of different subsets of target genes. Represses its target genes by binding directly to…
PPP1R3F	Protein phosphatase 1 regulatory subunit 3F	1.75626	2.52892	2.05228	1.34107	-0.227086	4.19625	3.83839	2.01595	2.08724	3.31079	1.41264	1.29912	0.149897	0.282102	0.146747	0.585638	Glycogen-targeting subunit for protein phosphatase 1 (PP1)
SLCO4A1	Solute carrier organic anion transporter family member 4A1	1.08841	0.28775	1.49465	2.81402	0.193809	3.96032	2.09433	4.1277	1.10614	3.02032	2.27136	3.99625	0.723072	-0.0512944	-0.199286	0.47541	Mediates the Na(+)-independent transport of organic anions such as the thyroid hormones T3 (triiodo-L-thyronine), T4 (thyroxine) and rT3, and of estrone-3-sulfate and taurocholate	Belongs to the organo anion transporter (TC 2.A.60) family
CYP1A1	Cytochrome P450 1A1	1.76869	1.74344	1.49337	1.19613	-0.337083	2.77092	2.64155	4.14273	2.57688	3.19663	NA	NA	1.63691	0.408202	0.763586	1.46425	Cytochromes P450 are a group of heme-thiolate monooxygenases. In liver microsomes, this enzyme is involved in an NADPH-dependent electron transport pathway. It oxidizes a variety of structurally unrelated compounds, including steroids, fatty acids, and xenobiotics
PGM2L1	Glucose 1,6-bisphosphate synthase	1.451	0.315985	0.570304	1.36146	0.0784739	1.64204	1.80619	3.81906	1.5531	2.23094	0.817409	0.82433	0.685196	0.130249	0.818406	0.280208	Glucose 1,6-bisphosphate synthase using 1,3- bisphosphoglycerate as a phosphate donor and a series of 1- phosphate sugars as acceptors, including glucose 1-phosphate, mannose 1-phosphate, ribose 1-phosphate and deoxyribose 1- phosphate. 5 or 6-phosphosugars are bad substrates, with the exception of glucose 6-phosphate. Also synthesizes ribose 1,5- bisphosphate. Has only low phosphopentomutase and…
PSD4	PH and SEC7 domain-containing protein 4	1.37576	0.383341	1.14821	0.210103	-0.061943	3.6389	2.85979	2.48709	1.45711	2.17316	1.33014	0.835794	0.438376	0.6502	1.11159	NA	Guanine nucleotide exchange factor for ARF6 and ARL14/ARF7. Through ARL14 activation, controls the movement of MHC class II-containing vesicles along the actin cytoskeleton in dendritic cells. Involved in membrane recycling. Interacts with several phosphatidylinositol phosphate species, including phosphatidylinositol 3,4-bisphosphate, phosphatidylinositol 3,5- bisphosphate and phosphatidylinosito…	Pleckstrin homology domain containing
KIAA0513	Uncharacterized protein KIAA0513	1.52129	0.738732	1.65743	1.03395	0.362403	3.22604	2.32251	2.94834	2.39388	3.25326	0.125039	0.16061	-0.162805	0.135766	0.35457	0.70324	KIAA0513
FOXO4	Forkhead box protein O4	1.19176	1.86359	0.952171	1.00075	-0.0493033	2.43845	1.97076	2.68516	1.58035	2.71639	-0.00594752	0.26408	0.576131	0.375964	0.361657	0.571836	Transcription factor involved in the regulation of the insulin signaling pathway. Binds to insulin-response elements (IREs) and can activate transcription of IGFBP1. Down-regulates expression of HIF1A and suppresses hypoxia-induced transcriptional activation of HIF1A-modulated genes. Also involved in negative regulation of the cell cycle. Involved in increased proteasome activity in embryonic ste…	Forkhead boxes
PINK1	Serine/threonine-protein kinase PINK1, mitochondrial	1.31977	1.58516	1.22262	1.20382	-0.240627	2.68376	2.78893	2.26649	1.10846	1.97268	-0.156717	0.304276	-0.00967526	0.34293	0.0979583	0.953698	Protects against mitochondrial dysfunction during cellular stress by phosphorylating mitochondrial proteins. Involved in the clearance of damaged mitochondria via selective autophagy (mitophagy) by mediating activation and translocation of PRKN. Targets PRKN to dysfunctional depolarized mitochondria through the phosphorylation of MFN2. Activates PRKN in 2 steps: (1) by mediating phosphorylation a…
SLC5A3	Sodium/myo-inositol cotransporter	2.90726	1.43894	2.05942	2.38462	-0.15835	2.92877	1.85025	4.6213	0.199227	2.37876	1.35544	2.20885	0.976521	0.625897	1.51077	0.956242	Prevents intracellular accumulation of high concentrations of myo-inositol (an osmolyte) that result in impairment of cellular function	Solute carriers
AGFG2	Arf-GAP domain and FG repeat-containing protein 2	2.0041	0.826087	0.709229	1.82855	-0.19364	3.13066	2.6511	3.12042	-0.133803	0.58924	1.81716	1.68474	0.172768	0.21701	0.433017	1.14618	ArfGAP with FG repeats 2	ArfGAPs
ITGA10	Integrin alpha-10	3.11	1.72898	0.544405	1.59496	NA	2.6668	3.82918	3.10997	0.6266	2.53653	1.15821	2.04507	-0.0844733	0.368866	0.281928	1.33031	Integrin alpha-10/beta-1 is a receptor for collagen	Belongs to the integrin alpha chain family
MRPS6	Mitochondrial ribosomal protein S6	1.10706	0.902114	1.77745	1.80212	-0.265074	1.75793	1.30343	1.74958	-0.203767	0.221967	0.780844	1.48832	0.696875	0.628047	1.2098	0.534146
S100A3	Protein S100-A3	-0.357249	1.0773	1.52935	-1.0733	0.0913819	0.986783	1.09012	2.91402	-1.71275	0.572743	1.11854	1.52227	1.00867	0.593428	1.3857	1.08076	Binds both calcium and zinc. May be involved in calcium- dependent cuticle cell differentiation, hair shaft and hair cuticular barrier formation	S100 calcium binding proteins
GEM	GTP-binding protein GEM	-0.0474632	-0.180296	0.980653	1.27998	0.387717	1.45021	1.71374	1.36946	1.05795	2.95597	1.06105	0.230624	1.10281	0.220314	0.748179	0.441781	Could be a regulatory protein, possibly participating in receptor-mediated signal transduction at the plasma membrane. Has guanine nucleotide-binding activity but undetectable intrinsic GTPase activity	RGK type GTPase family
PAQR5	Membrane progestin receptor gamma	0.21646	-0.506071	1.41546	1.44284	0.331484	0.906178	1.09021	1.44097	1.06681	3.33532	1.29889	2.00902	NA	0.588964	NA	0.939352	Plasma membrane progesterone (P4) receptor coupled to G proteins. Seems to act through a G(i) mediated pathway. May be involved in oocyte maturation	Progestin and adipoQ receptor family
ABHD4	Protein ABHD4	1.16152	1.60194	0.768537	1.17129	-0.149325	1.80341	1.23719	0.892953	0.864027	1.33023	0.965376	-0.297751	0.273725	0.267609	0.306681	1.17525	Lysophospholipase selective for N-acyl phosphatidylethanolamine (NAPE). Contributes to the biosynthesis of N-acyl ethanolamines, including the endocannabinoid anandamide by hydrolyzing the sn-1 and sn-2 acyl chains from N-acyl phosphatidylethanolamine (NAPE) generating glycerophospho-N-acyl ethanolamine (GP-NAE), an intermediate for N-acyl ethanolamine biosynthesis. Hydrolyzes substrates bearing …
SMPDL3A	Acid sphingomyelinase-like phosphodiesterase 3a	1.77601	1.37414	0.227689	0.348323	0.673932	1.54392	2.04117	1.35013	1.07509	1.08928	-0.0612751	0.0301979	-0.0392473	0.00355702	0.294479	0.893668	Has in vitro nucleotide phosphodiesterase activity with nucleoside triphosphates, such as ATP. Has in vitro activity with p-nitrophenyl-TMP. Has lower activity with nucleoside diphosphates, and no activity with nucleoside monophosphates. Has in vitro activity with CDP-choline, giving rise to CMP and phosphocholine. Has in vitro activity with CDP-ethanolamine. Does not have sphingomyelin phosphodi…	Belongs to the acid sphingomyelinase family
NPAS1	Neuronal PAS domain-containing protein 1	1.11133	1.25722	0.841588	0.491877	0.32831	1.3793	1.11846	1.95432	1.19062	1.0139	0.690062	0.0380343	0.591622	0.784715	0.233082	1.09124	May control regulatory pathways relevant to schizophrenia and to psychotic illness. May play a role in late central nervous system development by modulating EPO expression in response to cellular oxygen level (By similarity)	Basic helix-loop-helix proteins
YPEL5	Protein yippee-like 5	0.881026	1.72656	0.796806	0.494313	0.192539	1.1545	1.4306	1.82134	1.4805	2.01875	-0.0720214	-0.286997	0.329566	0.0360614	0.34692	1.19583	Yippee like family	Belongs to the yippee family
CLIP2	CAP-Gly domain-containing linker protein 2	1.48756	1.71989	0.752159	1.21286	0.334213	2.78436	1.61953	2.37709	-0.0777033	1.79468	1.30337	0.235196	-0.188324	0.220783	0.11666	0.73405	Seems to link microtubules to dendritic lamellar body (DLB), a membranous organelle predominantly present in bulbous dendritic appendages of neurons linked by dendrodendritic gap junctions. May operate in the control of brain-specific organelle translocations (By similarity)
PNPLA6	Neuropathy target esterase	1.8254	1.32033	1.32749	0.810538	-0.0657212	2.22859	2.46274	1.75189	0.781557	2.14969	1.15473	0.931117	0.478264	0.432732	0.512864	0.91035	Phospholipase B that deacylates intracellular phosphatidylcholine (PtdCho), generating glycerophosphocholine (GroPtdCho). This deacylation occurs at both sn-2 and sn-1 positions of PtdCho. Its specific chemical modification by certain organophosphorus (OP) compounds leads to distal axonopathy	Patatin like phospholipase domain containing
PC	Pyruvate carboxylase, mitochondrial	0.653292	1.12664	2.13181	1.23125	-0.111282	2.26521	2.1229	2.64051	0.939023	2.54316	1.14426	0.745074	0.214226	0.311642	0.166508	0.412088	Pyruvate carboxylase catalyzes a 2-step reaction, involving the ATP-dependent carboxylation of the covalently attached biotin in the first step and the transfer of the carboxyl group to pyruvate in the second. Catalyzes in a tissue specific manner, the initial reactions of glucose (liver, kidney) and lipid (adipose tissue, liver, brain) synthesis from pyruvate
DRAM1	DNA damage-regulated autophagy modulator protein 1	1.43357	0.503454	NA	1.91594	0.412593	2.37253	2.09957	2.25463	0.49885	2.43489	1.13709	0.915072	0.214924	0.35366	0.263852	1.25474	Lysosomal modulator of autophagy that plays a central role in p53/TP53-mediated apoptosis. Not involved in p73/TP73- mediated autophagy
GFPT2	Glutamine--fructose-6-phosphate aminotransferase [isomerizing] 2	1.67772	NA	NA	1.67593	NA	2.0105	1.38198	1.89627	0.592637	2.45136	1.08621	0.493319	0.469012	0.262569	0.359531	0.158614	Controls the flux of glucose into the hexosamine pathway. Most likely involved in regulating the availability of precursors for N- and O-linked glycosylation of proteins
EPHX1	Epoxide hydrolase 1	0.498779	1.2613	0.878536	1.31296	-0.214329	2.42046	1.98994	0.817745	1.29686	2.08306	1.43676	1.07099	0.183345	0.485732	0.911384	1.47007	Biotransformation enzyme that catalyzes the hydrolysis of arene and aliphatic epoxides to less reactive and more water soluble dihydrodiols by the trans addition of water (By similarity). May play a role in the metabolism of endogenous lipids such as epoxide-containing fatty acids
CLDN15	Claudin-15	1.0961	1.02279	1.0599	1.3873	-0.150751	1.71848	1.7552	1.6625	2.03231	1.88993	0.85312	0.393093	0.0167339	0.077409	-0.0181426	0.131533	Claudins function as major constituents of the tight junction complexes that regulate the permeability of epithelia. While some claudin family members function as impermeable barriers, others mediate the permeability to ions and small molecules. Often, several claudin family members are coexpressed and interact with each other, and this determines the overall permeability. CLDN15 forms tight junc…
IDUA	Alpha-L-iduronidase	1.13793	2.06323	0.393235	0.708708	0.0122038	2.36339	1.31035	1.60623	1.45143	1.96695	0.706141	0.279064	0.150687	0.147138	0.158475	0.848786	Iduronidase, alpha-L-
ABCC5	Multidrug resistance-associated protein 5	1.04096	1.3401	0.853429	0.207091	0.0554229	2.17875	1.34927	1.03469	1.32155	2.37891	0.62615	0.440599	0.142337	0.174527	0.18093	0.388852	Acts as a multispecific organic anion pump which can transport nucleotide analogs	Belongs to the ABC transporter superfamily. ABCC family. Conjugate transporter (TC 3.A.1.208) subfamily
TBC1D17	TBC1 domain family member 17	1.14505	1.23861	0.642725	0.575028	-0.313242	3.00853	1.32715	1.28433	1.72082	2.72268	0.675613	0.390607	0.180734	0.108462	0.279691	0.409999	Probable GTPase-activating protein for Rab8	its transient association with Rab8 is mediated by OPTN. Inhibits Rab8-mediated endocytic trafficking, such as of transferrin receptor (TfR) and reduces Rab8 recruitnment to tubules emanating from the endocytic recycling compartment (ERC). Involved in regulation of autophagy. Mediates inhibition of autophagy caused by the OPTN variant GLC1E LYS-50	the function requires its catalytic activity, however, the involved Rab is not known
ACTA2	Actin, aortic smooth muscle	2.06008	1.27774	0.0447939	1.00334	-0.391326	2.2867	1.84379	-0.152632	1.01903	1.01173	1.56345	-1.31667	NA	-0.272956	NA	0.063458	Actins are highly conserved proteins that are involved in various types of cell motility and are ubiquitously expressed in all eukaryotic cells	Belongs to the actin family
AKR1B1	Aldose reductase	1.18488	2.7744	1.95572	2.48624	-0.160533	0.6845	0.513067	1.7444	0.589367	1.22987	3.2167	2.54771	0.0605369	0.537884	-0.173022	0.683711	Catalyzes the NADPH-dependent reduction of a wide variety of carbonyl-containing compounds to their corresponding alcohols with a broad range of catalytic efficiencies	Belongs to the aldo/keto reductase family
AKR1C3	Aldo-keto reductase family 1 member C3	1.99757	3.479	0.942287	1.34055	-0.490251	0.107167	0.18195	3.73312	0.0652667	0.259233	2.33683	0.811158	1.83806	NA	2.67861	1.5868	Catalyzes the conversion of aldehydes and ketones to alcohols. Catalyzes the reduction of prostaglandin (PG) D2, PGH2 and phenanthrenequinone (PQ) and the oxidation of 9-alpha,11-beta- PGF2 to PGD2. Functions as a bi-directional 3-alpha-, 17-beta- and 20-alpha HSD. Can interconvert active androgens, estrogens and progestins with their cognate inactive metabolites. Preferentially transforms andros…	Belongs to the aldo/keto reductase family
S100A4	S100 calcium binding protein A4	1.39851	1.9113	0.754923	2.45969	-0.209223	0.226517	0.9952	4.22152	0.999933	0.845133	2.01914	1.6086	1.49086	0.709815	1.3493	0.883701	EF-hand domain containing

## Sheet: pvalue
SYMBOL	NSCLC_A549	NSCLC_H1299	NSCLC_H157	NSCLC_H1650	NSCLC_HCC4006	GBM_GBM1	GBM_JHH520	GBM_NCH644	GBM_SF188	OvaC_OVCAR3	GasC_AGS	GasC_KATOIII	PanC_AsPC1	PanC_BxPC3	Meso_CD473	Meso_CD60
RBM3	5.22309e-09	2.1447e-09	6.90552e-08	0.00042843	1.16575e-08	0.0231066	0.0515241	0.00172572	8.31943e-06	0.683986	7.87348e-11	5.80479e-09	7.44132e-10	4.87573e-16	2.5715e-13	2.69395e-11
ANKRD1	0.00929479	0.144558	7.4656e-07	0.0231721	0.000578792	NA	NA	NA	0.0332811	0.798219	0.0561497	0.0295929	NA	0.0649865	0.000334408	0.000323721
RRM2	4.50624e-09	3.73313e-06	7.39055e-07	8.95916e-05	2.56893e-08	0.050824	0.0743969	0.044198	1.26606e-07	0.0648413	7.53808e-10	1.76379e-09	0.609452	8.34853e-07	5.28397e-05	0.773269
COQ3	1.55055e-06	0.000673053	1.51326e-06	0.00299276	2.09534e-06	0.637224	0.4763	0.0549035	4.57019e-05	0.347516	5.36417e-07	8.10155e-05	6.90834e-05	1.50937e-07	0.750155	0.891624
KIF11	5.38865e-08	0.000791754	0.000201494	0.00571592	0.000382065	0.0392481	0.0636506	0.482281	3.86719e-07	0.0348017	3.13656e-07	1.22633e-06	0.0482961	1.94207e-05	4.39491e-07	0.0228201
KIF20B	4.20478e-06	1.57333e-05	7.0902e-05	0.000305646	3.2241e-05	0.266444	0.00657594	0.785443	0.000980964	0.27726	1.7408e-05	0.000585993	0.0560071	0.00605244	7.23574e-06	0.308145
IDH2	5.84294e-07	1.86722e-08	0.000101495	1.43588e-06	4.62105e-06	0.481402	0.191052	0.123384	2.38014e-06	0.386149	0.0323955	0.595238	0.0055227	1.20751e-05	1.7236e-08	4.6017e-05
MKI67	1.34872e-07	2.85896e-05	3.42022e-06	0.000283821	5.15512e-05	0.00497658	0.041692	0.849911	7.54172e-05	0.0652479	0.00411859	1.64853e-05	0.326542	0.00862281	1.55115e-05	0.978962
SPC25	1.57579e-08	0.00141018	1.25772e-05	2.67074e-05	4.22071e-07	0.26055	0.426021	0.831858	4.44062e-05	0.38408	8.75627e-08	9.09382e-05	0.313307	0.0109275	1.3893e-05	0.701571
CENPH	7.48696e-06	1.35553e-05	2.15491e-06	0.000362505	3.5121e-06	0.216068	0.262933	0.813089	2.04514e-08	0.735195	2.50984e-09	2.61701e-07	4.55517e-05	2.17559e-07	1.00719e-07	0.22278
EXOSC9	2.53801e-07	5.32751e-05	2.27988e-07	0.000429029	6.74364e-06	0.0994667	0.00982357	0.0319828	1.63108e-09	0.16088	6.61759e-10	1.07144e-06	0.011293	3.72275e-07	9.82775e-06	0.0233532
RAB17	1.26328e-09	3.68202e-11	1.44834e-12	0.884151	6.47328e-06	0.315363	NA	0.441179	1.58528e-08	0.0655282	8.91254e-08	1.28333e-07	0.0189362	2.04989e-06	0.0003007	0.014057
CCL2	3.11296e-07	6.17627e-07	3.80066e-12	9.92825e-06	9.35761e-05	0.343442	0.631673	NA	0.00015714	0.289064	NA	NA	NA	NA	0.000253792	7.52543e-05
TSC22D3	1.177e-10	2.45805e-05	1.08152e-07	5.89801e-07	5.91704e-07	0.0055715	0.945298	0.629284	7.58637e-06	0.135987	4.31489e-07	6.85166e-07	0.000881865	1.05771e-07	0.000575993	0.995585
GDF15	5.53815e-09	4.78578e-07	0.905965	8.05138e-07	1.04001e-10	0.146247	0.128192	0.777456	1.91609e-09	7.79223e-05	8.3869e-09	0.000900342	0.0286655	3.90132e-08	4.89322e-08	0.0356288
SLC4A11	5.35917e-08	1.53975e-07	2.27808e-05	2.07759e-06	1.37755e-10	0.027056	0.0847328	0.0839998	4.90345e-07	0.985617	8.6226e-10	1.74555e-05	0.555808	0.803981	0.00852114	0.042389
SLC6A9	1.7665e-07	1.00838e-05	7.95903e-08	2.39859e-09	6.57817e-10	0.954298	0.0630021	0.00857534	5.67064e-06	0.788806	7.78082e-05	1.16285e-08	1.29239e-06	2.36572e-06	0.000347665	0.0576885
ARG2	4.06633e-08	4.57718e-06	1.25551e-10	0.914268	1.40896e-05	1.39997e-05	0.00623693	0.00116887	1.76927e-06	0.44997	2.26617e-07	0.0019577	2.29917e-07	2.21026e-09	0.293646	0.0143143
BCL6	3.53585e-09	6.69512e-10	4.22541e-07	8.08527e-05	1.89145e-08	0.0395092	0.375183	0.143845	1.45065e-08	0.581701	7.03172e-07	1.51656e-08	1.7204e-06	5.47552e-09	0.434094	0.620706
PPP1R3F	1.38679e-10	4.28379e-10	0.000126806	8.60121e-06	2.17007e-11	0.211587	0.035671	0.387083	3.29292e-06	0.170714	7.23592e-08	2.24148e-08	1.04957e-07	5.36302e-08	2.38105e-05	0.0045812
SLCO4A1	3.97553e-08	3.81525e-05	1.44196e-10	0.000471213	2.70352e-11	0.011501	0.748928	0.0917938	9.87437e-05	0.270274	1.78601e-08	0.0688661	5.23695e-08	5.0424e-11	2.15755e-07	0.000445122
CYP1A1	1.45776e-07	1.49217e-05	4.44383e-09	8.02423e-05	1.16944e-06	0.00161957	0.368172	0.352327	4.28572e-08	0.0926541	8.90044e-05	2.79785e-05	0.0012438	0.00190627	NA	NA
PGM2L1	8.10809e-07	0.000540295	4.64826e-08	0.00030822	0.000158172	0.00955938	0.38242	0.000236476	0.00093278	0.619531	6.09346e-06	0.23022	0.190227	3.57879e-06	0.00219014	0.039488
PSD4	2.4269e-08	4.00914e-08	3.74507e-06	0.000166804	4.86303e-06	0.210892	0.340391	0.00104473	NA	0.558346	5.32467e-08	0.0081059	7.40054e-07	0.0233905	5.52932e-09	0.00042503
KIAA0513	1.61477e-07	8.4937e-06	1.17198e-05	3.09491e-07	1.88535e-07	0.276771	0.471363	0.0720331	0.0090641	0.149648	3.39147e-10	0.0225895	5.24885e-05	6.1135e-09	0.34253	0.590782
FOXO4	7.8791e-08	1.17974e-05	3.29261e-07	0.00127744	1.26096e-08	0.0191465	0.0287594	0.0318716	7.14774e-08	0.756575	2.99709e-06	4.6844e-07	0.00363493	0.000242452	0.984839	0.501945
PINK1	4.01309e-10	8.02092e-10	1.00684e-07	0.00677294	6.9701e-07	0.941975	0.00126105	0.314789	3.03708e-06	0.0814929	1.44599e-07	1.29982e-06	1.77243e-05	1.07322e-06	0.120573	0.0735179
SLC5A3	1.18624e-07	4.07346e-05	3.40381e-09	0.581307	6.27632e-05	0.0172621	0.0660266	0.0365151	1.82511e-08	0.431303	9.6604e-10	3.58129e-06	4.7953e-07	3.38987e-11	0.00658635	0.0013531
AGFG2	8.98056e-09	7.52824e-08	2.13856e-07	0.537659	0.0288529	0.314154	0.081531	0.0140176	1.46061e-09	0.192643	3.20555e-10	0.000134968	0.00448642	8.43615e-13	0.000101365	0.0181949
ITGA10	9.31844e-07	6.54755e-08	2.18776e-06	0.0779224	1.69721e-07	0.737853	0.101787	0.723383	4.77177e-10	NA	9.58433e-09	0.0228876	0.113739	5.65225e-06	0.00100331	0.0025508
MRPS6	2.12712e-07	2.28395e-05	7.4913e-08	0.192447	0.287037	0.0342775	0.00844354	0.00783593	5.36928e-06	0.120235	0.000330518	0.00934271	3.87029e-09	1.8885e-12	0.0244571	0.0161563
S100A3	0.000395107	6.64987e-05	1.57432e-07	3.95143e-05	0.0286773	0.0201223	0.0252861	0.103682	4.77872e-05	0.727377	0.281193	0.0124684	2.37088e-08	2.53195e-07	0.000894348	0.00126032
GEM	1.58049e-05	4.48369e-06	0.000711908	0.0273254	0.000159362	0.00464057	0.169186	0.019602	0.00384264	0.526695	0.834954	0.510702	7.38573e-06	3.93899e-06	0.0138144	0.455885
PAQR5	0.177491	0.000163183	0.0019323	0.00476124	7.8378e-10	NA	0.282915	NA	0.00842869	0.153488	0.347248	0.0156143	0.000829868	4.77611e-10	0.000382712	2.03373e-05
ABHD4	7.50733e-08	0.00033258	0.000942152	0.00272779	3.5721e-05	0.0151587	0.0156127	0.0271318	2.56313e-09	0.318128	1.27992e-08	2.1976e-07	0.000567396	1.30879e-07	0.000175035	0.331965
SMPDL3A	3.79353e-06	1.46098e-06	6.07225e-05	0.00759865	0.0223188	0.762619	0.971853	0.0370084	0.0011311	0.134266	5.98239e-11	2.32409e-06	0.263818	0.00373702	0.825627	0.872997
NPAS1	2.65148e-05	0.00170425	0.000260246	0.0224585	0.00863856	0.16088	0.00171583	0.270121	1.95674e-05	0.317133	0.000276448	0.00522154	0.0406403	0.190478	0.14521	0.923796
YPEL5	4.23518e-06	1.31799e-05	1.27718e-07	7.83789e-06	3.4971e-05	0.105743	0.827134	0.0204931	8.43602e-11	0.234683	8.87785e-06	1.68881e-05	0.000912395	0.000123381	0.479495	0.160203
CLIP2	9.96017e-08	0.000189472	3.83287e-06	0.810926	7.89932e-05	0.1089	0.1132	0.530031	1.49084e-07	0.0282502	5.96194e-10	3.09014e-10	4.22321e-05	9.05689e-09	0.00522141	0.433512
PNPLA6	1.89009e-07	7.73163e-07	1.41693e-05	0.00143854	1.75959e-07	0.000610476	0.00189429	0.0470756	4.16515e-07	0.624998	4.58798e-11	6.29048e-07	8.198e-07	8.99124e-08	1.20083e-07	0.000727629
PC	1.50112e-06	3.44419e-07	6.13905e-08	0.00398922	1.83386e-06	0.177916	0.160918	0.0891105	0.000186715	0.4013	0.000123408	1.16544e-05	1.65931e-07	3.10343e-09	0.0020037	0.021194
DRAM1	8.3252e-09	4.01633e-07	1.10619e-08	0.0113106	6.16367e-07	0.382757	0.0448642	0.393567	3.79625e-07	0.0098081	5.43269e-11	0.0278888	NA	2.38298e-12	1.00783e-05	0.0186101
GFPT2	3.97166e-08	3.74709e-05	4.80341e-07	0.0972633	1.88306e-08	0.122487	0.15267	0.56219	0.117061	NA	2.5392e-07	NA	NA	0.00452429	0.000105882	0.0813605
EPHX1	2.11573e-08	2.59865e-07	0.000266264	0.00106864	5.37026e-07	0.288414	0.00227409	0.00327198	1.94204e-10	0.125603	0.00703627	0.000165611	0.000220503	2.5819e-08	2.08992e-06	0.0017615
CLDN15	3.32636e-07	2.99043e-06	5.69594e-06	2.49715e-06	2.02823e-07	0.915938	0.448236	0.836051	0.0710413	0.495271	2.18861e-07	0.000533444	0.000132281	1.30811e-07	0.000127587	0.128972
IDUA	2.3427e-05	0.000468171	0.000193112	0.000590777	7.60343e-06	0.308098	0.457984	0.366216	6.74691e-06	0.947228	6.59486e-08	1.35908e-07	0.0728704	1.51572e-05	0.000292463	0.341202
ABCC5	1.22083e-08	4.92817e-05	0.00103219	3.36923e-05	4.01934e-09	0.134909	0.112261	0.138094	8.78286e-06	0.732577	2.52356e-06	4.30267e-06	8.19423e-05	0.00199951	2.8839e-07	0.00329489
TBC1D17	3.11187e-07	0.00012459	0.000116105	0.00501783	2.74465e-05	0.275872	0.189011	0.0901617	2.12923e-05	0.0377262	1.49386e-05	1.49347e-06	0.000269453	0.000247692	0.000103569	0.0739028
ACTA2	9.76402e-08	2.88059e-07	0.703116	6.55574e-06	2.31377e-05	NA	0.619696	NA	0.679958	0.454937	6.34666e-09	0.0165236	0.884494	0.00319296	7.57711e-10	0.00434245
AKR1B1	0.000381485	0.0113143	8.6068e-08	0.00331418	1.05078e-05	0.462075	0.00571019	0.0801773	0.000306622	0.213855	0.000240836	0.00036522	0.000504975	1.0812e-11	4.15559e-07	0.00103646
AKR1C3	0.445167	0.248954	4.0265e-08	0.653274	0.112918	0.00011163	NA	0.000349783	3.78144e-08	0.0891998	1.85129e-06	1.28119e-09	0.000105241	1.83467e-05	1.30484e-06	0.0680863
S100A4	0.151139	0.000215872	1.26697e-11	2.40744e-05	6.10425e-05	0.00131785	0.594269	0.000686436	9.34945e-07	0.326381	3.68151e-05	4.3228e-06	4.12779e-05	2.32352e-14	4.04026e-07	0.000606793
