# Supplementary material for: The transcriptomic fingerprint of cancer response to Tumor Treating Fields (TTFields)
Source: Cell Death Discov. 2025 Jul 10;11:319. doi: 10.1038/s41420-025-02615-5 (PMC12246047; doi:10.1038/s41420-025-02615-5)
Supplement: Supplementary file 3 — Table S2 [file 41420_2025_2615_MOESM3_ESM.xlsx]

## Sheet: Table_S2
Table S2. Supporting data for ActivePathways analysis at 48 h shown in Figure 3A
term.id	term.name	adjusted.p.val	term.size	overlap	evidence	Genes_NSCLC_A549	Genes_NSCLC_H1299	Genes_NSCLC_H157	Genes_NSCLC_H1650	Genes_NSCLC_HCC4006	Genes_GBM_GBM1	Genes_GBM_JHH520	Genes_GBM_NCH644	Genes_GBM_SF188	Genes_OvaC_OVCAR3	Genes_GasC_AGS	Genes_GasC_KATOIII	Genes_PanC_AsPC1	Genes_PanC_BxPC3	Genes_Meso_CD473	Genes_Meso_CD60
R-HSA-6791226	Major pathway of rRNA processing in the nucleolus and cytosol	7.04e-34	189	EXOSC9|NOP56|NCL|GNL3|EBNA1BP2|LAS1L|UTP18|WDR43|RRP7A|FBL|DDX21|RPS23|EXOSC8|NIP7|EXOSC2|RPL23A|WDR12|RPL36A|PES1|RPL5|EXOSC6|RPS2|UTP14A|WDR75|RPS7|NOP14|RRP1|RPL28|RPL24|TSR1|RPL11|RPS12|EMG1|RPLP0|XRN2|WDR3|RPL34|IMP4|NOP58|RPL10A|NOL6|LTV1|RBM28|BMS1|UTP6|UTP20|RPS18|NOL11|RPL14|RPSA|RPL12|RPL26L1|RRP9|EXOSC3|RPL35|RPL36|RPL3|RPS3|EXOSC7|RPL21|WDR18|RIOK1|RPS24|RPL39L|EXOSC5|RPS27A|RPL7|RPL1…	GBM_JHH520|GBM_NCH644|GBM_SF188|OvaC_OVCAR3|GasC_AGS|GasC_KATOIII|PanC_BxPC3|Meso_CD473|Meso_CD60							RPL9|RPS3A|RPL23|RPS3|DDX47|RPL7|RPL3|RPL34|RPL11|RPS15A|RPLP2|RPL5|RPL24|RPS7|RPS25|RPL37A|RPL10A|RPL30|RPL19|RPL32|RPL14|GNL3|RPL13|RPS13|RPL38|RPL7A|RPS8|RPL39|RPL26L1|RPL36|RPL6|RPL4|RPL27A|RPLP0|LAS1L|RPL27|RPL17|EXOSC9|NCL|RPL35A|RPL35|RPL18A|RPS2|UTP14A|FBL|CSNK1E|RPLP1|RPL13A|RPSA|RPS24|RPL15|RPS27A|RPL18|RPS9|RPL28|RPL29|RPS12|RPL12|RPL8|RPS18|RPL31|RPS29|RPS6|RPL10|RPL36A|RPS10	RRP7A|RPL18|RPS12|RPS2|RPL35|RPLP1|RPL13|RPS29|RPS28|RPS19|RPS5|FBL|RPL36|RPL27A|RPL11|RPS25|RPS21|RPL6|RPL21|RPS18|RPLP0|RPL17|RPL28|RPSA|RPS9|RPL5|RPL39|RPL34|RPL24|RPS3|PES1|RPL19|EBNA1BP2|RPS13|RPL38|RPS15|RPL32|RPS8|RPLP2|RPS6|RPL23|RPL4|RRP1|RPL14|RPL7|NCL|TBL3|RPL10A|NOP56|RPL7A|RPS16|NOP58|RPL26|RPS15A|RPL9|NOP14|UTP14A|RPL23A|RPS26|RPL12|UTP18|RPL30|RPL27|RRP9|RPL29|RPL8|RPL10|UTP6|RPS27…	NCL|NOP56|EXOSC9|GNL3|FBL|EBNA1BP2|PES1|UTP14A|WDR43|UTP18|NOP14|IMP4|LAS1L|RRP7A|PNO1|EXOSC8|NOP58|RPL26L1|DDX21|RPS24|RPLP0|XRN2|LTV1|EXOSC2|RPL14|RPS2|WDR12|RPL21|RPS27A|NOL11|WDR75|RRP1|IMP3|RPL12|RPS13|FTSJ3|RBM28|RRP9|NOL9|TSR1|RPSA|UTP20|SNU13|WDR46|RPL41|RPS15A|WDR3|NOL6|RPL10|RPL35|EMG1|RPL19|RPL10A|RPS25|FAU|RPL5|NIP7|RPL30|RPS3|BMS1|RPL24|RPS12|MPHOSPH10|RPP30|NOB1|RPS29|BOP1|RPL27A|RP…	RPL36|CSNK1E|RPLP2|RPL18A|EXOSC6|RPL10|RPS29|RPL37A|RPL18|RPL35|RPL35A|RPS9|RPS19|RPS15|RPS26|RPL28|RPS11|EXOSC4|RPL38|SNU13|RPS5|RPLP0|RPLP1|RPS3|RPS28|FAU|RPL41|RPL39|RPL15|RPL34|RPS18|RPS27|RPL13A|RPL8|RPS3A|RPL32|RPL31|RPL27|RPL17|NOL6|RPS16|RPL39L|RPL36AL|UBA52|NOL11|RCL1|NOC4L|WDR3|RPS21|PELP1|RPSA|RPL29|C1D|RPS2	NCL|EXOSC9|GNL3|WDR75|UTP18|NIP7|NOP56|EBNA1BP2|NOL11|NOP58|PNO1|NOP14|FCF1|RPL5|EXOSC8|RBM28|DDX21|LTV1|UTP15|EXOSC2|UTP11|EXOSC3|RPL14|WDR43|FBL|RPL6|RPP30|RPS6|RIOK1|LAS1L|WDR3|UTP6|RIOK2|RPL7|WDR12|RPS8|RPL10A|UTP14A|RPP40|RPL17|RPL4|RPL11|RPS12|RPL3|RPS4X|RPL7A|RPS24|RPL24|RPS7|RPS3A|RPS18|PES1|RPSA|RPL19|RPL26|UTP20|RPL27A|RPS23|RPS2|TSR1|RPS16|RPS13|RPS27A|RRP36|RPL34|EXOSC5|DCAF13|RPL21|R…	TSR1|UTP18|EBNA1BP2|NOP56|NCL|DDX21|UTP11|WDR3|NIP7|EXOSC9|UTP6|NOP14|PNO1|BMS1|EXOSC8|WDR43|UTP15|GNL3|RBM28|TEX10|EXOSC2|LTV1|EXOSC3|NOL11|ERI1|LAS1L|MPHOSPH6|RPP40|RIOK1|NOL6|XRN2|HEATR1|NOP58|RCL1|RRP36|EXOSC7|WDR36|UTP20|NOL9|RPL5|RPL6|ISG20L2|EXOSC10|EXOSC6|FCF1|FTSJ3|FBL|MPHOSPH10|UTP4|RRP1|PDCD11|RPL11|WDR75|DDX52|MTREX|RPL17|RPS12|RPL3L|RPL24|WDR12|RPS27A|PES1		RPS2|FBL|RPSA|DDX21|RPLP2|NOP56|RPLP0|EBNA1BP2|RPL12|RPL3|RPL24|RPL10A|XRN2|EXOSC9|RPS18|LAS1L|RPL11|RPL35|RPS4X|RPL32|WDR43|NCL|RPL8|RPS7|EXOSC8|RPL5|BMS1|RPL36|UTP18|RPS14|GNL3|RPL14|RPS5|FAU|RPL19|PES1|RPS12|RPS9|RPS13|RBM28|PDCD11|FCF1|WDR12|UTP14A|UTP6|RPS3|RPS27A|UTP4|RPL35A|RPL4|RPL27|RPLP1|UTP11|TSR1|RPL21|KRR1|RPL34|RPL28|NIP7|TBL3|RPL7A|UBA52|WDR46|EXOSC10|NOL11|HEATR1|WDR18|NOP14|RPL26…	XRN2|EXOSC9|RPL22|RPS12|RPS24|RPL5|RPS3A|RPS29|DDX47|RPS18|UTP20|RPL9|RPS6|RPS27A|UTP18|RPL21|RPL12|RPL7|RPL24|RPS20|RPS23|RPL13A|RPL22L1|RPS14|RPL34|RPS13|RPL39L|RPS7|RPL11|RPL39|UTP15|RPL35A|RPLP0|RPL10|RPS4X|WDR43|RPL23|DDX21|NCL|RPL10A|RPL19|RPL3|RPS8|RPL15|RPL26|RPS3|EXOSC8|RIOK3|RPL36|RPL32|RPL7A|EXOSC4|RPL4|RPL27A|RPS26|GNL3|RPL37|LAS1L|RPS4Y1|RPL6|RPL31|EMG1|RPS9|RPL38|RPL17|UTP6|NOP58|FB…	RPS12|RPL36|RPLP0|RPL34|RPL24|RPL5|RPL10A|RPS29|RPL21|RPS6|RPS23|RPL14|RPS18|RPL9|RPL10|RPL37A|RPL15|RPS27A|RPS3|RPL4|RPL11|RPLP2|RPS8|RIOK3|RPL30|RPS7|RPL26|RPL13|RPL27A|RPL37|RPSA|RPL32|RPS20|RPL19|RPL7A|RPS9|RPS24|RPS13|RPL12|RPS3A|RPS4X|RPL27|RPL13A|RPL3|RPL39|RPL31|RPL23|SNORD3A|RPS25|RPL35|RPL7|RPL35A|RPL29|RPS14|RPL38|RPS2|RPL22|RPL18
R-HSA-8868773	rRNA processing in the nucleus and cytosol	1.62e-33	199	EXOSC9|NOP56|NCL|GNL3|EBNA1BP2|LAS1L|UTP18|WDR43|RRP7A|FBL|DDX21|RPS23|EXOSC8|NIP7|DKC1|EXOSC2|RPL23A|WDR12|RPL36A|PES1|RPL5|EXOSC6|RPS2|UTP14A|WDR75|RPS7|NAT10|NOP14|RRP1|RPL28|RPL24|TSR1|RPL11|RPS12|EMG1|RPLP0|XRN2|WDR3|RPL34|IMP4|NOP58|RPL10A|NOL6|LTV1|RBM28|BMS1|UTP6|UTP20|RPS18|NOL11|RPL14|RPSA|RPL12|RPL26L1|RRP9|EXOSC3|RPL35|RPL36|RPL3|RPS3|EXOSC7|RPL21|WDR18|RIOK1|RPS24|RPL39L|EXOSC5|RPS27…	GBM_JHH520|GBM_NCH644|GBM_SF188|OvaC_OVCAR3|GasC_AGS|GasC_KATOIII|PanC_BxPC3|Meso_CD473|Meso_CD60							RPL9|RPS3A|RPL23|RPS3|DDX47|RPL7|RPL3|RPL34|RPL11|RPS15A|RPLP2|RPL5|RPL24|RPS7|RPS25|RPL37A|RPL10A|RPL30|RPL19|RPL32|RPL14|GNL3|RPL13|RPS13|RPL38|RPL7A|RPS8|RPL39|RPL26L1|RPL36|RPL6|RPL4|RPL27A|RPLP0|LAS1L|RPL27|RPL17|EXOSC9|NCL|RPL35A|RPL35|RPL18A|RPS2|UTP14A|FBL|CSNK1E|RPLP1|RPL13A|RPSA|RPS24|RPL15|RPS27A|RPL18|RPS9|RPL28|THUMPD1|RPL29|RPS12|RPL12|RPL8|RPS18|RPL31|RPS29|RPS6|RPL10|RPL36A|RPS10	RRP7A|RPL18|RPS12|RPS2|RPL35|RPLP1|RPL13|RPS29|RPS28|RPS19|RPS5|FBL|RPL36|RPL27A|RPL11|RPS25|RPS21|RPL6|RPL21|RPS18|RPLP0|RPL17|RPL28|RPSA|RPS9|RPL5|RPL39|RPL34|RPL24|RPS3|PES1|RPL19|EBNA1BP2|RPS13|RPL38|RPS15|RPL32|RPS8|DKC1|RPLP2|RPS6|RPL23|RPL4|RRP1|RPL14|RPL7|NCL|TBL3|RPL10A|NOP56|RPL7A|RPS16|NOP58|TSR3|RPL26|RPS15A|RPL9|NOP14|UTP14A|RPL23A|TRMT112|RPS26|RPL12|UTP18|RPL30|RPL27|NOP10|RRP9|RPL…	NCL|NOP56|EXOSC9|GNL3|FBL|EBNA1BP2|PES1|UTP14A|WDR43|UTP18|NAT10|NOP14|IMP4|DKC1|LAS1L|RRP7A|PNO1|EXOSC8|NOP58|RPL26L1|DDX21|RPS24|RPLP0|XRN2|LTV1|EXOSC2|RPL14|RPS2|WDR12|RPL21|DIMT1|RPS27A|NOL11|WDR75|RRP1|IMP3|RPL12|RPS13|FTSJ3|RBM28|RRP9|NOL9|TSR1|RPSA|UTP20|SNU13|WDR46|RPL41|RPS15A|WDR3|NOL6|RPL10|RPL35|EMG1|RPL19|RPL10A|RPS25|FAU|RPL5|NIP7|RPL30|RPS3|BMS1|RPL24|RPS12|MPHOSPH10|RPP30|NOB1|RPS…	RPL36|CSNK1E|RPLP2|RPL18A|EXOSC6|RPL10|RPS29|RPL37A|RPL18|RPL35|RPL35A|RPS9|RPS19|RPS15|RPS26|RPL28|RPS11|TSR3|EXOSC4|RPL38|SNU13|RPS5|TRMT112|RPLP0|RPLP1|NOP10|RPS3|RPS28|FAU|RPL41|RPL39|RPL15|RPL34|RPS18|RPS27|RPL13A|RPL8|RPS3A|RPL32|RPL31|RPL27|RPL17|NOL6|RPS16|RPL39L|RPL36AL|UBA52|NOL11|RCL1|NOC4L|WDR3|RPS21|PELP1|RPSA|RPL29|C1D|RPS2	NCL|EXOSC9|GNL3|WDR75|UTP18|NIP7|NOP56|DKC1|EBNA1BP2|NOL11|NOP58|PNO1|NOP14|FCF1|RPL5|EXOSC8|RBM28|DDX21|LTV1|UTP15|EXOSC2|DIMT1|UTP11|EXOSC3|RPL14|WDR43|FBL|RPL6|RPP30|RPS6|RIOK1|LAS1L|WDR3|UTP6|NAT10|RIOK2|RPL7|WDR12|RPS8|RPL10A|UTP14A|RPP40|RPL17|GAR1|RPL4|RPL11|RPS12|RPL3|RPS4X|RPL7A|RPS24|RPL24|RPS7|RPS3A|RPS18|PES1|RPSA|RPL19|RPL26|UTP20|RPL27A|RPS23|RPS2|TSR1|RPS16|RPS13|RPS27A|RRP36|RPL34…	TSR1|UTP18|EBNA1BP2|NOP56|DKC1|NCL|DDX21|UTP11|WDR3|NIP7|EXOSC9|UTP6|NOP14|PNO1|BMS1|EXOSC8|WDR43|UTP15|GNL3|RBM28|TEX10|DIMT1|EXOSC2|LTV1|EXOSC3|NOL11|ERI1|LAS1L|MPHOSPH6|RPP40|RIOK1|NOL6|XRN2|HEATR1|NOP58|RCL1|RRP36|EXOSC7|WDR36|UTP20|NOL9|RPL5|RPL6|ISG20L2|EXOSC10|EXOSC6|FCF1|FTSJ3|FBL|MPHOSPH10|UTP4|RRP1|PDCD11|NAT10|RPL11|WDR75|DDX52|MTREX|RPL17|RPS12|RPL3L|RPL24|WDR12|GAR1|RPS27A|PES1		RPS2|FBL|RPSA|DDX21|RPLP2|NOP56|RPLP0|EBNA1BP2|RPL12|RPL3|RPL24|RPL10A|XRN2|EXOSC9|RPS18|LAS1L|RPL11|RPL35|RPS4X|RPL32|WDR43|NCL|RPL8|RPS7|EXOSC8|RPL5|BMS1|RPL36|UTP18|RPS14|GNL3|RPL14|RPS5|FAU|RPL19|PES1|RPS12|RPS9|RPS13|RBM28|PDCD11|FCF1|WDR12|UTP14A|UTP6|NAT10|RPS3|DKC1|RPS27A|UTP4|RPL35A|RPL4|RPL27|RPLP1|UTP11|TSR1|RPL21|KRR1|RPL34|RPL28|NIP7|TBL3|RPL7A|UBA52|WDR46|EXOSC10|NOL11|HEATR1|WDR18|…	XRN2|EXOSC9|RPL22|TRMT112|RPS12|RPS24|RPL5|RPS3A|RPS29|DDX47|RPS18|UTP20|RPL9|RPS6|RPS27A|UTP18|RPL21|RPL12|RPL7|RPL24|RPS20|RPS23|RPL13A|RPL22L1|RPS14|RPL34|RPS13|RPL39L|RPS7|RPL11|RPL39|UTP15|RPL35A|RPLP0|RPL10|RPS4X|WDR43|RPL23|DDX21|NCL|RPL10A|RPL19|RPL3|RPS8|RPL15|RPL26|RPS3|EXOSC8|RIOK3|RPL36|RPL32|RPL7A|EXOSC4|RPL4|RPL27A|RPS26|GNL3|RPL37|LAS1L|RPS4Y1|RPL6|RPL31|EMG1|RPS9|RPL38|RPL17|UTP6|…	RPS12|RPL36|RPLP0|RPL34|RPL24|RPL5|RPL10A|RPS29|RPL21|RPS6|RPS23|RPL14|RPS18|RPL9|RPL10|RPL37A|RPL15|RPS27A|RPS3|RPL4|RPL11|RPLP2|RPS8|RIOK3|RPL30|RPS7|RPL26|RPL13|RPL27A|RPL37|RPSA|RPL32|RPS20|RPL19|RPL7A|RPS9|RPS24|RPS13|RPL12|RPS3A|RPS4X|RPL27|RPL13A|RPL3|RPL39|RPL31|RPL23|SNORD3A|RPS25|RPL35|RPL7|RPL35A|RPL29|RPS14|RPL38|RPS2|RPL22|RPL18
R-HSA-72737	Cap-dependent Translation Initiation	1.41e-27	124	EIF4A2|EIF2S1|EIF3M|RPS23|EIF5|EIF1AX|RPL23A|RPL36A|EIF2S3|RPL5|RPS2|RPS7|RPL28|RPL24|RPL11|RPS12|EIF3D|RPLP0|RPL34|RPL10A|EIF4H|EIF3K|RPS18|EIF2B1|RPL14|RPSA|RPL12|EIF3J|RPL26L1|RPL35|RPL36|RPL3|RPS3|RPL21|RPS24|RPL39L|RPS27A|EIF2S2|RPL7|RPL19|RPL22L1|RPS13|RPLP2|RPL9|EIF2B3|RPL4|RPL32|RPS3A|RPL6|RPS29|RPL23|RPS6|EIF3E|RPS4X|RPL27A|RPS26|RPL13|RPL10|RPL37|RPL35A|RPS8|EIF3B|PABPC1|RPL39|RPL17|RPL…	GBM_JHH520|GBM_NCH644|GBM_SF188|OvaC_OVCAR3|GasC_AGS|PanC_BxPC3|Meso_CD473|Meso_CD60							RPL9|RPS3A|RPL23|RPS3|PABPC1|RPL7|RPL3|RPL34|RPL11|RPS15A|RPLP2|RPL5|RPL24|RPS7|RPS25|RPL37A|RPL10A|RPL30|RPL19|RPL32|RPL14|RPL13|RPS13|RPL38|RPL7A|RPS8|RPL39|RPL26L1|RPL36|RPL6|RPL4|RPL27A|RPLP0|EIF4H|RPL27|RPL17|RPL35A|RPL35|RPL18A|EIF5|RPS2|EIF1AX|RPLP1|RPL13A|RPSA|RPS24|RPL15|RPS27A|RPL18|RPS9|EIF4A1|RPL28|RPL29|EIF3M|RPS12|RPL12|RPL8|RPS18|RPL31|RPS29|RPS6|RPL10|RPL36A|EIF3A|RPS10	RPL18|RPS12|RPS2|RPL35|RPLP1|RPL13|RPS29|RPS28|RPS19|RPS5|RPL36|RPL27A|RPL11|RPS25|RPS21|RPL6|RPL21|RPS18|RPLP0|RPL17|RPL28|PABPC1|RPSA|RPS9|RPL5|RPL39|RPL34|RPL24|RPS3|RPL19|EIF2S3|RPS13|EIF3B|EIF3K|RPL38|RPS15|EIF1AX|RPL32|RPS8|RPLP2|RPS6|RPL23|RPL4|RPL14|RPL7|EIF4H|RPL10A|RPL7A|RPS16|RPL26|RPS15A|RPL9|EIF4G1|RPL23A|RPS26|EIF3D|RPL12|EIF3C|RPL30|RPL27|RPL29|RPL8|RPL10|RPS27|RPL41|RPL35A|RPL13A|…	EIF1AX|EIF5|EIF4H|EIF2S1|EIF2S2|EIF3B|EIF3J|EIF3M|EIF3K|RPL26L1|RPS24|RPLP0|RPL14|RPS2|EIF3D|RPL21|RPS27A|RPL12|RPS13|RPSA|EIF3A|RPL41|RPS15A|EIF4EBP1|PABPC1|EIF5B|RPL10|RPL35|RPL19|RPL10A|RPS25|FAU|RPL5|RPL30|RPS3|EIF3E|RPL24|EIF3I|RPS12|EIF4E|RPS29|RPL27A|RPS7|RPL27|EIF2B3|RPS4Y1|RPS6|RPS26|RPS3A|RPL4|RPL31|RPL32|RPL3|UBA52|RPL11|EIF2B5|RPS18|RPS20|RPS14|RPL23|RPL7|RPS8|RPS27L|RPL37|RPL38|RPLP2…	RPL36|RPLP2|RPL18A|EIF3F|RPL10|RPS29|RPL37A|RPL18|RPL35|RPL35A|RPS9|RPS19|RPS15|RPS26|RPL28|RPS11|RPL38|RPS5|RPLP0|RPLP1|RPS3|RPS28|FAU|RPL41|RPL39|RPL15|RPL34|RPS18|RPS27|RPL13A|EIF2B2|RPL8|RPS3A|RPL32|RPL31|EIF2S1|RPL27|RPL17|RPS16|RPL39L|RPL36AL|UBA52|EIF3K|RPS21|RPSA|RPL29|RPS2	EIF1AX|EIF2S3|EIF2S1|RPL5|EIF3M|EIF3E|RPL14|RPL6|EIF2B3|RPS6|RPL7|RPS8|RPL10A|RPL17|RPL4|RPL11|RPS12|RPL3|EIF4A2|RPS4X|EIF2B1|RPL7A|RPS24|RPL24|RPS7|RPS3A|EIF2S2|RPS18|RPSA|RPL19|RPL26|RPL27A|RPS23|RPS2|RPS16|RPS13|EIF3D|RPS27A|RPL34|RPL21|RPL30|RPL23A|RPL23|EIF3H|RPS15A|RPS3|RPL35A|EIF3F|EIF3J|RPL22L1|EIF5|RPL12|RPL22|RPL13|RPL10|RPL9|RPL13A|RPL35|EIF3B|RPL32|RPL31|RPL29|RPL39|RPS25|RPS20|RPS14|…			RPS2|RPSA|EIF3K|RPLP2|RPLP0|RPL12|RPL3|EIF4A2|RPL24|RPL10A|RPS18|RPL11|EIF2S3|RPL35|RPS4X|RPL32|EIF3M|EIF3D|RPL8|RPS7|RPL5|RPL36|EIF1AX|RPS14|RPL14|RPS5|FAU|RPL19|RPS12|RPS9|RPS13|EIF3F|RPS3|RPS27A|RPL35A|RPL4|RPL27|RPLP1|RPL21|RPL34|RPL28|EIF3A|RPL7A|UBA52|RPL26|RPS3A|EIF2B3|EIF2B1|EIF2B2|RPS20|RPS15|RPL38|RPL10|RPS24|RPL30|RPL39L|RPL7|EIF3E|EIF4H|RPS16|EIF3I|RPL36A|RPL17|RPL6|RPL9|RPL27A|RPL37A…	EIF2S3|EIF2S1|RPL22|RPS12|RPS24|RPL5|RPS3A|EIF4B|EIF3E|RPS29|RPS18|RPL9|RPS6|RPS27A|RPL21|RPL12|RPL7|RPL24|RPS20|RPS23|EIF2B2|RPL13A|EIF1AX|RPL22L1|RPS14|RPL34|RPS13|RPL39L|RPS7|RPL11|RPL39|EIF3M|RPL35A|RPLP0|RPL10|RPS4X|RPL23|RPL10A|RPL19|RPL3|RPS8|RPL15|RPL26|RPS3|EIF3A|RPL36|RPL32|RPL7A|RPL4|RPL27A|RPS26|RPL37|EIF4A2|EIF3L|RPS4Y1|RPL6|RPL31|RPS9|RPL38|RPL17|RPL14|RPL35|EIF4E|RPS25|EIF2S2|RPL37…	RPS12|RPL36|RPLP0|RPL34|RPL24|RPL5|RPL10A|RPS29|RPL21|RPS6|RPS23|RPL14|RPS18|RPL9|RPL10|RPL37A|RPL15|RPS27A|EIF3K|RPS3|RPL4|RPL11|EIF2S3|RPLP2|RPS8|RPL30|RPS7|RPL26|RPL13|RPL27A|RPL37|EIF3F|RPSA|RPL32|RPS20|RPL19|RPL7A|RPS9|EIF4A2|RPS24|RPS13|RPL12|RPS3A|RPS4X|RPL27|RPL13A|RPL3|RPL39|RPL31|RPL23|RPS25|RPL35|EIF2S2|RPL7|RPL35A|RPL29|RPS14|RPL38|RPS2|RPL22|RPL18|RPS5|EIF4H|RPL18A
R-HSA-72613	Eukaryotic Translation Initiation	1.41e-27	124	EIF4A2|EIF2S1|EIF3M|RPS23|EIF5|EIF1AX|RPL23A|RPL36A|EIF2S3|RPL5|RPS2|RPS7|RPL28|RPL24|RPL11|RPS12|EIF3D|RPLP0|RPL34|RPL10A|EIF4H|EIF3K|RPS18|EIF2B1|RPL14|RPSA|RPL12|EIF3J|RPL26L1|RPL35|RPL36|RPL3|RPS3|RPL21|RPS24|RPL39L|RPS27A|EIF2S2|RPL7|RPL19|RPL22L1|RPS13|RPLP2|RPL9|EIF2B3|RPL4|RPL32|RPS3A|RPL6|RPS29|RPL23|RPS6|EIF3E|RPS4X|RPL27A|RPS26|RPL13|RPL10|RPL37|RPL35A|RPS8|EIF3B|PABPC1|RPL39|RPL17|RPL…	GBM_JHH520|GBM_NCH644|GBM_SF188|OvaC_OVCAR3|GasC_AGS|PanC_BxPC3|Meso_CD473|Meso_CD60							RPL9|RPS3A|RPL23|RPS3|PABPC1|RPL7|RPL3|RPL34|RPL11|RPS15A|RPLP2|RPL5|RPL24|RPS7|RPS25|RPL37A|RPL10A|RPL30|RPL19|RPL32|RPL14|RPL13|RPS13|RPL38|RPL7A|RPS8|RPL39|RPL26L1|RPL36|RPL6|RPL4|RPL27A|RPLP0|EIF4H|RPL27|RPL17|RPL35A|RPL35|RPL18A|EIF5|RPS2|EIF1AX|RPLP1|RPL13A|RPSA|RPS24|RPL15|RPS27A|RPL18|RPS9|EIF4A1|RPL28|RPL29|EIF3M|RPS12|RPL12|RPL8|RPS18|RPL31|RPS29|RPS6|RPL10|RPL36A|EIF3A|RPS10	RPL18|RPS12|RPS2|RPL35|RPLP1|RPL13|RPS29|RPS28|RPS19|RPS5|RPL36|RPL27A|RPL11|RPS25|RPS21|RPL6|RPL21|RPS18|RPLP0|RPL17|RPL28|PABPC1|RPSA|RPS9|RPL5|RPL39|RPL34|RPL24|RPS3|RPL19|EIF2S3|RPS13|EIF3B|EIF3K|RPL38|RPS15|EIF1AX|RPL32|RPS8|RPLP2|RPS6|RPL23|RPL4|RPL14|RPL7|EIF4H|RPL10A|RPL7A|RPS16|RPL26|RPS15A|RPL9|EIF4G1|RPL23A|RPS26|EIF3D|RPL12|EIF3C|RPL30|RPL27|RPL29|RPL8|RPL10|RPS27|RPL41|RPL35A|RPL13A|…	EIF1AX|EIF5|EIF4H|EIF2S1|EIF2S2|EIF3B|EIF3J|EIF3M|EIF3K|RPL26L1|RPS24|RPLP0|RPL14|RPS2|EIF3D|RPL21|RPS27A|RPL12|RPS13|RPSA|EIF3A|RPL41|RPS15A|EIF4EBP1|PABPC1|EIF5B|RPL10|RPL35|RPL19|RPL10A|RPS25|FAU|RPL5|RPL30|RPS3|EIF3E|RPL24|EIF3I|RPS12|EIF4E|RPS29|RPL27A|RPS7|RPL27|EIF2B3|RPS4Y1|RPS6|RPS26|RPS3A|RPL4|RPL31|RPL32|RPL3|UBA52|RPL11|EIF2B5|RPS18|RPS20|RPS14|RPL23|RPL7|RPS8|RPS27L|RPL37|RPL38|RPLP2…	RPL36|RPLP2|RPL18A|EIF3F|RPL10|RPS29|RPL37A|RPL18|RPL35|RPL35A|RPS9|RPS19|RPS15|RPS26|RPL28|RPS11|RPL38|RPS5|RPLP0|RPLP1|RPS3|RPS28|FAU|RPL41|RPL39|RPL15|RPL34|RPS18|RPS27|RPL13A|EIF2B2|RPL8|RPS3A|RPL32|RPL31|EIF2S1|RPL27|RPL17|RPS16|RPL39L|RPL36AL|UBA52|EIF3K|RPS21|RPSA|RPL29|RPS2	EIF1AX|EIF2S3|EIF2S1|RPL5|EIF3M|EIF3E|RPL14|RPL6|EIF2B3|RPS6|RPL7|RPS8|RPL10A|RPL17|RPL4|RPL11|RPS12|RPL3|EIF4A2|RPS4X|EIF2B1|RPL7A|RPS24|RPL24|RPS7|RPS3A|EIF2S2|RPS18|RPSA|RPL19|RPL26|RPL27A|RPS23|RPS2|RPS16|RPS13|EIF3D|RPS27A|RPL34|RPL21|RPL30|RPL23A|RPL23|EIF3H|RPS15A|RPS3|RPL35A|EIF3F|EIF3J|RPL22L1|EIF5|RPL12|RPL22|RPL13|RPL10|RPL9|RPL13A|RPL35|EIF3B|RPL32|RPL31|RPL29|RPL39|RPS25|RPS20|RPS14|…			RPS2|RPSA|EIF3K|RPLP2|RPLP0|RPL12|RPL3|EIF4A2|RPL24|RPL10A|RPS18|RPL11|EIF2S3|RPL35|RPS4X|RPL32|EIF3M|EIF3D|RPL8|RPS7|RPL5|RPL36|EIF1AX|RPS14|RPL14|RPS5|FAU|RPL19|RPS12|RPS9|RPS13|EIF3F|RPS3|RPS27A|RPL35A|RPL4|RPL27|RPLP1|RPL21|RPL34|RPL28|EIF3A|RPL7A|UBA52|RPL26|RPS3A|EIF2B3|EIF2B1|EIF2B2|RPS20|RPS15|RPL38|RPL10|RPS24|RPL30|RPL39L|RPL7|EIF3E|EIF4H|RPS16|EIF3I|RPL36A|RPL17|RPL6|RPL9|RPL27A|RPL37A…	EIF2S3|EIF2S1|RPL22|RPS12|RPS24|RPL5|RPS3A|EIF4B|EIF3E|RPS29|RPS18|RPL9|RPS6|RPS27A|RPL21|RPL12|RPL7|RPL24|RPS20|RPS23|EIF2B2|RPL13A|EIF1AX|RPL22L1|RPS14|RPL34|RPS13|RPL39L|RPS7|RPL11|RPL39|EIF3M|RPL35A|RPLP0|RPL10|RPS4X|RPL23|RPL10A|RPL19|RPL3|RPS8|RPL15|RPL26|RPS3|EIF3A|RPL36|RPL32|RPL7A|RPL4|RPL27A|RPS26|RPL37|EIF4A2|EIF3L|RPS4Y1|RPL6|RPL31|RPS9|RPL38|RPL17|RPL14|RPL35|EIF4E|RPS25|EIF2S2|RPL37…	RPS12|RPL36|RPLP0|RPL34|RPL24|RPL5|RPL10A|RPS29|RPL21|RPS6|RPS23|RPL14|RPS18|RPL9|RPL10|RPL37A|RPL15|RPS27A|EIF3K|RPS3|RPL4|RPL11|EIF2S3|RPLP2|RPS8|RPL30|RPS7|RPL26|RPL13|RPL27A|RPL37|EIF3F|RPSA|RPL32|RPS20|RPL19|RPL7A|RPS9|EIF4A2|RPS24|RPS13|RPL12|RPS3A|RPS4X|RPL27|RPL13A|RPL3|RPL39|RPL31|RPL23|RPS25|RPL35|EIF2S2|RPL7|RPL35A|RPL29|RPS14|RPL38|RPS2|RPL22|RPL18|RPS5|EIF4H|RPL18A
R-HSA-156827	L13a-mediated translational silencing of Ceruloplasmin expression	1.96e-26	116	EIF4A2|EIF2S1|EIF3M|RPS23|EIF1AX|RPL23A|RPL36A|EIF2S3|RPL5|RPS2|RPS7|RPL28|RPL24|RPL11|RPS12|EIF3D|RPLP0|RPL34|RPL10A|EIF4H|EIF3K|RPS18|RPL14|RPSA|RPL12|EIF3J|RPL26L1|RPL35|RPL36|RPL3|RPS3|RPL21|RPS24|RPL39L|RPS27A|EIF2S2|RPL7|RPL19|RPL22L1|RPS13|RPLP2|RPL9|RPL4|RPL32|RPS3A|RPL6|RPS29|RPL23|RPS6|EIF3E|RPS4X|RPL27A|RPS26|RPL13|RPL10|RPL37|RPL35A|RPS8|EIF3B|PABPC1|RPL39|RPL17|RPL7A|RPL22|RPS20|RPS9…	GBM_JHH520|GBM_NCH644|GBM_SF188|OvaC_OVCAR3|GasC_AGS|PanC_BxPC3|Meso_CD473|Meso_CD60							RPL9|RPS3A|RPL23|RPS3|PABPC1|RPL7|RPL3|RPL34|RPL11|RPS15A|RPLP2|RPL5|RPL24|RPS7|RPS25|RPL37A|RPL10A|RPL30|RPL19|RPL32|RPL14|RPL13|RPS13|RPL38|RPL7A|RPS8|RPL39|RPL26L1|RPL36|RPL6|RPL4|RPL27A|RPLP0|EIF4H|RPL27|RPL17|RPL35A|RPL35|RPL18A|RPS2|EIF1AX|RPLP1|RPL13A|RPSA|RPS24|RPL15|RPS27A|RPL18|RPS9|EIF4A1|RPL28|RPL29|EIF3M|RPS12|RPL12|RPL8|RPS18|RPL31|RPS29|RPS6|RPL10|RPL36A|EIF3A|RPS10	RPL18|RPS12|RPS2|RPL35|RPLP1|RPL13|RPS29|RPS28|RPS19|RPS5|RPL36|RPL27A|RPL11|RPS25|RPS21|RPL6|RPL21|RPS18|RPLP0|RPL17|RPL28|PABPC1|RPSA|RPS9|RPL5|RPL39|RPL34|RPL24|RPS3|RPL19|EIF2S3|RPS13|EIF3B|EIF3K|RPL38|RPS15|EIF1AX|RPL32|RPS8|RPLP2|RPS6|RPL23|RPL4|RPL14|RPL7|EIF4H|RPL10A|RPL7A|RPS16|RPL26|RPS15A|RPL9|EIF4G1|RPL23A|RPS26|EIF3D|RPL12|EIF3C|RPL30|RPL27|RPL29|RPL8|RPL10|RPS27|RPL41|RPL35A|RPL13A|…	EIF1AX|EIF4H|EIF2S1|EIF2S2|EIF3B|EIF3J|EIF3M|EIF3K|RPL26L1|RPS24|RPLP0|RPL14|RPS2|EIF3D|RPL21|RPS27A|RPL12|RPS13|RPSA|EIF3A|RPL41|RPS15A|PABPC1|RPL10|RPL35|RPL19|RPL10A|RPS25|FAU|RPL5|RPL30|RPS3|EIF3E|RPL24|EIF3I|RPS12|EIF4E|RPS29|RPL27A|RPS7|RPL27|RPS4Y1|RPS6|RPS26|RPS3A|RPL4|RPL31|RPL32|RPL3|UBA52|RPL11|RPS18|RPS20|RPS14|RPL23|RPL7|RPS8|RPS27L|RPL37|RPL38|RPLP2|RPS16|RPL23A|RPS19|RPL36|RPL8|RPL…	RPL36|RPLP2|RPL18A|EIF3F|RPL10|RPS29|RPL37A|RPL18|RPL35|RPL35A|RPS9|RPS19|RPS15|RPS26|RPL28|RPS11|RPL38|RPS5|RPLP0|RPLP1|RPS3|RPS28|FAU|RPL41|RPL39|RPL15|RPL34|RPS18|RPS27|RPL13A|RPL8|RPS3A|RPL32|RPL31|EIF2S1|RPL27|RPL17|RPS16|RPL39L|RPL36AL|UBA52|EIF3K|RPS21|RPSA|RPL29|RPS2	EIF1AX|EIF2S3|EIF2S1|RPL5|EIF3M|EIF3E|RPL14|RPL6|RPS6|RPL7|RPS8|RPL10A|RPL17|RPL4|RPL11|RPS12|RPL3|EIF4A2|RPS4X|RPL7A|RPS24|RPL24|RPS7|RPS3A|EIF2S2|RPS18|RPSA|RPL19|RPL26|RPL27A|RPS23|RPS2|RPS16|RPS13|EIF3D|RPS27A|RPL34|RPL21|RPL30|RPL23A|RPL23|EIF3H|RPS15A|RPS3|RPL35A|EIF3F|EIF3J|RPL22L1|RPL12|RPL22|RPL13|RPL10|RPL9|RPL13A|RPL35|EIF3B|RPL32|RPL31|RPL29|RPL39|RPS25|RPS20|RPS14|RPLP0|RPL26L1|RPL38…			RPS2|RPSA|EIF3K|RPLP2|RPLP0|RPL12|RPL3|EIF4A2|RPL24|RPL10A|RPS18|RPL11|EIF2S3|RPL35|RPS4X|RPL32|EIF3M|EIF3D|RPL8|RPS7|RPL5|RPL36|EIF1AX|RPS14|RPL14|RPS5|FAU|RPL19|RPS12|RPS9|RPS13|EIF3F|RPS3|RPS27A|RPL35A|RPL4|RPL27|RPLP1|RPL21|RPL34|RPL28|EIF3A|RPL7A|UBA52|RPL26|RPS3A|RPS20|RPS15|RPL38|RPL10|RPS24|RPL30|RPL39L|RPL7|EIF3E|EIF4H|RPS16|EIF3I|RPL36A|RPL17|RPL6|RPL9|RPL27A|RPL37A|RPL18|RPS19|RPL23|RP…	EIF2S3|EIF2S1|RPL22|RPS12|RPS24|RPL5|RPS3A|EIF4B|EIF3E|RPS29|RPS18|RPL9|RPS6|RPS27A|RPL21|RPL12|RPL7|RPL24|RPS20|RPS23|RPL13A|EIF1AX|RPL22L1|RPS14|RPL34|RPS13|RPL39L|RPS7|RPL11|RPL39|EIF3M|RPL35A|RPLP0|RPL10|RPS4X|RPL23|RPL10A|RPL19|RPL3|RPS8|RPL15|RPL26|RPS3|EIF3A|RPL36|RPL32|RPL7A|RPL4|RPL27A|RPS26|RPL37|EIF4A2|EIF3L|RPS4Y1|RPL6|RPL31|RPS9|RPL38|RPL17|RPL14|RPL35|EIF4E|RPS25|EIF2S2|RPL37A|PABPC…	RPS12|RPL36|RPLP0|RPL34|RPL24|RPL5|RPL10A|RPS29|RPL21|RPS6|RPS23|RPL14|RPS18|RPL9|RPL10|RPL37A|RPL15|RPS27A|EIF3K|RPS3|RPL4|RPL11|EIF2S3|RPLP2|RPS8|RPL30|RPS7|RPL26|RPL13|RPL27A|RPL37|EIF3F|RPSA|RPL32|RPS20|RPL19|RPL7A|RPS9|EIF4A2|RPS24|RPS13|RPL12|RPS3A|RPS4X|RPL27|RPL13A|RPL3|RPL39|RPL31|RPL23|RPS25|RPL35|EIF2S2|RPL7|RPL35A|RPL29|RPS14|RPL38|RPS2|RPL22|RPL18|RPS5|EIF4H|RPL18A
R-HSA-9633012	Response of EIF2AK4 (GCN2) to amino acid deficiency	2.91e-26	106	EIF2S1|RPS23|RPL23A|RPL36A|EIF2S3|RPL5|RPS2|RPS7|RPL28|RPL24|RPL11|RPS12|TRIB3|RPLP0|RPL34|RPL10A|RPS18|RPL14|RPSA|CEBPB|RPL12|RPL26L1|RPL35|RPL36|RPL3|RPS3|RPL21|RPS24|RPL39L|RPS27A|EIF2S2|RPL7|RPL19|RPL22L1|RPS13|RPLP2|RPL9|RPL4|RPL32|RPS3A|RPL6|RPS29|RPL23|RPS6|RPS4X|RPL27A|RPS26|RPL13|DDIT3|RPL10|RPL37|RPL35A|RPS8|ATF3|RPL39|RPL17|RPL7A|RPL22|RPS20|RPS9|IMPACT|RPL38|RPL30|RPL27|FAU|RPS14|RPL2…	GBM_JHH520|GBM_NCH644|GBM_SF188|OvaC_OVCAR3|GasC_AGS|PanC_BxPC3|Meso_CD473|Meso_CD60							RPL9|RPS3A|RPL23|RPS3|RPL7|RPL3|RPL34|RPL11|RPS15A|RPLP2|RPL5|RPL24|RPS7|RPS25|RPL37A|RPL10A|RPL30|RPL19|RPL32|RPL14|RPL13|RPS13|RPL38|RPL7A|RPS8|RPL39|RPL26L1|RPL36|RPL6|RPL4|RPL27A|RPLP0|RPL27|RPL17|RPL35A|RPL35|RPL18A|RPS2|RPLP1|RPL13A|RPSA|RPS24|RPL15|RPS27A|RPL18|RPS9|RPL28|RPL29|RPS12|RPL12|RPL8|RPS18|RPL31|RPS29|RPS6|RPL10|RPL36A|RPS10	RPL18|RPS12|RPS2|RPL35|RPLP1|RPL13|RPS29|RPS28|RPS19|RPS5|RPL36|RPL27A|RPL11|RPS25|RPS21|RPL6|RPL21|RPS18|RPLP0|RPL17|RPL28|RPSA|RPS9|RPL5|RPL39|RPL34|RPL24|RPS3|RPL19|EIF2S3|RPS13|RPL38|RPS15|RPL32|RPS8|RPLP2|RPS6|RPL23|RPL4|RPL14|RPL7|RPL10A|RPL7A|RPS16|RPL26|RPS15A|RPL9|RPL23A|RPS26|RPL12|RPL30|RPL27|RPL29|RPL8|RPL10|RPS27|RPL41|RPL35A|RPL13A|RPS27L|RPL37|RPL22|RPS3A|RPS4X|FAU|RPS20|ATF2|RPS27…	EIF2S1|EIF2S2|CEBPG|RPL26L1|RPS24|RPLP0|RPL14|RPS2|RPL21|RPS27A|RPL12|RPS13|RPSA|RPL41|RPS15A|RPL10|RPL35|RPL19|RPL10A|RPS25|FAU|RPL5|RPL30|RPS3|ATF4|RPL24|RPS12|RPS29|RPL27A|RPS7|RPL27|RPS4Y1|RPS6|RPS26|RPS3A|RPL4|RPL31|RPL32|RPL3|UBA52|RPL11|RPS18|RPS20|RPS14|RPL23|RPL7|RPS8|TRIB3|RPS27L|RPL37|RPL38|RPLP2|RPS16|CEBPB|RPL23A|RPS19|RPL36|RPL8|RPL39|RPL35A|RPS21|RPL18|RPL18A|RPS5|RPL13A|RPL9|RPS27…	RPL36|RPLP2|ATF3|RPL18A|CEBPG|EIF2AK4|RPL10|RPS29|RPL37A|RPL18|RPL35|RPL35A|RPS9|RPS19|RPS15|RPS26|RPL28|RPS11|RPL38|RPS5|RPLP0|RPLP1|RPS3|TRIB3|RPS28|FAU|RPL41|RPL39|RPL15|RPL34|RPS18|RPS27|RPL13A|RPL8|RPS3A|RPL32|RPL31|EIF2S1|RPL27|RPL17|RPS16|RPL39L|RPL36AL|UBA52|IMPACT|RPS21|RPSA|RPL29|RPS2	EIF2S3|EIF2S1|RPL5|RPL14|RPL6|RPS6|RPL7|RPS8|RPL10A|RPL17|RPL4|RPL11|RPS12|RPL3|RPS4X|RPL7A|RPS24|RPL24|RPS7|RPS3A|EIF2S2|RPS18|RPSA|RPL19|RPL26|RPL27A|RPS23|RPS2|RPS16|RPS13|RPS27A|RPL34|RPL21|RPL30|RPL23A|RPL23|RPS15A|RPS3|RPL35A|RPL22L1|RPL12|RPL22|RPL13|RPL10|RPL9|RPL13A|RPL35|RPL32|RPL31|RPL29|RPL39|RPS25|RPS20|RPS14|RPLP0|RPL26L1|RPL38|RPLP1|RPL37|RPL27|RPL28|RPS29|RPL15|RPS5|RPS9|RPL18A|RP…			RPS2|RPSA|RPLP2|RPLP0|RPL12|RPL3|RPL24|RPL10A|RPS18|RPL11|EIF2S3|RPL35|RPS4X|RPL32|RPL8|RPS7|RPL5|RPL36|RPS14|RPL14|RPS5|FAU|RPL19|RPS12|RPS9|RPS13|RPS3|RPS27A|RPL35A|IMPACT|RPL4|RPL27|RPLP1|RPL21|RPL34|RPL28|RPL7A|UBA52|ATF2|GCN1|RPL26|RPS3A|RPS20|RPS15|RPL38|RPL10|RPS24|RPL30|RPL39L|RPL7|RPS16|RPL36A|RPL17|RPL6|CEBPB|RPL9|RPL27A|RPL37A|RPL18|RPS19|RPL23|RPL18A|RPL26L1|RPL13|RPL15|RPS28|RPS21|RP…	EIF2S3|EIF2S1|RPL22|RPS12|RPS24|RPL5|RPS3A|RPS29|RPS18|RPL9|RPS6|RPS27A|TRIB3|RPL21|RPL12|RPL7|RPL24|RPS20|RPS23|RPL13A|RPL22L1|DDIT3|RPS14|RPL34|RPS13|ASNS|RPL39L|RPS7|RPL11|RPL39|RPL35A|GCN1|RPLP0|RPL10|RPS4X|RPL23|RPL10A|RPL19|RPL3|RPS8|RPL15|RPL26|RPS3|RPL36|RPL32|RPL7A|RPL4|RPL27A|RPS26|RPL37|RPS4Y1|RPL6|RPL31|RPS9|RPL38|RPL17|RPL14|RPL35|IMPACT|RPS25|EIF2S2|RPL37A|ATF2|RPS21|RPS27|RPS2|RPL3…	RPS12|RPL36|RPLP0|RPL34|RPL24|RPL5|RPL10A|RPS29|RPL21|RPS6|RPS23|RPL14|RPS18|RPL9|RPL10|RPL37A|RPL15|RPS27A|RPS3|RPL4|RPL11|EIF2S3|RPLP2|RPS8|RPL30|RPS7|ATF3|RPL26|RPL13|RPL27A|RPL37|RPSA|RPL32|RPS20|RPL19|RPL7A|RPS9|RPS24|RPS13|RPL12|RPS3A|RPS4X|RPL27|IMPACT|RPL13A|RPL3|RPL39|TRIB3|RPL31|RPL23|RPS25|RPL35|EIF2S2|RPL7|RPL35A|RPL29|CEBPG|RPS14|RPL38|RPS2|RPL22|RPL18
R-HSA-69620	Cell Cycle Checkpoints	5.38e-26	274	CENPH|CCNA2|RFC3|CCNE2|EXO1|MCM6|BLM|MCM10|SPC25|KIF2C|MAD2L1|BARD1|PPP2R5B|KNTC1|RFC5|RFC4|NDC80|ZWINT|AURKB|UBE2C|NUP107|MCM7|MCM2|MCM4|CENPP|NUP37|RPA2|CDC25A|CENPI|ITGB3BP|MCM3|CDC25C|CDC20|ZW10|RFC2|CENPE|CDK2|CENPN|ZNF385A|BUB1|CCNB2|CDKN1A|PKMYT1|SKA2|CDCA8|BRCA1|BIRC5|WRN|PLK1|CENPL|BRIP1|ATRIP|PSMD7|ORC1|ANAPC5|CENPK|ZWILCH|MCM5|PSMD6|SPC24|NUP85|CHEK1|HIST1H2BD|PSMC3|CENPU|DNA2|NUF2|SEH…	NSCLC_A549|NSCLC_H1299|NSCLC_H157|NSCLC_H1650|NSCLC_HCC4006|GBM_JHH520|GBM_SF188|GasC_AGS|GasC_KATOIII|PanC_AsPC1|PanC_BxPC3|Meso_CD473	CCNA2|HIST1H2BD|SPC25|EXO1|BLM|CCNE2|AURKB|CENPI|MAD2L1|RFC3|RFC5|CENPE|SPC24|CENPP|DYNLL2|SKA2|CDCA8|NDC80|BRCA1|INCENP|MCM2|CDC25C|KIF2C|CENPM|PSMD9|BARD1|MCM10|NUP107|RFC4|PSMA2|CDC25A|ITGB3BP|ZNF385A|NUP37|CDC20|KNTC1|UBE2C|WRN|CENPH|PSMB9|BUB1|ZWINT|CENPN	HIST1H2BD|CENPI|ZNF385A|BLM|CDC20|CDC25A|CENPH|DYNLL2|CCNA2|EXO1|RPA2|MCM10|SFN|BARD1|PSMA2|PPP2R5B|CDC25C|PSMD9|AURKB|MCM2|KIF2C|PSMB9|FAM175A|SEH1L|SPC24|MIS12|CDCA8|RFC2|CCNE2|HIST2H2BE|SKA1|MCM6|CDK2|CCNE1|BRCA1|CENPL|ZWINT|UBE2C|SKA2|PSMD4|RFC3|MCM4|RCC2|ANAPC10|ATRIP|CENPN|CENPP|NUP107|RFC5|CLASP1|PPP2R1B|SPC25|PCBP4|PSMB10|INCENP|CENPO|CENPM|NDC80|KNTC1|NUP37|PPP2R5C|PSMD7|CENPE|ANAPC5|WRN…	CCNE2|EXO1|HIST1H2BD|MCM2|SFN|MCM5|MCM6|RFC3|CENPH|BLM|MCM10|BARD1|CCNE1|RFC4|PPP2R5B|CDC25A|SPC25|AURKB|CENPM|KNTC1|MCM7|CENPI|BRCA1|MCM4|CENPE|NUP85|NUP37|PSMD9|CCNA2|ATRIP|PSMD7|PAFAH1B1|MDM4|SKA1|SPC24|PKMYT1|CENPF|CDKN1B|CDKN1A|RBBP8|MDC1|ZNF385A|CENPO|WRN|ANAPC5|CDK2|CDC26|NBN|UBE2C|CLSPN|RFC5|ZWILCH|RMI1|CDC6|PSMF1|DNA2|APITD1|UBE2N|PSMB8|MCM3|CCNB2|CDC25C|WEE1|SUMO1|NUP107|NSL1|PSMD4|KIF2…	HIST1H2BD|CENPP|EXO1|CCNA2|CCNE2|SPC25|HIST2H2BE|ZWINT|CDKN1A|BUB1|RFC5|MCM10|INCENP|SPC24|KIF2C|CDC25C|BRCA1|DYNLL2|CDC20|SFN|CENPO|RFC2|MCM6|PLK1|CENPH|ERCC6L|RFC4|UBE2C|CENPE|BLM|CENPL|RPA2|BIRC5|CENPI|CENPT|PSME1|MDM4|BARD1|CDKN1B|ZW10|ANAPC10|NUP37|ITGB3BP|BUB1B|ANAPC1|HIST1H2BH|PKMYT1|CDC7|RFC3|RANBP2|MDC1|RAD50|CENPA|CDK2|PSMD6|PSMC1|CDC25A|FAM175A|NUF2|DSN1|RPA1|TOPBP1|SKA1|PSMA7|PPP1CC|P…	CCNE2|CCNA2|RFC2|HIST1H2BD|NUP37|SPC25|CENPI|ITGB3BP|CENPK|ANAPC10|TAOK1|CDC7|APITD1|RFC3|RPA2|RFC4|CENPH|PSMD8|MCM10|MAD2L1|SKA2|CENPA|KNTC1|BRCA1|MCM6|RFC5|RMI1|EXO1|DYNC1H1|PSMD10|CDKN1A|FAM175A|CENPP|PSMD12|ZNF385A|NUF2|TOP3A|PSMD7|CENPL|WRN|DNA2|KIF2C|PSMD9|NUP107|KIF18A|PIAS4|NSL1|CENPQ|PLK1|NDE1|CENPE|PSMD6|BLM|PAFAH1B1|ZWINT|PSMA3|SPC24|ATRIP|ANAPC4|UBE2V2|MCM8|BARD1|PSMB8|UBE2C|CDC20|CCN…		ANAPC11|PSMB8|WEE1|PPP2R1A|KIF2C|PSME2|KNTC1|MCM7|ORC3|RPS27A|UBE2C|ZWILCH|PSME1|AURKB|CDC25C|NUF2|NUP43|YWHAE|CENPE|RNF168|CDK2|ZNF385A|KNL1|PLK1|GTSE1|ANAPC15|NUP160|PIAS4|CENPL|TP53|CCNA2|DYNC1H1|PSMB9|NUP107|RPA1|BIRC5|KAT5|CCNB2|BUB1|CENPI|PPP2R5C|KIF2A|WRN|PSME4|SPDL1|SKA1|KIF18A|RANGAP1		CENPU|MCM7|CDC25A|CDC45|CCNA2|CENPH|MAD2L1|RFC5|MCM6|BIRC5|ORC6|ORC1|UBE2C|RFC2|CDCA8|MCM5|MCM10|CDC6|MCM4|ZNF385A|DBF4|MCM3|RFC3|RFC4|KIF2C|CHEK1|MCM2|EXO1|CDK2|RPA2|PLK1|NUP85|ZWINT|BUB1|H2BC15|SPDL1|CCNB2|RPS27A|CCNE1|GTSE1|BLM|KNTC1|RNF168|PPP2R5B|DSN1|BRIP1|CENPE|NUP107|TOPBP1|CENPP|CENPK|RPA3|PSME3|CCNB1|RAD9A|AURKB|CENPN|ORC5|NDC80|SKA2|PSMB2|PKMYT1|SEH1L|YWHAE|BUB1B|RPA1|ZWILCH|PSMD14|ATR…		RFC3|EXO1|CDC45|CENPH|RFC5|MCM4|MCM10|MAD2L1|MCM3|PKMYT1|CENPU|H2BC12|NDC80|CDK1|RFC4|CCNA2|PPP2R5B|SEH1L|MCM6|BIRC5|AURKB|PSMD12|PPP1CC|SPC25|MCM7|CCNB2|CHEK1|BLM|KIF2C|NUF2|ORC1|UBE2C|ERCC6L|PSMD6|ITGB3BP|ORC5|ORC3|ZWINT|CDC20|ZWILCH|CLSPN|CENPK|PHF20|SPDL1|CENPL|NUP37|CDC6|PLK1|BARD1|DNA2|DSN1|ANAPC5|CDC25C|CENPA|CDK2|RAD1|RPA1|DBF4|CCNB1|PSMD14|MCM5|RFC2|CENPP|ORC6|CENPN|ZW10|RPA2|BUB3|PSMD7|…	YWHAZ|CENPH|PSMD14|PSMD7|ZW10|PSMD6|PSMD11|PSME4|CDC25A|PSMD1|PSMD12|PSMC1|CENPN|RFC3|PPP2R1B|ORC1|CDC6|MCM6|MAPRE1|YWHAG|CHEK1|SEH1L|CENPL|ZWILCH|PSMB2|PSMA5|UBE2N|DYNC1LI1|B9D2|NDC80|MCM10|NUP107|BARD1|PSMC2|PPP1CC|CLSPN|BUB3|BUB1B|YWHAB|ORC5|MCM4|SPC25|CDKN1B|ANAPC1|CCNA2|DNA2|KNTC1|ZWINT|H2BC15|NUP160|YWHAH|YWHAQ|CENPI|TP53BP1|BLM|SKA2|PSMA1|PSMA3|PPP2CA|CDK2|RAD1|PKMYT1|PSME3|MCM3|CCNE2|BUB1…	ZNF385A|H2BC12|ATRIP|CENPH|PPP2R5B|ANAPC5|SFN|WRN|NUP133|ORC1|RCC2|ANAPC1|BARD1|TP53BP1|PSMB10|ZW10|MRE11|BRIP1|PPP1CC|CDKN1A|MCM2|MCM3|PSMB8|WEE1|CDC26|PCBP4|UIMC1|RNF8|RFC3|PSMB5|PSME1|DYNC1I2|NDE1|NUP37|RMI2|KNTC1|RPA2|RPA1|ORC5|CDC7|YWHAE|NUP160|DBF4|CENPL|CDC25C|UBC|RAD1|MCM4|SPDL1|CDC23|CENPP|PSMB9|DNA2|RFC5|ANAPC15|RFC4|ANAPC4|YWHAB|ITGB3BP|NUDC|NUP107|PSMD5|PSME3|CDK2|BUB1B|SEC13|MCM6|RHN…	PSMC3|PSME2|YWHAQ|WRN|CENPH|PSME4|PSME3|BRIP1|H2BC12|KNTC1|ORC1|NBN|ORC5|PSMB2|SFN|UBB|ANAPC5|PSMD13|DNA2|ZW10|DBF4|PPP2R5B|PKMYT1|RPS27A|NUP133|ATM|MCM2|ANAPC1|CDC45|SEH1L|NDC80|PSMA3|UBA52|MCM7|PMF1|NUP37|BARD1|PSMB3|UBE2D1|MAPRE1|PIAS4|RFC3|RMI1|PSMB6|RFC2|PSMB1|NUP107|MCM3|H2BC11|PSMD1|MCM4|MCM6|RBBP8|PSMC4|ITGB3BP|NUP85|ZWINT|RAD9A|PSMD3|AURKB|CCNE2|PPP1CC|PSMD14|DSN1|PSME1|ANAPC15|CENPM|DYN…	CDKN1A|BUB1B|CENPH|NDC80|BRIP1|MDM2|CENPU|CENPA|CDK1|SPDL1|CCNA2|CCNB2|CENPF|MAD2L1|WEE1|BARD1|NBN|CDC7|KIF2C|CDK2|CDC25C|RHNO1|SPC25|NUF2|CENPN|BIRC5|ITGB3BP|ZWILCH|KNL1|CENPE|CCNB1|MCM6|NUP107|CDC23|BUB1|RFC3|RAD1|ORC1|PPP1CC|MRE11|TOPBP1|H2BC4|DBF4|CDC27|NDE1|AHCTF1|CENPC|SKA1|DYNC1H1|PPP2R5B|NUP43|KNTC1|CDCA8|ANAPC15|UBE2C|SPC24|RPS27A|RCC2|ZWINT|CDKN1B|CENPK|PPP2R5C|AURKB|MCM7|ANAPC5|NUP133|…
R-HSA-72706	GTP hydrolysis and joining of the 60S ribosomal subunit	5.52e-26	117	EIF4A2|EIF2S1|EIF3M|RPS23|EIF5|EIF1AX|RPL23A|RPL36A|EIF2S3|RPL5|RPS2|RPS7|RPL28|RPL24|RPL11|RPS12|EIF3D|RPLP0|RPL34|RPL10A|EIF4H|EIF3K|RPS18|RPL14|RPSA|RPL12|EIF3J|RPL26L1|RPL35|RPL36|RPL3|RPS3|RPL21|RPS24|RPL39L|RPS27A|EIF2S2|RPL7|RPL19|RPL22L1|RPS13|RPLP2|RPL9|RPL4|RPL32|RPS3A|RPL6|RPS29|RPL23|RPS6|EIF3E|RPS4X|RPL27A|RPS26|RPL13|RPL10|RPL37|RPL35A|RPS8|EIF3B|RPL39|RPL17|RPL7A|RPL22|RPS20|RPS9|E…	GBM_JHH520|GBM_NCH644|GBM_SF188|OvaC_OVCAR3|GasC_AGS|PanC_BxPC3|Meso_CD473|Meso_CD60							RPL9|RPS3A|RPL23|RPS3|RPL7|RPL3|RPL34|RPL11|RPS15A|RPLP2|RPL5|RPL24|RPS7|RPS25|RPL37A|RPL10A|RPL30|RPL19|RPL32|RPL14|RPL13|RPS13|RPL38|RPL7A|RPS8|RPL39|RPL26L1|RPL36|RPL6|RPL4|RPL27A|RPLP0|EIF4H|RPL27|RPL17|RPL35A|RPL35|RPL18A|EIF5|RPS2|EIF1AX|RPLP1|RPL13A|RPSA|RPS24|RPL15|RPS27A|RPL18|RPS9|EIF4A1|RPL28|RPL29|EIF3M|RPS12|RPL12|RPL8|RPS18|RPL31|RPS29|RPS6|RPL10|RPL36A|EIF3A|RPS10	RPL18|RPS12|RPS2|RPL35|RPLP1|RPL13|RPS29|RPS28|RPS19|RPS5|RPL36|RPL27A|RPL11|RPS25|RPS21|RPL6|RPL21|RPS18|RPLP0|RPL17|RPL28|RPSA|RPS9|RPL5|RPL39|RPL34|RPL24|RPS3|RPL19|EIF2S3|RPS13|EIF3B|EIF3K|RPL38|RPS15|EIF1AX|RPL32|RPS8|RPLP2|RPS6|RPL23|RPL4|RPL14|RPL7|EIF4H|RPL10A|RPL7A|RPS16|RPL26|RPS15A|RPL9|EIF4G1|RPL23A|RPS26|EIF3D|RPL12|EIF3C|RPL30|RPL27|RPL29|RPL8|RPL10|RPS27|RPL41|RPL35A|RPL13A|RPS27L|…	EIF1AX|EIF5|EIF4H|EIF2S1|EIF2S2|EIF3B|EIF3J|EIF3M|EIF3K|RPL26L1|RPS24|RPLP0|RPL14|RPS2|EIF3D|RPL21|RPS27A|RPL12|RPS13|RPSA|EIF3A|RPL41|RPS15A|EIF5B|RPL10|RPL35|RPL19|RPL10A|RPS25|FAU|RPL5|RPL30|RPS3|EIF3E|RPL24|EIF3I|RPS12|EIF4E|RPS29|RPL27A|RPS7|RPL27|RPS4Y1|RPS6|RPS26|RPS3A|RPL4|RPL31|RPL32|RPL3|UBA52|RPL11|RPS18|RPS20|RPS14|RPL23|RPL7|RPS8|RPS27L|RPL37|RPL38|RPLP2|RPS16|RPL23A|RPS19|RPL36|RPL8…	RPL36|RPLP2|RPL18A|EIF3F|RPL10|RPS29|RPL37A|RPL18|RPL35|RPL35A|RPS9|RPS19|RPS15|RPS26|RPL28|RPS11|RPL38|RPS5|RPLP0|RPLP1|RPS3|RPS28|FAU|RPL41|RPL39|RPL15|RPL34|RPS18|RPS27|RPL13A|RPL8|RPS3A|RPL32|RPL31|EIF2S1|RPL27|RPL17|RPS16|RPL39L|RPL36AL|UBA52|EIF3K|RPS21|RPSA|RPL29|RPS2	EIF1AX|EIF2S3|EIF2S1|RPL5|EIF3M|EIF3E|RPL14|RPL6|RPS6|RPL7|RPS8|RPL10A|RPL17|RPL4|RPL11|RPS12|RPL3|EIF4A2|RPS4X|RPL7A|RPS24|RPL24|RPS7|RPS3A|EIF2S2|RPS18|RPSA|RPL19|RPL26|RPL27A|RPS23|RPS2|RPS16|RPS13|EIF3D|RPS27A|RPL34|RPL21|RPL30|RPL23A|RPL23|EIF3H|RPS15A|RPS3|RPL35A|EIF3F|EIF3J|RPL22L1|EIF5|RPL12|RPL22|RPL13|RPL10|RPL9|RPL13A|RPL35|EIF3B|RPL32|RPL31|RPL29|RPL39|RPS25|RPS20|RPS14|RPLP0|RPL26L1|…			RPS2|RPSA|EIF3K|RPLP2|RPLP0|RPL12|RPL3|EIF4A2|RPL24|RPL10A|RPS18|RPL11|EIF2S3|RPL35|RPS4X|RPL32|EIF3M|EIF3D|RPL8|RPS7|RPL5|RPL36|EIF1AX|RPS14|RPL14|RPS5|FAU|RPL19|RPS12|RPS9|RPS13|EIF3F|RPS3|RPS27A|RPL35A|RPL4|RPL27|RPLP1|RPL21|RPL34|RPL28|EIF3A|RPL7A|UBA52|RPL26|RPS3A|RPS20|RPS15|RPL38|RPL10|RPS24|RPL30|RPL39L|RPL7|EIF3E|EIF4H|RPS16|EIF3I|RPL36A|RPL17|RPL6|RPL9|RPL27A|RPL37A|RPL18|RPS19|RPL23|RP…	EIF2S3|EIF2S1|RPL22|RPS12|RPS24|RPL5|RPS3A|EIF4B|EIF3E|RPS29|RPS18|RPL9|RPS6|RPS27A|RPL21|RPL12|RPL7|RPL24|RPS20|RPS23|RPL13A|EIF1AX|RPL22L1|RPS14|RPL34|RPS13|RPL39L|RPS7|RPL11|RPL39|EIF3M|RPL35A|RPLP0|RPL10|RPS4X|RPL23|RPL10A|RPL19|RPL3|RPS8|RPL15|RPL26|RPS3|EIF3A|RPL36|RPL32|RPL7A|RPL4|RPL27A|RPS26|RPL37|EIF4A2|EIF3L|RPS4Y1|RPL6|RPL31|RPS9|RPL38|RPL17|RPL14|RPL35|EIF4E|RPS25|EIF2S2|RPL37A|EIF5|…	RPS12|RPL36|RPLP0|RPL34|RPL24|RPL5|RPL10A|RPS29|RPL21|RPS6|RPS23|RPL14|RPS18|RPL9|RPL10|RPL37A|RPL15|RPS27A|EIF3K|RPS3|RPL4|RPL11|EIF2S3|RPLP2|RPS8|RPL30|RPS7|RPL26|RPL13|RPL27A|RPL37|EIF3F|RPSA|RPL32|RPS20|RPL19|RPL7A|RPS9|EIF4A2|RPS24|RPS13|RPL12|RPS3A|RPS4X|RPL27|RPL13A|RPL3|RPL39|RPL31|RPL23|RPS25|RPL35|EIF2S2|RPL7|RPL35A|RPL29|RPS14|RPL38|RPS2|RPL22|RPL18|RPS5|EIF4H|RPL18A
R-HSA-72689	Formation of a pool of free 40S subunits	2.85e-25	106	EIF3M|RPS23|EIF1AX|RPL23A|RPL36A|RPL5|RPS2|RPS7|RPL28|RPL24|RPL11|RPS12|EIF3D|RPLP0|RPL34|RPL10A|EIF3K|RPS18|RPL14|RPSA|RPL12|EIF3J|RPL26L1|RPL35|RPL36|RPL3|RPS3|RPL21|RPS24|RPL39L|RPS27A|RPL7|RPL19|RPL22L1|RPS13|RPLP2|RPL9|RPL4|RPL32|RPS3A|RPL6|RPS29|RPL23|RPS6|EIF3E|RPS4X|RPL27A|RPS26|RPL13|RPL10|RPL37|RPL35A|RPS8|EIF3B|RPL39|RPL17|RPL7A|RPL22|RPS20|RPS9|EIF3A|RPL38|RPL30|RPL27|FAU|RPS14|RPL26|…	GBM_JHH520|GBM_NCH644|GBM_SF188|OvaC_OVCAR3|GasC_AGS|PanC_BxPC3|Meso_CD473|Meso_CD60							RPL9|RPS3A|RPL23|RPS3|RPL7|RPL3|RPL34|RPL11|RPS15A|RPLP2|RPL5|RPL24|RPS7|RPS25|RPL37A|RPL10A|RPL30|RPL19|RPL32|RPL14|RPL13|RPS13|RPL38|RPL7A|RPS8|RPL39|RPL26L1|RPL36|RPL6|RPL4|RPL27A|RPLP0|RPL27|RPL17|RPL35A|RPL35|RPL18A|RPS2|EIF1AX|RPLP1|RPL13A|RPSA|RPS24|RPL15|RPS27A|RPL18|RPS9|RPL28|RPL29|EIF3M|RPS12|RPL12|RPL8|RPS18|RPL31|RPS29|RPS6|RPL10|RPL36A|EIF3A|RPS10	RPL18|RPS12|RPS2|RPL35|RPLP1|RPL13|RPS29|RPS28|RPS19|RPS5|RPL36|RPL27A|RPL11|RPS25|RPS21|RPL6|RPL21|RPS18|RPLP0|RPL17|RPL28|RPSA|RPS9|RPL5|RPL39|RPL34|RPL24|RPS3|RPL19|RPS13|EIF3B|EIF3K|RPL38|RPS15|EIF1AX|RPL32|RPS8|RPLP2|RPS6|RPL23|RPL4|RPL14|RPL7|RPL10A|RPL7A|RPS16|RPL26|RPS15A|RPL9|RPL23A|RPS26|EIF3D|RPL12|EIF3C|RPL30|RPL27|RPL29|RPL8|RPL10|RPS27|RPL41|RPL35A|RPL13A|RPS27L|RPL37|RPL22|RPS3A|RP…	EIF1AX|EIF3B|EIF3J|EIF3M|EIF3K|RPL26L1|RPS24|RPLP0|RPL14|RPS2|EIF3D|RPL21|RPS27A|RPL12|RPS13|RPSA|EIF3A|RPL41|RPS15A|RPL10|RPL35|RPL19|RPL10A|RPS25|FAU|RPL5|RPL30|RPS3|EIF3E|RPL24|EIF3I|RPS12|RPS29|RPL27A|RPS7|RPL27|RPS4Y1|RPS6|RPS26|RPS3A|RPL4|RPL31|RPL32|RPL3|UBA52|RPL11|RPS18|RPS20|RPS14|RPL23|RPL7|RPS8|RPS27L|RPL37|RPL38|RPLP2|RPS16|RPL23A|RPS19|RPL36|RPL8|RPL39|RPL35A|RPS21|RPL18|RPL18A|RPS5…	RPL36|RPLP2|RPL18A|EIF3F|RPL10|RPS29|RPL37A|RPL18|RPL35|RPL35A|RPS9|RPS19|RPS15|RPS26|RPL28|RPS11|RPL38|RPS5|RPLP0|RPLP1|RPS3|RPS28|FAU|RPL41|RPL39|RPL15|RPL34|RPS18|RPS27|RPL13A|RPL8|RPS3A|RPL32|RPL31|RPL27|RPL17|RPS16|RPL39L|RPL36AL|UBA52|EIF3K|RPS21|RPSA|RPL29|RPS2	EIF1AX|RPL5|EIF3M|EIF3E|RPL14|RPL6|RPS6|RPL7|RPS8|RPL10A|RPL17|RPL4|RPL11|RPS12|RPL3|RPS4X|RPL7A|RPS24|RPL24|RPS7|RPS3A|RPS18|RPSA|RPL19|RPL26|RPL27A|RPS23|RPS2|RPS16|RPS13|EIF3D|RPS27A|RPL34|RPL21|RPL30|RPL23A|RPL23|EIF3H|RPS15A|RPS3|RPL35A|EIF3F|EIF3J|RPL22L1|RPL12|RPL22|RPL13|RPL10|RPL9|RPL13A|RPL35|EIF3B|RPL32|RPL31|RPL29|RPL39|RPS25|RPS20|RPS14|RPLP0|RPL26L1|RPL38|RPLP1|RPL37|RPL27|RPL28|RPS…			RPS2|RPSA|EIF3K|RPLP2|RPLP0|RPL12|RPL3|RPL24|RPL10A|RPS18|RPL11|RPL35|RPS4X|RPL32|EIF3M|EIF3D|RPL8|RPS7|RPL5|RPL36|EIF1AX|RPS14|RPL14|RPS5|FAU|RPL19|RPS12|RPS9|RPS13|EIF3F|RPS3|RPS27A|RPL35A|RPL4|RPL27|RPLP1|RPL21|RPL34|RPL28|EIF3A|RPL7A|UBA52|RPL26|RPS3A|RPS20|RPS15|RPL38|RPL10|RPS24|RPL30|RPL39L|RPL7|EIF3E|RPS16|EIF3I|RPL36A|RPL17|RPL6|RPL9|RPL27A|RPL37A|RPL18|RPS19|RPL23|RPL18A|RPL26L1|RPL13|R…	RPL22|RPS12|RPS24|RPL5|RPS3A|EIF3E|RPS29|RPS18|RPL9|RPS6|RPS27A|RPL21|RPL12|RPL7|RPL24|RPS20|RPS23|RPL13A|EIF1AX|RPL22L1|RPS14|RPL34|RPS13|RPL39L|RPS7|RPL11|RPL39|EIF3M|RPL35A|RPLP0|RPL10|RPS4X|RPL23|RPL10A|RPL19|RPL3|RPS8|RPL15|RPL26|RPS3|EIF3A|RPL36|RPL32|RPL7A|RPL4|RPL27A|RPS26|RPL37|EIF3L|RPS4Y1|RPL6|RPL31|RPS9|RPL38|RPL17|RPL14|RPL35|RPS25|RPL37A|RPS21|RPS27|RPS2|EIF3D|EIF3H|RPL36AL|RPS27L|R…	RPS12|RPL36|RPLP0|RPL34|RPL24|RPL5|RPL10A|RPS29|RPL21|RPS6|RPS23|RPL14|RPS18|RPL9|RPL10|RPL37A|RPL15|RPS27A|EIF3K|RPS3|RPL4|RPL11|RPLP2|RPS8|RPL30|RPS7|RPL26|RPL13|RPL27A|RPL37|EIF3F|RPSA|RPL32|RPS20|RPL19|RPL7A|RPS9|RPS24|RPS13|RPL12|RPS3A|RPS4X|RPL27|RPL13A|RPL3|RPL39|RPL31|RPL23|RPS25|RPL35|RPL7|RPL35A|RPL29|RPS14|RPL38|RPS2|RPL22|RPL18
R-HSA-72312	rRNA processing	2.29e-24	237	EXOSC9|NOP56|NCL|GNL3|EBNA1BP2|LAS1L|UTP18|WDR43|RRP7A|FBL|DDX21|RPS23|EXOSC8|NIP7|DKC1|EXOSC2|RPL23A|WDR12|RPL36A|PES1|RPL5|EXOSC6|RPS2|UTP14A|WDR75|RPS7|NAT10|NOP14|RRP1|RPL28|RPL24|TSR1|RPL11|RPS12|EMG1|RPLP0|XRN2|WDR3|RPL34|IMP4|NOP58|RPL10A|NOL6|LTV1|RBM28|BMS1|UTP6|UTP20|TFB1M|RPS18|NOL11|RPL14|RPSA|RPL12|RPL26L1|RRP9|EXOSC3|RPL35|RPL36|RPL3|RPS3|EXOSC7|RPL21|WDR18|RIOK1|RPS24|RPL39L|EXOSC5…	GBM_JHH520|GBM_NCH644|GBM_SF188|OvaC_OVCAR3|GasC_AGS|GasC_KATOIII|PanC_BxPC3|Meso_CD473|Meso_CD60							RPL9|RPS3A|RPL23|RPS3|DDX47|RPL7|RPL3|RPL34|RPL11|RPS15A|RPLP2|RPL5|RPL24|RPS7|RPS25|RPL37A|RPL10A|RPL30|RPL19|RPL32|RPL14|GNL3|RPL13|RPS13|RPL38|RPL7A|RPS8|RPL39|RPL26L1|RPL36|RPL6|RPL4|RPL27A|RPLP0|LAS1L|RPL27|RPL17|EXOSC9|NCL|RPL35A|RPL35|RPL18A|RPS2|UTP14A|FBL|CSNK1E|RPLP1|RPL13A|RPSA|RPS24|RPL15|RPS27A|RPL18|MT-CO3|RPS9|RPL28|THUMPD1|RPL29|RPS12|RPL12|RPL8|RPS18|RPL31|RPS29|RPS6|RPL10|RPL36A…	RRP7A|RPL18|RPS12|RPS2|RPL35|RPLP1|RPL13|RPS29|RPS28|RPS19|RPS5|FBL|RPL36|RPL27A|RPL11|RPS25|RPS21|RPL6|RPL21|RPS18|RPLP0|RPL17|RPL28|RPSA|RPS9|RPL5|RPL39|RPL34|RPL24|RPS3|PES1|RPL19|EBNA1BP2|RPS13|TRMT10C|RPL38|RPS15|RPL32|RPS8|DKC1|RPLP2|RPS6|RPL23|RPL4|RRP1|RPL14|RPL7|NCL|TBL3|RPL10A|NOP56|RPL7A|RPS16|NOP58|TSR3|RPL26|RPS15A|RPL9|NOP14|UTP14A|RPL23A|TRMT112|RPS26|RPL12|UTP18|RPL30|RPL27|NOP10|…	NCL|NOP56|EXOSC9|GNL3|FBL|EBNA1BP2|PES1|UTP14A|WDR43|UTP18|NAT10|NOP14|IMP4|DKC1|LAS1L|RRP7A|PNO1|EXOSC8|NOP58|RPL26L1|DDX21|RPS24|RPLP0|XRN2|LTV1|EXOSC2|RPL14|RPS2|WDR12|RPL21|DIMT1|RPS27A|NOL11|WDR75|RRP1|IMP3|RPL12|RPS13|FTSJ3|RBM28|RRP9|NOL9|TSR1|RPSA|UTP20|SNU13|WDR46|RPL41|RPS15A|WDR3|NOL6|RPL10|RPL35|EMG1|RPL19|RPL10A|RPS25|FAU|RPL5|NIP7|RPL30|RPS3|BMS1|RPL24|RPS12|TRMT10C|MPHOSPH10|RPP30|…	RPL36|CSNK1E|RPLP2|RPL18A|EXOSC6|RPL10|RPS29|RPL37A|RPL18|RPL35|RPL35A|RPS9|RPS19|RPS15|RPS26|RPL28|RPS11|TSR3|EXOSC4|RPL38|SNU13|RPS5|TRMT112|RPLP0|RPLP1|NOP10|RPS3|RPS28|FAU|RPL41|RPL39|RPL15|RPL34|RPS18|RPS27|RPL13A|RPL8|RPS3A|RPL32|RPL31|RPL27|HSD17B10|RPL17|NOL6|RPS16|RPL39L|RPL36AL|UBA52|NOL11|RCL1|NOC4L|WDR3|RPS21|PELP1|RPSA|RPL29|C1D|RPS2	NCL|EXOSC9|GNL3|WDR75|UTP18|NIP7|NOP56|DKC1|EBNA1BP2|NOL11|NOP58|PNO1|NOP14|FCF1|RPL5|EXOSC8|RBM28|DDX21|LTV1|UTP15|EXOSC2|DIMT1|TRMT10C|UTP11|EXOSC3|RPL14|WDR43|FBL|RPL6|RPP30|RPS6|RIOK1|LAS1L|WDR3|UTP6|NAT10|RIOK2|RPL7|WDR12|RPS8|RPL10A|UTP14A|RPP40|RPL17|GAR1|RPL4|RPL11|RPS12|RPL3|MT-ND5|RPS4X|RPL7A|RPS24|RPL24|RPS7|RPS3A|RPS18|PES1|RPSA|RPL19|RPL26|UTP20|RPL27A|RPS23|RPS2|TSR1|RPS16|RPS13|RPS…	TSR1|UTP18|EBNA1BP2|NOP56|DKC1|NCL|DDX21|UTP11|WDR3|NIP7|EXOSC9|UTP6|NOP14|PNO1|BMS1|EXOSC8|WDR43|UTP15|GNL3|RBM28|TEX10|DIMT1|EXOSC2|LTV1|EXOSC3|NOL11|ERI1|LAS1L|MPHOSPH6|RPP40|RIOK1|NOL6|XRN2|HEATR1|NOP58|RCL1|RRP36|EXOSC7|WDR36|UTP20|NOL9|RPL5|RPL6|ISG20L2|EXOSC10|TRMT10C|EXOSC6|FCF1|FTSJ3|FBL|MPHOSPH10|UTP4|RRP1|PDCD11|NAT10|RPL11|WDR75|DDX52|MTREX|RPL17|RPS12|RPL3L|RPL24|WDR12|GAR1|RPS27A|PE…		RPS2|FBL|RPSA|DDX21|RPLP2|NOP56|RPLP0|EBNA1BP2|RPL12|RPL3|RPL24|RPL10A|XRN2|EXOSC9|RPS18|LAS1L|RPL11|RPL35|RPS4X|RPL32|WDR43|NCL|RPL8|RPS7|EXOSC8|RPL5|BMS1|RPL36|UTP18|RPS14|GNL3|RPL14|RPS5|FAU|RPL19|PES1|RPS12|RPS9|RPS13|RBM28|PDCD11|HSD17B10|FCF1|WDR12|UTP14A|UTP6|NAT10|TFB1M|RPS3|DKC1|RPS27A|UTP4|RPL35A|RPL4|RPL27|RPLP1|UTP11|TSR1|RPL21|KRR1|RPL34|RPL28|NIP7|TBL3|RPL7A|UBA52|WDR46|EXOSC10|NOL1…	XRN2|EXOSC9|RPL22|TRMT112|RPS12|RPS24|RPL5|RPS3A|RPS29|DDX47|RPS18|UTP20|RPL9|RPS6|RPS27A|UTP18|RPL21|RPL12|RPL7|RPL24|RPS20|RPS23|RPL13A|RPL22L1|RPS14|RPL34|RPS13|RPL39L|RPS7|RPL11|RPL39|UTP15|RPL35A|RPLP0|RPL10|RPS4X|WDR43|RPL23|DDX21|NCL|RPL10A|RPL19|RPL3|RPS8|RPL15|RPL26|RPS3|EXOSC8|RIOK3|RPL36|RPL32|RPL7A|EXOSC4|MT-ND4|RPL4|RPL27A|RPS26|GNL3|RPL37|LAS1L|RPS4Y1|RPL6|RPL31|EMG1|RPS9|RPL38|RPL1…	RPS12|RPL36|RPLP0|RPL34|RPL24|RPL5|RPL10A|RPS29|RPL21|RPS6|RPS23|RPL14|RPS18|RPL9|RPL10|RPL37A|RPL15|RPS27A|RPS3|RPL4|RPL11|RPLP2|RPS8|RIOK3|RPL30|RPS7|RPL26|RPL13|RPL27A|RPL37|RPSA|RPL32|RPS20|RPL19|RPL7A|RPS9|RPS24|RPS13|RPL12|RPS3A|RPS4X|RPL27|RPL13A|RPL3|MT-ND4L|RPL39|RPL31|RPL23|SNORD3A|RPS25|RPL35|RPL7|RPL35A|RPL29|MT-ATP6|RPS14|RPL38|RPS2|RPL22|RPL18
R-HSA-72764	Eukaryotic Translation Termination	3.59e-24	98	RPS23|RPL23A|RPL36A|RPL5|RPS2|RPS7|RPL28|RPL24|RPL11|RPS12|RPLP0|RPL34|RPL10A|RPS18|RPL14|RPSA|RPL12|RPL26L1|RPL35|RPL36|RPL3|RPS3|RPL21|GSPT1|RPS24|RPL39L|RPS27A|RPL7|RPL19|RPL22L1|RPS13|RPLP2|RPL9|RPL4|RPL32|RPS3A|RPL6|RPS29|RPL23|RPS6|RPS4X|RPL27A|RPS26|RPL13|RPL10|RPL37|RPL35A|RPS8|RPL39|RPL17|RPL7A|RPL22|RPS20|RPS9|ETF1|RPL38|RPL30|RPL27|FAU|RPS14|RPL26|RPL29|RPL13A|RPS25|RPS5|N6AMT1|RPL37A|…	GBM_JHH520|GBM_NCH644|GBM_SF188|OvaC_OVCAR3|GasC_AGS|PanC_BxPC3|Meso_CD473|Meso_CD60							RPL9|RPS3A|RPL23|RPS3|RPL7|RPL3|RPL34|RPL11|RPS15A|RPLP2|RPL5|RPL24|RPS7|RPS25|RPL37A|RPL10A|RPL30|RPL19|RPL32|RPL14|RPL13|RPS13|RPL38|RPL7A|RPS8|RPL39|RPL26L1|RPL36|RPL6|RPL4|RPL27A|RPLP0|RPL27|RPL17|RPL35A|RPL35|RPL18A|RPS2|RPLP1|RPL13A|RPSA|RPS24|RPL15|RPS27A|RPL18|RPS9|RPL28|RPL29|RPS12|RPL12|RPL8|RPS18|RPL31|RPS29|RPS6|RPL10|RPL36A|RPS10	RPL18|RPS12|RPS2|RPL35|RPLP1|RPL13|RPS29|RPS28|RPS19|RPS5|RPL36|RPL27A|RPL11|RPS25|RPS21|RPL6|RPL21|RPS18|RPLP0|RPL17|RPL28|RPSA|RPS9|RPL5|RPL39|RPL34|RPL24|RPS3|RPL19|RPS13|RPL38|RPS15|RPL32|RPS8|RPLP2|RPS6|RPL23|RPL4|RPL14|RPL7|RPL10A|RPL7A|RPS16|RPL26|RPS15A|RPL9|RPL23A|TRMT112|RPS26|RPL12|RPL30|RPL27|RPL29|RPL8|RPL10|RPS27|RPL41|RPL35A|RPL13A|RPS27L|RPL37|RPL22|RPS3A|RPS4X	ETF1|RPL26L1|RPS24|RPLP0|RPL14|RPS2|RPL21|RPS27A|RPL12|RPS13|RPSA|RPL41|RPS15A|RPL10|RPL35|RPL19|RPL10A|RPS25|FAU|RPL5|RPL30|RPS3|RPL24|RPS12|RPS29|RPL27A|RPS7|RPL27|RPS4Y1|RPS6|RPS26|RPS3A|RPL4|RPL31|RPL32|RPL3|UBA52|RPL11|RPS18|RPS20|RPS14|RPL23|RPL7|RPS8|RPS27L|RPL37|RPL38|RPLP2|RPS16|RPL23A|RPS19|RPL36|RPL8|RPL39|RPL35A|RPS21|RPL18|RPL18A|RPS5|RPL13A|RPL9|RPS27|RPL6|RPS9|RPL7A|RPS28|RPS15|RPL…	RPL36|RPLP2|RPL18A|RPL10|RPS29|RPL37A|RPL18|RPL35|RPL35A|RPS9|RPS19|RPS15|RPS26|RPL28|RPS11|RPL38|RPS5|TRMT112|RPLP0|RPLP1|RPS3|RPS28|FAU|RPL41|RPL39|RPL15|RPL34|RPS18|RPS27|RPL13A|RPL8|RPS3A|RPL32|RPL31|RPL27|RPL17|RPS16|RPL39L|RPL36AL|UBA52|RPS21|RPSA|RPL29|RPS2	RPL5|RPL14|RPL6|RPS6|RPL7|RPS8|RPL10A|RPL17|RPL4|RPL11|RPS12|RPL3|RPS4X|RPL7A|RPS24|RPL24|RPS7|RPS3A|RPS18|RPSA|RPL19|RPL26|RPL27A|RPS23|RPS2|RPS16|RPS13|RPS27A|RPL34|RPL21|RPL30|RPL23A|RPL23|N6AMT1|RPS15A|RPS3|RPL35A|RPL22L1|RPL12|RPL22|RPL13|RPL10|RPL9|RPL13A|RPL35|RPL32|RPL31|RPL29|RPL39|RPS25|RPS20|RPS14|RPLP0|RPL26L1|RPL38|RPLP1|RPL37|RPL27|RPL28|RPS29|RPL15|RPS5|RPS9|RPL18A|RPL37A|RPL36|RPL…			RPS2|RPSA|RPLP2|RPLP0|RPL12|RPL3|RPL24|RPL10A|RPS18|RPL11|RPL35|RPS4X|RPL32|RPL8|RPS7|RPL5|RPL36|RPS14|RPL14|RPS5|FAU|RPL19|RPS12|RPS9|RPS13|RPS3|RPS27A|RPL35A|RPL4|RPL27|RPLP1|RPL21|RPL34|RPL28|GSPT1|RPL7A|UBA52|RPL26|RPS3A|RPS20|RPS15|RPL38|RPL10|RPS24|RPL30|RPL39L|RPL7|RPS16|RPL36A|RPL17|RPL6|RPL9|RPL27A|RPL37A|RPL18|RPS19|RPL23|RPL18A|RPL26L1|RPL13|RPL15|RPS28|RPS21|RPL22L1|RPS29|RPS8|RPL31|R…	RPL22|TRMT112|RPS12|RPS24|RPL5|RPS3A|RPS29|RPS18|RPL9|RPS6|RPS27A|RPL21|RPL12|RPL7|RPL24|RPS20|RPS23|RPL13A|RPL22L1|RPS14|RPL34|RPS13|RPL39L|RPS7|RPL11|RPL39|RPL35A|RPLP0|RPL10|RPS4X|RPL23|RPL10A|RPL19|RPL3|RPS8|RPL15|RPL26|RPS3|RPL36|RPL32|RPL7A|RPL4|RPL27A|RPS26|RPL37|RPS4Y1|RPL6|RPL31|RPS9|RPL38|RPL17|RPL14|RPL35|RPS25|RPL37A|RPS21|RPS27|RPS2|RPL36AL|RPS27L|RPL41|RPL13|RPS15A|RPL29|N6AMT1|RPL3…	RPS12|RPL36|RPLP0|RPL34|RPL24|RPL5|RPL10A|RPS29|RPL21|RPS6|RPS23|RPL14|RPS18|RPL9|RPL10|RPL37A|RPL15|RPS27A|RPS3|RPL4|RPL11|RPLP2|RPS8|RPL30|RPS7|RPL26|RPL13|RPL27A|RPL37|RPSA|RPL32|RPS20|RPL19|RPL7A|RPS9|RPS24|RPS13|RPL12|RPS3A|RPS4X|RPL27|RPL13A|RPL3|RPL39|GSPT1|RPL31|RPL23|RPS25|RPL35|RPL7|RPL35A|RPL29|RPS14|RPL38|RPS2|RPL22|RPL18|RPS5|RPL18A
R-HSA-168273	Influenza Viral RNA Transcription and Replication	1.86e-23	148	NUP107|NUP54|IPO5|RPS23|NUP37|RPL23A|NUP155|RPL36A|RPL5|RPS2|POLR2D|RPS7|NUP93|RPL28|RPL24|NUP85|RPL11|RPS12|RPLP0|RPL34|RPL10A|SEH1L|RPS18|RAE1|RPL14|RPSA|RPL12|RPL26L1|RPL35|RPL36|RPL3|RPS3|RPL21|HSP90AA1|NDC1|NUP188|RPS24|RPL39L|RPS27A|RPL7|RPL19|NUP35|RPL22L1|RPS13|RPLP2|RPL9|RPL4|RPL32|RPS3A|POLR2E|RPL6|RPS29|RPL23|RPS6|NUP50|RPS4X|NUP133|RPL27A|RPS26|RPL13|NUP88|RPL10|GTF2F2|RPL37|AAAS|RPL3…	GBM_JHH520|GBM_NCH644|GBM_SF188|OvaC_OVCAR3|GasC_AGS|PanC_BxPC3|Meso_CD473|Meso_CD60							RPL9|RPS3A|RPL23|RPS3|RPL7|RPL3|RPL34|RPL11|RPS15A|RPLP2|RPL5|RPL24|RPS7|RPS25|RPL37A|RPL10A|RPL30|RPL19|RPL32|RPL14|RPL13|RPS13|RPL38|RPL7A|RPS8|RPL39|RPL26L1|RPL36|RPL6|RPL4|RPL27A|RPLP0|RPL27|RPL17|RPL35A|RPL35|RPL18A|RPS2|RPLP1|RPL13A|RPSA|RPS24|RPL15|RPS27A|RPL18|RPS9|RPL28|RPL29|RPS12|RPL12|NUP43|RPL8|RPS18|RPL31|RPS29|RPS6|RPL10|RPL36A|RPS10	RPL18|RPS12|RPS2|RPL35|RPLP1|RPL13|RPS29|RPS28|RPS19|RPS5|RPL36|RPL27A|RPL11|RPS25|RPS21|RPL6|RPL21|POLR2E|RPS18|RPLP0|RPL17|RPL28|RPSA|RPS9|RPL5|RPL39|RPL34|RPL24|RPS3|RPL19|RPS13|RPL38|RPS15|RPL32|RPS8|RPLP2|POLR2L|RPS6|RPL23|RPL4|RPL14|RPL7|NUP54|RPL10A|RPL7A|RPS16|RPL26|RPS15A|RPL9|POLR2J|RPL23A|POLR2F|NUP107|RPS26|RPL12|IPO5|RPL30|RPL27|RPL29|RPL8|RPL10|RPS27|RPL41|NUP62|RPL35A|RPL13A|RPS27L…	IPO5|RPL26L1|RPS24|RPLP0|NUP85|RPL14|RPS2|RAE1|NUP88|RPL21|NUP93|RPS27A|NDC1|POLR2D|RPL12|RPS13|NUP107|NUP35|RPSA|GTF2F2|RPL41|RPS15A|RPL10|RPL35|RPL19|RPL10A|SEH1L|RPS25|FAU|NUP210|NUP50|RPL5|RPL30|RPS3|NUP155|RPL24|RPS12|RPS29|RPL27A|RPS7|POLR2L|RPL27|NUP54|RPS4Y1|RPS6|GRSF1|NUP133|RPS26|RPS3A|RPL4|RPL31|RPL32|RPL3|UBA52|RPL11|RPS18|RPS20|NUP188|RPS14|RPL23|RPL7|RPS8|RPS27L|NUP205|RPL37|RPL38|N…	POLR2A|RPL36|RPLP2|POLR2L|RPL18A|AAAS|RPL10|RPS29|RPL37A|RPL18|RPL35|RPL35A|RPS9|RPS19|RPS15|RPS26|RPL28|POLR2F|RPS11|RPL38|RPS5|RPLP0|RPLP1|RPS3|POLR2I|RPS28|FAU|RPL41|RPL39|RPL15|RPL34|RPS18|RPS27|RPL13A|RPL8|POLR2K|RPS3A|RPL32|RPL31|RPL27|RPL17|RPS16|RPL39L|NUP214|RPL36AL|UBA52|HSP90AA1|RPS21|NUP85|RPSA|RPL29|RPS2	NUP54|NUP35|SEH1L|IPO5|RPL5|NUP37|NUP155|RPL14|RPL6|RPS6|NUP88|RPL7|RPS8|RPL10A|POLR2D|NUP85|RPL17|RPL4|RPL11|RPS12|NUP107|NUP62|RPL3|NDC1|RPS4X|RPL7A|RPS24|RPL24|RPS7|RPS3A|RPS18|RPSA|RPL19|RPL26|RPL27A|GTF2F2|RPS23|RPS2|RPS16|RPS13|RPS27A|RAE1|RPL34|RPL21|POLR2G|RPL30|RPL23A|RPL23|RPS15A|RPS3|RPL35A|RPL22L1|RPL12|NUP43|HSP90AA1|RPL22|RPL13|RPL10|RPL9|RPL13A|RPL35|NUP133|RPL32|RPL31|RPL29|RPL39|…			RPS2|RPSA|HSP90AA1|POLR2E|RPLP2|RPLP0|RPL12|RPL3|RPL24|RPL10A|RPS18|RPL11|RPL35|RPS4X|RPL32|RPL8|RPS7|RPL5|RPL36|RPS14|RPL14|RPS5|FAU|RPL19|RPS12|RPS9|RPS13|NUP54|IPO5|NUP93|DNAJC3|NDC1|RPS3|RPS27A|RPL35A|RPL4|NUP133|RPL27|RPLP1|RPL21|RPL34|SEH1L|RPL28|GRSF1|RPL7A|UBA52|NUP37|RPL26|RPS3A|POLR2G|NUP155|RPS20|RPS15|RPL38|NUP107|RPL10|RPS24|RPL30|RPL39L|RPL7|RPS16|NUP85|POLR2H|RPL36A|RPL17|RPL6|RPL9…	NDC1|GTF2F2|RPL22|NUP35|RPS12|RPS24|RPL5|RPS3A|NUP107|NUP188|RPS29|HSP90AA1|RPS18|RPL9|NUP43|RPS6|RPS27A|TPR|RPL21|RPL12|NUP133|RPL7|RPL24|RPS20|RPS23|RPL13A|NUP50|RPL22L1|RPS14|RPL34|RPS13|RPL39L|RPS7|RPL11|RPL39|IPO5|RPL35A|POLR2G|NUP153|POLR2B|RPLP0|RPL10|RPS4X|RPL23|RPL10A|GRSF1|POLR2H|RPL19|RPL3|NUP205|RPS8|NUP37|RPL15|NUP93|RPL26|RPS3|RAE1|NUP54|RPL36|RPL32|RPL7A|RPL4|RPL27A|RPS26|NUP160|RP…	RPS12|RPL36|RPLP0|RPL34|RPL24|RPL5|RPL10A|RPS29|RPL21|RPS6|RPS23|RPL14|RPS18|RPL9|RPL10|RPL37A|RPL15|RPS27A|RPS3|RPL4|RPL11|RPLP2|RPS8|RPL30|RPS7|RPL26|RPL13|RPL27A|RPL37|RPSA|RPL32|RPS20|RPL19|RPL7A|RPS9|RPS24|RPS13|RPL12|RPS3A|RPS4X|RPL27|RPL13A|RPL3|RPL39|RPL31|RPL23|HSP90AA1|RPS25|RPL35|RPL7|RPL35A|RPL29|NUP107|RPS14|RPL38|RPS2|RPL22|RPL18|RPS5|RPL18A|POLR2G|POLR2H
R-HSA-156902	Peptide chain elongation	3.98e-23	94	RPS23|RPL23A|RPL36A|RPL5|RPS2|RPS7|RPL28|RPL24|RPL11|RPS12|RPLP0|RPL34|RPL10A|RPS18|RPL14|RPSA|RPL12|RPL26L1|RPL35|RPL36|RPL3|RPS3|RPL21|RPS24|RPL39L|RPS27A|RPL7|RPL19|RPL22L1|RPS13|RPLP2|RPL9|RPL4|RPL32|RPS3A|RPL6|RPS29|RPL23|RPS6|RPS4X|RPL27A|RPS26|RPL13|RPL10|RPL37|RPL35A|RPS8|RPL39|RPL17|RPL7A|RPL22|RPS20|RPS9|RPL38|RPL30|RPL27|FAU|RPS14|RPL26|RPL29|RPL13A|RPS25|RPS5|RPL37A|RPL15|RPS15A|EEF2|…	GBM_JHH520|GBM_NCH644|GBM_SF188|OvaC_OVCAR3|GasC_AGS|PanC_BxPC3|Meso_CD473|Meso_CD60							RPL9|RPS3A|RPL23|RPS3|RPL7|RPL3|RPL34|RPL11|RPS15A|RPLP2|RPL5|RPL24|RPS7|RPS25|RPL37A|RPL10A|RPL30|RPL19|RPL32|RPL14|RPL13|RPS13|RPL38|RPL7A|RPS8|RPL39|RPL26L1|RPL36|RPL6|RPL4|RPL27A|RPLP0|RPL27|RPL17|RPL35A|RPL35|RPL18A|RPS2|RPLP1|RPL13A|RPSA|RPS24|RPL15|RPS27A|RPL18|RPS9|RPL28|RPL29|RPS12|RPL12|EEF2|RPL8|RPS18|RPL31|RPS29|RPS6|RPL10|RPL36A|RPS10	RPL18|RPS12|RPS2|RPL35|RPLP1|RPL13|RPS29|RPS28|RPS19|RPS5|RPL36|RPL27A|RPL11|RPS25|RPS21|RPL6|RPL21|RPS18|RPLP0|RPL17|RPL28|RPSA|RPS9|EEF2|RPL5|RPL39|RPL34|RPL24|RPS3|RPL19|RPS13|RPL38|RPS15|RPL32|RPS8|RPLP2|RPS6|RPL23|RPL4|RPL14|RPL7|RPL10A|RPL7A|RPS16|RPL26|RPS15A|RPL9|RPL23A|RPS26|RPL12|RPL30|RPL27|RPL29|RPL8|RPL10|RPS27|RPL41|RPL35A|RPL13A|RPS27L|RPL37|RPL22|RPS3A|RPS4X	RPL26L1|RPS24|RPLP0|RPL14|RPS2|RPL21|RPS27A|RPL12|RPS13|RPSA|RPL41|RPS15A|RPL10|RPL35|RPL19|RPL10A|RPS25|FAU|RPL5|RPL30|RPS3|RPL24|RPS12|RPS29|RPL27A|RPS7|RPL27|RPS4Y1|RPS6|RPS26|RPS3A|RPL4|RPL31|RPL32|RPL3|UBA52|RPL11|RPS18|RPS20|RPS14|RPL23|RPL7|RPS8|RPS27L|RPL37|RPL38|RPLP2|RPS16|RPL23A|RPS19|RPL36|RPL8|RPL39|RPL35A|RPS21|RPL18|RPL18A|RPS5|RPL13A|RPL9|RPS27|RPL6|RPS9|RPL7A|RPS28|RPS15|RPL39L|R…	RPL36|RPLP2|RPL18A|RPL10|RPS29|RPL37A|RPL18|RPL35|RPL35A|RPS9|RPS19|RPS15|RPS26|RPL28|RPS11|RPL38|RPS5|RPLP0|RPLP1|RPS3|RPS28|FAU|RPL41|RPL39|RPL15|RPL34|RPS18|RPS27|RPL13A|RPL8|RPS3A|RPL32|RPL31|RPL27|RPL17|RPS16|RPL39L|RPL36AL|UBA52|RPS21|RPSA|RPL29|RPS2	RPL5|RPL14|RPL6|RPS6|RPL7|RPS8|RPL10A|RPL17|RPL4|RPL11|RPS12|RPL3|RPS4X|RPL7A|RPS24|RPL24|RPS7|RPS3A|RPS18|RPSA|RPL19|RPL26|RPL27A|RPS23|RPS2|RPS16|RPS13|RPS27A|RPL34|RPL21|RPL30|RPL23A|RPL23|RPS15A|RPS3|RPL35A|RPL22L1|RPL12|RPL22|RPL13|RPL10|RPL9|RPL13A|RPL35|RPL32|RPL31|RPL29|RPL39|RPS25|RPS20|RPS14|RPLP0|RPL26L1|RPL38|RPLP1|RPL37|RPL27|RPL28|RPS29|RPL15|RPS5|RPS9|RPL18A|RPL37A|RPL36|RPL18|RPS2…			RPS2|RPSA|RPLP2|RPLP0|RPL12|RPL3|RPL24|RPL10A|RPS18|RPL11|RPL35|RPS4X|RPL32|RPL8|RPS7|RPL5|RPL36|RPS14|RPL14|RPS5|FAU|RPL19|RPS12|RPS9|RPS13|RPS3|RPS27A|RPL35A|RPL4|RPL27|RPLP1|RPL21|RPL34|RPL28|RPL7A|UBA52|RPL26|RPS3A|RPS20|RPS15|RPL38|RPL10|RPS24|RPL30|RPL39L|RPL7|RPS16|RPL36A|RPL17|RPL6|RPL9|RPL27A|RPL37A|RPL18|RPS19|RPL23|RPL18A|RPL26L1|RPL13|RPL15|RPS28|RPS21|RPL22L1|RPS29|RPS8|RPL31|RPS26|R…	RPL22|RPS12|RPS24|RPL5|RPS3A|RPS29|RPS18|RPL9|RPS6|RPS27A|RPL21|RPL12|RPL7|RPL24|RPS20|RPS23|RPL13A|RPL22L1|RPS14|RPL34|RPS13|RPL39L|RPS7|RPL11|RPL39|RPL35A|RPLP0|RPL10|RPS4X|RPL23|RPL10A|RPL19|RPL3|RPS8|RPL15|RPL26|RPS3|RPL36|RPL32|RPL7A|RPL4|RPL27A|RPS26|RPL37|RPS4Y1|RPL6|RPL31|RPS9|RPL38|RPL17|EEF2|RPL14|RPL35|RPS25|RPL37A|RPS21|RPS27|RPS2|RPL36AL|RPS27L|RPL41|RPL13|RPS15A|RPL29|RPL30|RPL27|RP…	RPS12|RPL36|RPLP0|RPL34|RPL24|RPL5|RPL10A|RPS29|RPL21|RPS6|RPS23|RPL14|RPS18|RPL9|RPL10|RPL37A|RPL15|RPS27A|RPS3|RPL4|RPL11|RPLP2|RPS8|RPL30|RPS7|RPL26|RPL13|RPL27A|RPL37|RPSA|RPL32|RPS20|RPL19|RPL7A|RPS9|RPS24|RPS13|RPL12|RPS3A|RPS4X|RPL27|RPL13A|RPL3|RPL39|RPL31|RPL23|RPS25|RPL35|RPL7|RPL35A|RPL29|RPS14|EEF2|RPL38|RPS2|RPL22|RPL18|RPS5|RPL18A
R-HSA-975957	Nonsense Mediated Decay (NMD) enhanced by the Exon Junction Complex (EJC)	1.07e-22	120	MAGOHB|RPS23|RPL23A|RNPS1|RPL36A|RPL5|RPS2|SMG5|RPS7|RPL28|RPL24|RPL11|RPS12|RPLP0|RPL34|MAGOH|RPL10A|RPS18|RPL14|RPSA|RPL12|RPL26L1|RPL35|RPL36|RPL3|RPS3|RPL21|GSPT1|RPS24|RPL39L|RPS27A|RPL7|RPL19|RPL22L1|RPS13|RPLP2|RPL9|RPL4|RPL32|DCP1A|RPS3A|PPP2R2A|RPL6|RPS29|RPL23|RPS6|RPS4X|RPL27A|RPS26|RPL13|RPL10|RPL37|RPL35A|RPS8|PABPC1|RPL39|RPL17|RPL7A|RPL22|RPS20|RPS9|PNRC2|ETF1|RPL38|RPL30|RPL27|FAU…	GBM_JHH520|GBM_NCH644|GBM_SF188|OvaC_OVCAR3|GasC_AGS|PanC_BxPC3|Meso_CD473|Meso_CD60							RPL9|RPS3A|RPL23|RPS3|PABPC1|RPL7|RPL3|RPL34|RPL11|RPS15A|RPLP2|RPL5|RPL24|RPS7|RPS25|RPL37A|RPL10A|RPL30|RPL19|RPL32|RPL14|RPL13|RPS13|RPL38|RPL7A|PPP2R1A|RPS8|RPL39|RPL26L1|RPL36|RPL6|RPL4|RPL27A|RPLP0|RPL27|RPL17|RPL35A|RPL35|RPL18A|RPS2|RPLP1|RPL13A|RPSA|RPS24|RPL15|SMG1|RPS27A|RPL18|RPS9|RPL28|RPL29|EIF4A3|RPS12|RPL12|RPL8|RPS18|RPL31|RPS29|PNRC2|RPS6|RPL10|RPL36A|RPS10	RPL18|RPS12|RPS2|RPL35|RPLP1|RPL13|RPS29|RPS28|RPS19|RPS5|RPL36|RPL27A|RPL11|RPS25|RPS21|RPL6|RPL21|RPS18|RPLP0|RPL17|RPL28|PABPC1|RPSA|RPS9|RPL5|RPL39|RPL34|RPL24|RPS3|RPL19|RNPS1|RPS13|RPL38|RPS15|RBM8A|RPL32|RPS8|UPF3B|RPLP2|RPS6|RPL23|RPL4|RPL14|RPL7|RPL10A|RPL7A|RPS16|RPL26|RPS15A|RPL9|EIF4G1|RPL23A|RPS26|SMG6|RPL12|PPP2R1A|RPL30|RPL27|RPL29|RPL8|RPL10|RPS27|RPL41|RPL35A|RPL13A|RPS27L|RPL37|…	ETF1|RPL26L1|RPS24|RPLP0|RPL14|RPS2|RPL21|RPS27A|RNPS1|RPL12|RPS13|RPSA|PNRC2|RPL41|MAGOHB|RPS15A|PABPC1|RPL10|RPL35|RPL19|RPL10A|RPS25|FAU|RPL5|RPL30|RPS3|RPL24|RPS12|EIF4A3|MAGOH|RPS29|RPL27A|RPS7|RPL27|RPS4Y1|RPS6|RPS26|RPS3A|RPL4|RPL31|RPL32|RPL3|UBA52|RPL11|RPS18|RPS20|RPS14|RPL23|RPL7|RPS8|RPS27L|UPF3B|RPL37|RPL38|RPLP2|RPS16|RPL23A|RPS19|RPL36|RPL8|RPL39|RPL35A|NCBP1|RPS21|RPL18|RPL18A|RPS…	RPL36|RPLP2|SMG9|RPL18A|RPL10|RPS29|RPL37A|RPL18|RPL35|RPL35A|RPS9|RPS19|RPS15|RPS26|RPL28|RPS11|RPL38|RPS5|RPLP0|RPLP1|RPS3|RPS28|FAU|RPL41|RPL39|RPL15|RPL34|RPS18|RPS27|RPL13A|RPL8|RPS3A|RPL32|RPL31|RPL27|RPL17|RPS16|RPL39L|RPL36AL|UBA52|RPS21|RPSA|RPL29|RPS2	DCP1A|RPL5|RPL14|MAGOHB|RPL6|RPS6|RNPS1|RPL7|RPS8|RPL10A|RPL17|RPL4|RPL11|RPS12|RPL3|RPS4X|RPL7A|RBM8A|RPS24|RPL24|RPS7|RPS3A|MAGOH|RPS18|RPSA|RPL19|RPL26|RPL27A|RPS23|RPS2|RPS16|RPS13|RPS27A|RPL34|PPP2CA|RPL21|RPL30|RPL23A|RPL23|RPS15A|RPS3|RPL35A|RPL22L1|RPL12|RPL22|RPL13|RPL10|RPL9|RPL13A|RPL35|EIF4A3|RPL32|RPL31|RPL29|RPL39|RPS25|RPS20|RPS14|RPLP0|RPL26L1|RPL38|RPLP1|RPL37|RPL27|RPL28|RPS29|R…			RPS2|RPSA|RPLP2|RPLP0|RPL12|RPL3|RPL24|RPL10A|RPS18|RPL11|SMG9|RPL35|RPS4X|RPL32|RNPS1|RPL8|RPS7|RPL5|RPL36|RPS14|RPL14|RPS5|FAU|RPL19|RPS12|RPS9|RPS13|SMG5|RPS3|RPS27A|RPL35A|RPL4|RPL27|RPLP1|RPL21|RPL34|RPL28|GSPT1|RPL7A|UBA52|RPL26|RPS3A|UPF3A|RPS20|RPS15|RPL38|RPL10|RPS24|RPL30|RPL39L|RPL7|RPS16|RBM8A|RPL36A|RPL17|MAGOHB|RPL6|RPL9|PPP2R1A|SMG7|RPL27A|RPL37A|RPL18|RPS19|RPL23|RPL18A|RPL26L1|RP…	RPL22|RPS12|RPS24|RPL5|RPS3A|SMG5|RPS29|RPS18|RPL9|RPS6|RPS27A|RPL21|RPL12|RPL7|RPL24|RPS20|RPS23|RPL13A|RPL22L1|RPS14|RPL34|RPS13|RPL39L|RPS7|RPL11|RPL39|PPP2CA|RPL35A|RPLP0|RPL10|RPS4X|MAGOH|RPL23|RPL10A|PNRC2|RPL19|RPL3|RPS8|RPL15|RPL26|RPS3|NCBP2|DCP1A|RPL36|RPL32|RBM8A|RPL7A|RPL4|RPL27A|RPS26|RPL37|RPS4Y1|RPL6|RPL31|RPS9|RPL38|RPL17|RPL14|RPL35|RPS25|RPL37A|PABPC1|RPS21|RPS27|RNPS1|RPS2|MAGO…	RPS12|RPL36|RPLP0|RPL34|RPL24|RPL5|RPL10A|RPS29|RPL21|RPS6|RPS23|RPL14|RPS18|RPL9|RPL10|RPL37A|RPL15|RPS27A|RPS3|RPL4|RPL11|RPLP2|RPS8|RPL30|RPS7|RPL26|RPL13|RPL27A|RPL37|RPSA|RPL32|RPS20|RPL19|RPL7A|RPS9|RPS24|RPS13|RPL12|RPS3A|RPS4X|RPL27|RPL13A|RPL3|RPL39|GSPT1|RPL31|RPL23|RPS25|RPL35|RPL7|RPL35A|RPL29|SMG7|RPS14|RPL38|RPS2|RPL22|RPL18
R-HSA-927802	Nonsense-Mediated Decay (NMD)	1.07e-22	120	MAGOHB|RPS23|RPL23A|RNPS1|RPL36A|RPL5|RPS2|SMG5|RPS7|RPL28|RPL24|RPL11|RPS12|RPLP0|RPL34|MAGOH|RPL10A|RPS18|RPL14|RPSA|RPL12|RPL26L1|RPL35|RPL36|RPL3|RPS3|RPL21|GSPT1|RPS24|RPL39L|RPS27A|RPL7|RPL19|RPL22L1|RPS13|RPLP2|RPL9|RPL4|RPL32|DCP1A|RPS3A|PPP2R2A|RPL6|RPS29|RPL23|RPS6|RPS4X|RPL27A|RPS26|RPL13|RPL10|RPL37|RPL35A|RPS8|PABPC1|RPL39|RPL17|RPL7A|RPL22|RPS20|RPS9|PNRC2|ETF1|RPL38|RPL30|RPL27|FAU…	GBM_JHH520|GBM_NCH644|GBM_SF188|OvaC_OVCAR3|GasC_AGS|PanC_BxPC3|Meso_CD473|Meso_CD60							RPL9|RPS3A|RPL23|RPS3|PABPC1|RPL7|RPL3|RPL34|RPL11|RPS15A|RPLP2|RPL5|RPL24|RPS7|RPS25|RPL37A|RPL10A|RPL30|RPL19|RPL32|RPL14|RPL13|RPS13|RPL38|RPL7A|PPP2R1A|RPS8|RPL39|RPL26L1|RPL36|RPL6|RPL4|RPL27A|RPLP0|RPL27|RPL17|RPL35A|RPL35|RPL18A|RPS2|RPLP1|RPL13A|RPSA|RPS24|RPL15|SMG1|RPS27A|RPL18|RPS9|RPL28|RPL29|EIF4A3|RPS12|RPL12|RPL8|RPS18|RPL31|RPS29|PNRC2|RPS6|RPL10|RPL36A|RPS10	RPL18|RPS12|RPS2|RPL35|RPLP1|RPL13|RPS29|RPS28|RPS19|RPS5|RPL36|RPL27A|RPL11|RPS25|RPS21|RPL6|RPL21|RPS18|RPLP0|RPL17|RPL28|PABPC1|RPSA|RPS9|RPL5|RPL39|RPL34|RPL24|RPS3|RPL19|RNPS1|RPS13|RPL38|RPS15|RBM8A|RPL32|RPS8|UPF3B|RPLP2|RPS6|RPL23|RPL4|RPL14|RPL7|RPL10A|RPL7A|RPS16|RPL26|RPS15A|RPL9|EIF4G1|RPL23A|RPS26|SMG6|RPL12|PPP2R1A|RPL30|RPL27|RPL29|RPL8|RPL10|RPS27|RPL41|RPL35A|RPL13A|RPS27L|RPL37|…	ETF1|RPL26L1|RPS24|RPLP0|RPL14|RPS2|RPL21|RPS27A|RNPS1|RPL12|RPS13|RPSA|PNRC2|RPL41|MAGOHB|RPS15A|PABPC1|RPL10|RPL35|RPL19|RPL10A|RPS25|FAU|RPL5|RPL30|RPS3|RPL24|RPS12|EIF4A3|MAGOH|RPS29|RPL27A|RPS7|RPL27|RPS4Y1|RPS6|RPS26|RPS3A|RPL4|RPL31|RPL32|RPL3|UBA52|RPL11|RPS18|RPS20|RPS14|RPL23|RPL7|RPS8|RPS27L|UPF3B|RPL37|RPL38|RPLP2|RPS16|RPL23A|RPS19|RPL36|RPL8|RPL39|RPL35A|NCBP1|RPS21|RPL18|RPL18A|RPS…	RPL36|RPLP2|SMG9|RPL18A|RPL10|RPS29|RPL37A|RPL18|RPL35|RPL35A|RPS9|RPS19|RPS15|RPS26|RPL28|RPS11|RPL38|RPS5|RPLP0|RPLP1|RPS3|RPS28|FAU|RPL41|RPL39|RPL15|RPL34|RPS18|RPS27|RPL13A|RPL8|RPS3A|RPL32|RPL31|RPL27|RPL17|RPS16|RPL39L|RPL36AL|UBA52|RPS21|RPSA|RPL29|RPS2	DCP1A|RPL5|RPL14|MAGOHB|RPL6|RPS6|RNPS1|RPL7|RPS8|RPL10A|RPL17|RPL4|RPL11|RPS12|RPL3|RPS4X|RPL7A|RBM8A|RPS24|RPL24|RPS7|RPS3A|MAGOH|RPS18|RPSA|RPL19|RPL26|RPL27A|RPS23|RPS2|RPS16|RPS13|RPS27A|RPL34|PPP2CA|RPL21|RPL30|RPL23A|RPL23|RPS15A|RPS3|RPL35A|RPL22L1|RPL12|RPL22|RPL13|RPL10|RPL9|RPL13A|RPL35|EIF4A3|RPL32|RPL31|RPL29|RPL39|RPS25|RPS20|RPS14|RPLP0|RPL26L1|RPL38|RPLP1|RPL37|RPL27|RPL28|RPS29|R…			RPS2|RPSA|RPLP2|RPLP0|RPL12|RPL3|RPL24|RPL10A|RPS18|RPL11|SMG9|RPL35|RPS4X|RPL32|RNPS1|RPL8|RPS7|RPL5|RPL36|RPS14|RPL14|RPS5|FAU|RPL19|RPS12|RPS9|RPS13|SMG5|RPS3|RPS27A|RPL35A|RPL4|RPL27|RPLP1|RPL21|RPL34|RPL28|GSPT1|RPL7A|UBA52|RPL26|RPS3A|UPF3A|RPS20|RPS15|RPL38|RPL10|RPS24|RPL30|RPL39L|RPL7|RPS16|RBM8A|RPL36A|RPL17|MAGOHB|RPL6|RPL9|PPP2R1A|SMG7|RPL27A|RPL37A|RPL18|RPS19|RPL23|RPL18A|RPL26L1|RP…	RPL22|RPS12|RPS24|RPL5|RPS3A|SMG5|RPS29|RPS18|RPL9|RPS6|RPS27A|RPL21|RPL12|RPL7|RPL24|RPS20|RPS23|RPL13A|RPL22L1|RPS14|RPL34|RPS13|RPL39L|RPS7|RPL11|RPL39|PPP2CA|RPL35A|RPLP0|RPL10|RPS4X|MAGOH|RPL23|RPL10A|PNRC2|RPL19|RPL3|RPS8|RPL15|RPL26|RPS3|NCBP2|DCP1A|RPL36|RPL32|RBM8A|RPL7A|RPL4|RPL27A|RPS26|RPL37|RPS4Y1|RPL6|RPL31|RPS9|RPL38|RPL17|RPL14|RPL35|RPS25|RPL37A|PABPC1|RPS21|RPS27|RNPS1|RPS2|MAGO…	RPS12|RPL36|RPLP0|RPL34|RPL24|RPL5|RPL10A|RPS29|RPL21|RPS6|RPS23|RPL14|RPS18|RPL9|RPL10|RPL37A|RPL15|RPS27A|RPS3|RPL4|RPL11|RPLP2|RPS8|RPL30|RPS7|RPL26|RPL13|RPL27A|RPL37|RPSA|RPL32|RPS20|RPL19|RPL7A|RPS9|RPS24|RPS13|RPL12|RPS3A|RPS4X|RPL27|RPL13A|RPL3|RPL39|GSPT1|RPL31|RPL23|RPS25|RPL35|RPL7|RPL35A|RPL29|SMG7|RPS14|RPL38|RPS2|RPL22|RPL18
R-HSA-3700989	Transcriptional Regulation by TP53	2.09e-22	368	BCL6|GLS|CCNA2|RFC3|CCNE2|BANP|CYCS|GTF2H3|EXO1|RBL1|BLM|IGFBP3|BARD1|RFC5|RFC4|NPM1|AURKB|RPA2|TPX2|CDC25C|E2F8|RFC2|BRPF3|SCO1|CDK2|ZNF385A|COX11|CDKN1A|TSC1|E2F7|BRCA1|SUPT16H|BIRC5|WRN|BRIP1|MSH2|ATRIP|DDIT4|PCNA|POLR2D|NDRG1|CHEK1|DNA2|DDB2|TAF4B|GSR|TNFRSF10D|PERP|TNFRSF10B|SSRP1|RPA1|HIPK2|FANCI|NBN|LRPPRC|NUAK1|MLH1|NOC2L|PCBP4|SFN|RBBP7|RRAGB|TP53INP1|AIFM2|TXNRD1|TNFRSF10A|RMI1|COX19|PR…	NSCLC_A549|NSCLC_H157|NSCLC_H1650|NSCLC_HCC4006|GBM_NCH644|GBM_SF188|OvaC_OVCAR3|GasC_AGS|GasC_KATOIII|PanC_AsPC1|PanC_BxPC3|Meso_CD473	GLS|BCL6|IGFBP3|CCNA2|NUAK1|PERP|EXO1|BLM|CCNE2|AURKB|PMAIP1|RFC3|RFC5|RQCD1|CNOT8|E2F7|BRCA1|CDC25C|BARD1|RFC4|ZNF385A|POLR2D|GTF2H3|DDIT4|TAF15|GPX2|CYCS|WRN|TPX2|NDRG1|E2F8|RPA2|TSC1|MSH2|CHD3|CHEK1|RRAGD|BIRC5|GTF2H1|AIFM2|CNOT6|TP63|RBL1|AURKA|PCNA|PRKAG1|BRPF3|CNOT4|DNA2|TNFRSF10D|PMS2|RFC2|RRAGB|BANP|CREBBP|COX11|CDK2|RRAGC|TP53INP1|RAD50|POLR2L|ERCC2|RPA3|TP53I3|YWHAZ|RBBP4|NBN|JUN|FANCD2…		IGFBP3|GLS|CCNE2|EXO1|RBL1|SFN|CYCS|BCL6|PRR5|RFC3|BLM|BARD1|CCNE1|RFC4|PERP|DDIT4|GADD45A|AURKB|JUN|TSC1|BRCA1|MLH1|CDK5R1|GSR|TXNRD1|GTF2H3|COX11|CCNA2|E2F8|SESN1|E2F7|ATRIP|MDM4|CDK5|SUPT16H|CNOT8|FANCD2|CDKN1B|POLR2D|TNFRSF10D|TPX2|PMS2|SLC38A9|CDKN1A|BRPF3|TFDP2|RBBP8|MDC1|ZNF385A|WRN|CDK2|CNOT6L|NBN|RFC5|SGK1|RMI1|PRMT5|BID|DDB2|RQCD1|CDK9|DNA2|POLR2J|BRD7|RRAGB|CDC25C|SESN2|RRAGC|RABGGTA|L…	TSC1|AKT3|EXO1|CCNA2|CCNE2|CDKN1A|RFC5|CDC25C|BRCA1|BCL6|ARID3A|RRAGB|FANCC|HIPK2|SESN2|COX19|SFN|RFC2|IGFBP3|GLS|BTG2|E2F7|DDIT4|RFC4|ERCC2|BLM|PRKAA2|TPX2|RBL1|NDRG1|PRDX5|RPA2|BIRC5|MDM4|BARD1|CDKN1B|BANP|RRAGD|PPP1R13B|PLK2|SESN3|MSH2|POLR2D|TNFRSF10B|NUAK1|SESN1|FANCD2|RFC3|CCNT1|MDC1|RAD50|JUN|TP53RK|CDK2|MAPKAPK5|COX11|MLH1|PRKAG2|TMEM219|TAF12|TP53INP1|PCNA|MEAF6|PML|BRD1|PRKAB2|TACO1|RPA…	CCNE2|BCL6|GTF2H3|HIPK2|CCNA2|CHM|RFC2|CYCS|COX19|BANP|PRKAG2|PRKAA2|GLS|ARID3A|MLH1|TACO1|RFC3|RPA2|RFC4|NUAK1|CRADD|TNFRSF10B|DYRK2|BRCA1|TAF12|CCNT1|SESN3|RFC5|PMS2|RMI1|EXO1|TSC1|CDKN1A|TSC2|SCO1|PRKAG1|RRAGC|CCNH|ZNF385A|SUPT5H|TOP3A|WRN|DNA2|EHMT2|E2F8|GTF2F1|GATAD2A|RQCD1|RRAGD|GTF2H5|CNOT4|BLM|POLR2D|TNFRSF10A|CHD3|RBL1|NDRG1|TNRC6A|PPP1R13L|DAXX|SESN2|PRDX5|DDIT4|BRPF3|FANCI|TCEA1|GPI|CS…			SESN3|E2F7|POLR2E|COX4I1|PIN1|NOC2L|POLR2L|PRMT1|LRPPRC|USP2|USP7|SUPT16H|ELOB|TP73|POLR2J|RAD51D|AKT1|BRPF3|POLR2F|MSH2|ERCC2|CCNE2|MAPKAP1|PPP2R1A|TFDP2|DYRK2|CTDP1|COX7C|TXN|NELFB|RABGGTB|TAF15|CNOT4|BANP|COX16|SCO1|RFC2|RBBP7|NDUFA4|RPA3|RPA2|TSC1|NPM1|YWHAG|CNOT7|MOV10|E2F4|COX6C|TAF4|ATF2|ZNF385A|RPS27A|YWHAE|G6PD|RBL1|RPA1|HDAC2|PCBP4|COX6A1|LAMTOR4|HIPK1|TACO1|PPP1R13B|CARM1|CYCS|AIFM2|PO…	NPM1|TP53INP1|BCL6|USP7|CCNA2|RFC5|BIRC5|CYCS|TPX2|SSRP1|TAF4B|NOC2L|RFC2|PCNA|PRDM1|ZNF385A|SUPT16H|RFC3|BNIP3L|RFC4|CHEK1|EXO1|CDK2|CDK5R1|RPA2|COX8A|LRPPRC|RPS27A|E2F8|CCNE1|POLR2D|RBL1|COX5A|BLM|MLH1|CSNK2A1|NDRG1|AURKA|COX7B|TFDP1|E2F1|BRIP1|TOPBP1|MSH2|RPA3|CCNB1|TXN|RAD9A|AURKB|GTF2F2|RRAGA|RBBP7|TP53I3|FANCI|GTF2H3|SCO1|YWHAE|POU4F1|PML|PMAIP1|TAF15|RPA1|TXNRD1|STEAP3|CNOT10|ATRIP|RABGGTB…	RGCC|CCNA1|POLR2A|AURKB|GADD45A|POLR2L|COX6B1|RBL1|UBB|UBC|DYRK2|PCBP4|CDK5R1|TOP3A|COX8A|PRKAG2|TAF7|KAT5|PPP1R13L|GPX2|CDC25C|DDIT4|POLR2F|MAP2K6|AGO4|CCNE1|PRMT5|ELOB|TCEA1|POLR2I|PRELID1|COX5B|NUAK1|JUN|COX7B|ATR|CDK12|GATAD2A|PLK2|BRIP1|GPI|MDC1|PRKAG1|G6PD|RPA2|COX14|POLR2K|HIPK2|KMT5A|COX4I1|RAD51D|NDUFA4|PRELID3A|UBA52|SLC38A9|ARID3A|E2F8|CDK1|MAPK11|TNFRSF10B|RRAGD|CCNK|PRDX1|CDKN1A|CCNA…	RFC3|EXO1|NPM1|RFC5|CDK1|RFC4|CCNA2|CYCS|PCNA|BIRC5|PRDM1|AURKB|AURKA|SSRP1|CHEK1|BLM|HDAC2|BCL6|PHF20|PIP4K2C|BARD1|MSH2|FANCD2|DNA2|LRPPRC|TPX2|CDC25C|CDK2|TNFRSF10B|RAD1|RPA1|CCNB1|RFC2|TAF4B|TFDP1|RPA2|COX11|CCNH|CNOT7|RBL1|SUPT16H|POLR2D|MNAT1|FAS|RHNO1|CDKN1A|ATRIP|SCO1|HIPK2|YWHAQ|JMY|GTF2F2|BRPF3|CNOT10|RPS27A|PPP2CA|POLR2G|CCNG1|NDRG1|RBBP8|BRIP1|RBBP7|GSR|PRMT1|FOS|YWHAH|PERP|NOC2L|CHEK…	BCL6|YWHAZ|TNFRSF10A|GSR|CYCS|TP53INP1|BTG2|RFC3|PPP2R1B|NPM1|PIP4K2A|GTF2F2|PLK3|E2F7|TP53I3|YWHAG|CHEK1|TCEA1|COX11|SUPT16H|BRPF3|RBL1|DDB2|BANP|ELOA|AGO2|GTF2H3|TXNRD1|BARD1|BBC3|TPX2|FANCI|MAPKAPK5|YWHAB|RBBP7|CDK5|GATAD2A|PERP|CDKN1B|CCNA2|DNA2|YWHAH|CCNH|YWHAQ|BLM|TAF4B|TAF15|PPP2CA|EHMT2|CDK2|PCNA|RAD1|FAS|CDK12|CCNE2|POLR2D|CNOT10|YWHAE|MAP2K6|CASP10|TFDP1|CDK1|NOC2L|SCO1|ATRIP|RFC4|TMEM2…	ZNF385A|GLS|BANP|BCL6|DDB2|GTF2H3|ATRIP|COX11|SFN|PLK2|TAF13|BRPF3|PRKAB1|WRN|CHD3|RAD51D|BARD1|ERCC3|SUPT5H|MRE11|RBL1|ERCC2|BRIP1|TAF4B|IGFBP3|SMYD2|MSH2|TP63|DDIT4|MAPK11|CDKN1A|PRDX5|NPM1|SCO1|PLK3|TNFRSF10D|NDRG1|TIGAR|TNKS1BP1|PCBP4|PIP4K2C|TNFRSF10A|TAF12|HIPK2|PRKAA2|TTC5|TFDP1|RFC3|PRDX1|SUPT16H|CASP2|E2F7|CDK5|TAF10|PRKAA1|CRADD|GSR|RMI2|NUAK1|MAP2K6|RPA2|APAF1|RPA1|RBBP7|YWHAE|AGO2|CDC…	GTF2H3|PRMT1|BCL6|GLS|NPM1|BRPF3|MAPK11|POLR2E|YWHAQ|WRN|LRPPRC|TAF7L|BANP|BRIP1|DDB2|NBN|SFN|UBB|CYCS|DNA2|TNFRSF10D|TP63|PRMT5|RPS27A|ATM|COX4I1|TAF4B|BRD1|NDUFA4|TACO1|SSRP1|RAD51D|NOC2L|UBA52|ATF2|ZNF420|SCO1|BARD1|CASP2|TAF9B|COX8A|PDPK1|RFC3|RMI1|COX5A|POLR2G|RFC2|NDRG1|TAF6|HIPK1|CNOT1|GPX2|RBBP8|CREBBP|PRKAG2|CCNG1|CNOT8|PCNA|COX6B1|PRKAB2|RAD9A|TAF11|TXNRD1|POLR2H|AKT1|MT-CO3|AURKB|CCNE2…	CDKN1A|TNFRSF10B|BANP|PLK3|TNFRSF10A|TNFRSF10D|PIDD1|BTG2|BRIP1|MDM2|BAX|CDK1|IGFBP3|FANCI|E2F8|RBBP7|CCNA2|SCO1|BARD1|NBN|GTF2F2|CDK2|CDC25C|RHNO1|TXNRD1|AIFM2|BIRC5|NPM1|TIGAR|DYRK2|CCNB1|NDRG1|RFC3|RAD1|DDB2|FAS|MRE11|TOPBP1|MSH2|RBL1|FANCD2|NUAK1|TPX2|PRDX2|G6PD|RPS27A|CDKN1B|DDIT4|PPP2R5C|AURKB|PPP2R1B|TAF9B|SESN3|RBBP4|BRCA1|RFC4|WRN|COX11|CNOT6L|RPA3|SESN2|BLM|CYCS|PPP2CA|BBC3|SUPT16H|RRM2…
R-HSA-975956	Nonsense Mediated Decay (NMD) independent of the Exon Junction Complex (EJC)	2.56e-22	100	RPS23|RPL23A|RPL36A|RPL5|RPS2|RPS7|RPL28|RPL24|RPL11|RPS12|RPLP0|RPL34|RPL10A|RPS18|RPL14|RPSA|RPL12|RPL26L1|RPL35|RPL36|RPL3|RPS3|RPL21|GSPT1|RPS24|RPL39L|RPS27A|RPL7|RPL19|RPL22L1|RPS13|RPLP2|RPL9|RPL4|RPL32|RPS3A|RPL6|RPS29|RPL23|RPS6|RPS4X|RPL27A|RPS26|RPL13|RPL10|RPL37|RPL35A|RPS8|PABPC1|RPL39|RPL17|RPL7A|RPL22|RPS20|RPS9|ETF1|RPL38|RPL30|RPL27|FAU|RPS14|RPL26|RPL29|RPL13A|RPS25|RPS5|RPL37A|…	GBM_JHH520|GBM_NCH644|GBM_SF188|OvaC_OVCAR3|GasC_AGS|PanC_BxPC3|Meso_CD473|Meso_CD60							RPL9|RPS3A|RPL23|RPS3|PABPC1|RPL7|RPL3|RPL34|RPL11|RPS15A|RPLP2|RPL5|RPL24|RPS7|RPS25|RPL37A|RPL10A|RPL30|RPL19|RPL32|RPL14|RPL13|RPS13|RPL38|RPL7A|RPS8|RPL39|RPL26L1|RPL36|RPL6|RPL4|RPL27A|RPLP0|RPL27|RPL17|RPL35A|RPL35|RPL18A|RPS2|RPLP1|RPL13A|RPSA|RPS24|RPL15|RPS27A|RPL18|RPS9|RPL28|RPL29|RPS12|RPL12|RPL8|RPS18|RPL31|RPS29|RPS6|RPL10|RPL36A|RPS10	RPL18|RPS12|RPS2|RPL35|RPLP1|RPL13|RPS29|RPS28|RPS19|RPS5|RPL36|RPL27A|RPL11|RPS25|RPS21|RPL6|RPL21|RPS18|RPLP0|RPL17|RPL28|PABPC1|RPSA|RPS9|RPL5|RPL39|RPL34|RPL24|RPS3|RPL19|RPS13|RPL38|RPS15|RPL32|RPS8|RPLP2|RPS6|RPL23|RPL4|RPL14|RPL7|RPL10A|RPL7A|RPS16|RPL26|RPS15A|RPL9|EIF4G1|RPL23A|RPS26|RPL12|RPL30|RPL27|RPL29|RPL8|RPL10|RPS27|RPL41|RPL35A|RPL13A|RPS27L|RPL37|RPL22|RPS3A|RPS4X	ETF1|RPL26L1|RPS24|RPLP0|RPL14|RPS2|RPL21|RPS27A|RPL12|RPS13|RPSA|RPL41|RPS15A|PABPC1|RPL10|RPL35|RPL19|RPL10A|RPS25|FAU|RPL5|RPL30|RPS3|RPL24|RPS12|RPS29|RPL27A|RPS7|RPL27|RPS4Y1|RPS6|RPS26|RPS3A|RPL4|RPL31|RPL32|RPL3|UBA52|RPL11|RPS18|RPS20|RPS14|RPL23|RPL7|RPS8|RPS27L|RPL37|RPL38|RPLP2|RPS16|RPL23A|RPS19|RPL36|RPL8|RPL39|RPL35A|NCBP1|RPS21|RPL18|RPL18A|RPS5|EIF4G1|RPL13A|RPL9|RPS27|RPL6|RPS9|R…	RPL36|RPLP2|RPL18A|RPL10|RPS29|RPL37A|RPL18|RPL35|RPL35A|RPS9|RPS19|RPS15|RPS26|RPL28|RPS11|RPL38|RPS5|RPLP0|RPLP1|RPS3|RPS28|FAU|RPL41|RPL39|RPL15|RPL34|RPS18|RPS27|RPL13A|RPL8|RPS3A|RPL32|RPL31|RPL27|RPL17|RPS16|RPL39L|RPL36AL|UBA52|RPS21|RPSA|RPL29|RPS2	RPL5|RPL14|RPL6|RPS6|RPL7|RPS8|RPL10A|RPL17|RPL4|RPL11|RPS12|RPL3|RPS4X|RPL7A|RPS24|RPL24|RPS7|RPS3A|RPS18|RPSA|RPL19|RPL26|RPL27A|RPS23|RPS2|RPS16|RPS13|RPS27A|RPL34|RPL21|RPL30|RPL23A|RPL23|RPS15A|RPS3|RPL35A|RPL22L1|RPL12|RPL22|RPL13|RPL10|RPL9|RPL13A|RPL35|RPL32|RPL31|RPL29|RPL39|RPS25|RPS20|RPS14|RPLP0|RPL26L1|RPL38|RPLP1|RPL37|RPL27|RPL28|RPS29|RPL15|RPS5|RPS9|RPL18A|RPL37A|RPL36|RPL18|RPS2…			RPS2|RPSA|RPLP2|RPLP0|RPL12|RPL3|RPL24|RPL10A|RPS18|RPL11|RPL35|RPS4X|RPL32|RPL8|RPS7|RPL5|RPL36|RPS14|RPL14|RPS5|FAU|RPL19|RPS12|RPS9|RPS13|RPS3|RPS27A|RPL35A|RPL4|RPL27|RPLP1|RPL21|RPL34|RPL28|GSPT1|RPL7A|UBA52|RPL26|RPS3A|RPS20|RPS15|RPL38|RPL10|RPS24|RPL30|RPL39L|RPL7|RPS16|RPL36A|RPL17|RPL6|RPL9|RPL27A|RPL37A|RPL18|RPS19|RPL23|RPL18A|RPL26L1|RPL13|RPL15|RPS28|RPS21|RPL22L1|RPS29|RPS8|RPL31|R…	RPL22|RPS12|RPS24|RPL5|RPS3A|RPS29|RPS18|RPL9|RPS6|RPS27A|RPL21|RPL12|RPL7|RPL24|RPS20|RPS23|RPL13A|RPL22L1|RPS14|RPL34|RPS13|RPL39L|RPS7|RPL11|RPL39|RPL35A|RPLP0|RPL10|RPS4X|RPL23|RPL10A|RPL19|RPL3|RPS8|RPL15|RPL26|RPS3|NCBP2|RPL36|RPL32|RPL7A|RPL4|RPL27A|RPS26|RPL37|RPS4Y1|RPL6|RPL31|RPS9|RPL38|RPL17|RPL14|RPL35|RPS25|RPL37A|PABPC1|RPS21|RPS27|RPS2|UPF1|RPL36AL|RPS27L|RPL41|RPL13|RPS15A|RPL29|R…	RPS12|RPL36|RPLP0|RPL34|RPL24|RPL5|RPL10A|RPS29|RPL21|RPS6|RPS23|RPL14|RPS18|RPL9|RPL10|RPL37A|RPL15|RPS27A|RPS3|RPL4|RPL11|RPLP2|RPS8|RPL30|RPS7|RPL26|RPL13|RPL27A|RPL37|RPSA|RPL32|RPS20|RPL19|RPL7A|RPS9|RPS24|RPS13|RPL12|RPS3A|RPS4X|RPL27|RPL13A|RPL3|RPL39|GSPT1|RPL31|RPL23|RPS25|RPL35|RPL7|RPL35A|RPL29|RPS14|RPL38|RPS2|RPL22|RPL18|RPS5
R-HSA-68886	M Phase	8.28e-22	385	LMNB1|CENPH|FBXO5|VRK1|TUBGCP5|LPIN2|CEP78|SPC25|KIF2C|KIF23|NCAPG|MAD2L1|NCAPG2|PPP2R5B|KNTC1|NDC80|ZWINT|AURKB|UBE2C|NUP107|NUP54|TMPO|CENPP|NUP37|CENPI|ITGB3BP|SET|CDC20|ZW10|CENPE|NCAPH|CENPN|VRK2|BUB1|CCNB2|NCAPD3|SKA2|CDCA8|RCC1|BIRC5|NUP155|PLK1|CENPL|SMC2|KPNB1|KIF20A|PSMD7|ANAPC5|LBR|CENPK|ZWILCH|PSMD6|NUP93|CHMP2B|SPC24|NUP85|HIST1H2BD|PSMC3|MASTL|CENPU|PTTG1|UBE2I|CDCA5|HAUS5|NUF2|LEMD…	NSCLC_A549|NSCLC_H1299|NSCLC_H157|NSCLC_H1650|NSCLC_HCC4006|GBM_JHH520|GBM_SF188|GasC_AGS|GasC_KATOIII|PanC_AsPC1|PanC_BxPC3|Meso_CD473	TUBB3|CEP78|HIST1H2BD|SPC25|LMNB1|FBXO5|AURKB|CENPI|VRK1|MAD2L1|CENPE|PTTG1|SPC24|CENPP|DYNLL2|VRK2|KIF23|LEMD2|SKA2|TUBGCP5|CDCA8|NDC80|LPIN1|LPIN2|INCENP|KIF2C|CENPM|PSMD9|TUBB6|HAUS5|KIF20A|NUP107|PSMA2|ITGB3BP|NUP37|NCAPG2|CDC20|KNTC1|NCAPG|TUBA3D|MAPK1|UBE2C|USO1|CENPH|PSMB9|BUB1|CEP192|ZWINT|CENPN|NUP54|TNPO1|CCNB2|CENPO	HIST1H2BD|HIST2H2AA3|CENPI|USO1|LMNB1|HAUS5|CDC20|TUBB3|CENPH|HIST1H2AC|DYNLL2|LBR|HAUS8|KIF20A|FBXO5|TUBB6|PSMA2|TUBGCP5|PPP2R5B|NCAPG2|PSMD9|LEMD2|MAPK1|CEP78|NIPBL|AURKB|TUBGCP6|KIF23|KIF2C|PSMB9|NINL|ALMS1|SEH1L|SPC24|NCAPD3|MIS12|CDCA8|PTTG1|VRK2|HAUS4|HIST2H2BE|SKA1|GORASP1|CSNK1E|ANKLE2|UBE2I|VRK1|CC2D1B|CENPL|BLZF1|RCC1|ZWINT|UBE2C|RAE1|SKA2|PSMD4|RCC2|ANAPC10|PDS5B|NUP50|TUBB2A|CENPN|CEN…	HIST1H2BD|TUBGCP5|LMNB1|HAUS5|CENPH|PPP2R5B|CEP78|HIST2H2AA3|SPC25|NCAPG|AAAS|AURKB|CENPM|KNTC1|CENPI|FBXO5|CENPE|TUBGCP3|SMC2|NUP85|NUP37|NCAPD3|PSMD9|NUP214|PSMD7|PAFAH1B1|CEP63|NUP155|SKA1|SPC24|NUP93|NUP188|CEP164|CENPF|ESPL1|CEP192|NEDD1|NCAPG2|PCM1|MAPK1|CENPO|ANAPC5|VRK2|HAUS4|CDK5RAP2|CDC26|UBE2C|SIRT2|ZWILCH|TUBGCP2|LBR|H2AFJ|NUP205|UBE2I|CEP290|PSMF1|APITD1|ODF2|PSMB8|CCNB2|TUBG2|SUMO1|…	HIST1H2BD|CENPP|TUBB3|TUBB6|SPC25|HIST2H2BE|ZWINT|HIST1H2AC|BUB1|CEP72|INCENP|SPC24|KIF2C|LMNB1|CEP78|NEK6|DYNLL2|CDC20|NUP155|NCAPG|SMC2|CENPO|PLK1|CENPH|TUBAL3|ERCC6L|UBE2C|CENPE|NCAPG2|CENPL|TUBGCP5|TUBGCP6|TUBB2A|TUBB2B|TUBA4A|MASTL|TUBB|HIST2H2AA3|VRK1|RCC1|BIRC5|CENPI|GORASP1|CENPT|TUBG1|RAB2A|PSME1|ALMS1|ZW10|ANAPC10|NUP37|ITGB3BP|BUB1B|ANAPC1|HIST1H2BH|PTTG1|CEP63|MAPK1|RANBP2|NCAPD3|CENP…	TUBGCP5|NEK6|VRK1|CEP78|HIST1H2BD|NUP37|SPC25|CENPI|ITGB3BP|GORASP1|CENPK|FBXO5|LMNB1|ANAPC10|PCNT|TAOK1|APITD1|CENPH|TNPO1|PSMD8|MAD2L1|SKA2|CENPA|KNTC1|NIPBL|CEP192|NUMA1|MAPK1|NUP54|DYNC1H1|TUBB6|PSMD10|TUBB3|HIST2H2AA3|CENPP|LEMD2|PSMD12|NUF2|PPP2R2A|PSMD7|CENPL|HAUS4|KIF2C|PSMD9|NEK7|NUP107|KIF18A|NSL1|CENPQ|PLK1|NDE1|CENPE|PSMD6|RCC1|PAFAH1B1|CHMP4A|LPIN1|KIF20A|ZWINT|PSMA3|BLZF1|NCAPD3|SPC…		ANAPC11|PSMB8|ODF2|PPP2R1A|KIF2C|SIRT2|FBXO5|CSNK1E|PSME2|KNTC1|CEP164|KIF20A|NCAPD2|RPS27A|UBE2C|LPIN3|ZWILCH|CNTRL|PSME1|AURKB|TNPO1|NUF2|NUP43|LBR|YWHAE|HDAC8|KPNB1|CENPE|MZT2B|KNL1|PLK1|ANAPC15|TMPO|SMC4|NUP160|MZT1|CENPL|SET|UBE2I|TUBA4A|DYNC1H1|TUBA1C|KMT5A|PSMB9|NUP50|TUBA1B|NUP107|BIRC5|TPR|CCNB2|BUB1|LMNB1|NCAPH|CENPI|PPP2R5C|CEP78|KIF2A|NIPBL|HAUS2|NUP35|SDCCAG8|LMNA|PSME4|SPDL1|CEP152|…		LPIN2|CDCA5|CENPU|CENPH|MAD2L1|LMNB1|NCAPH|SET|BIRC5|RAN|HAUS2|KPNB1|UBE2C|CDCA8|GOLGA2|TUBA1C|FBXO5|KIF2C|TMPO|NCAPG|KIF23|H2AZ1|PLK1|PLK4|NUP85|ZWINT|BUB1|H2BC15|RAE1|HAUS1|SPDL1|NUP88|CCNB2|NUP93|RPS27A|NDC1|KNTC1|NCAPD2|PPP2R5B|CSNK2A1|CC2D1B|DSN1|CENPE|CEP78|NUP107|VRK1|TUBA1B|CENPP|NUP35|CENPK|PSME3|CCNB1|AURKB|CENPN|MASTL|NDC80|SKA2|PSMB2|RCC1|SEH1L|YWHAE|BUB1B|BANF1|ZWILCH|NUP210|NUP50|LB…		NCAPH|LMNB1|CENPH|VRK1|NUP54|MAD2L1|CENPU|H2BC12|FBXO5|TMPO|NEK2|NDC80|NUP35|CDK1|PPP2R5B|SEH1L|CDCA5|BIRC5|AURKB|PSMD12|PPP1CC|SPC25|CCNB2|HAUS5|KIF2C|NUF2|UBE2C|ERCC6L|PSMD6|NCAPG|KIF20A|ITGB3BP|MASTL|SET|ZWINT|CDC20|ZWILCH|CENPK|HAUS1|SPDL1|CENPL|KIF23|NUP37|HAUS2|NUP155|PLK1|DSN1|ANAPC5|CENPA|SMC2|CCNB1|PLK4|H2AZ1|PSMD14|NCAPG2|CENPP|CENPN|ZW10|BUB3|PSMD7|NUP88|CC2D1B|CHMP2B|TUBGCP3|NCAPD2|MZ…	PPP2R2A|VRK1|CENPH|HAUS2|PSMD14|PSMD7|NCAPH|VRK2|ZW10|PSMD6|PSMD11|FBXO5|PSME4|NUP205|KIF23|PSMD1|NCAPG2|PSMD12|KPNB1|PSMC1|CENPN|PPP2R1B|SET|NCAPG|NEK7|MAPRE1|NUP155|CHMP2B|YWHAG|SEH1L|CENPL|ZWILCH|PSMB2|PSMA5|NUP153|NME7|NEK6|DYNC1LI1|B9D2|NDC80|NUP35|NDC1|NUP107|NUP54|LPIN2|TUBGCP5|PSMC2|PPP1CC|BUB3|BUB1B|LMNB1|SPC25|NCAPD3|TUBGCP3|HAUS1|ANAPC1|NUP50|KNTC1|ZWINT|H2BC15|NUP160|CENPI|SKA2|PSMA1|…	H2BC12|TUBB2A|TUBGCP5|LPIN2|CENPH|LBR|PPP2R5B|ANAPC5|LMNB1|HSP90AA1|PHF8|NUP210|NUP133|TUBA1A|RCC2|LEMD2|ANAPC1|PSMB10|EML4|ZW10|PPP1CC|CEP78|IST1|CEP192|NCAPD3|NDC1|CHMP7|SMC3|CHMP3|CHMP2B|PSMB8|CNTRL|NEK6|TUBB2B|CDC26|VRK1|FBXO5|EMD|ANKLE2|PSMB5|PSME1|DYNC1I2|CC2D1B|NDE1|ENSA|HAUS6|NUP37|NUP205|TUBAL3|TUBG2|KNTC1|TMPO|PPP2R2D|YWHAE|NUP160|CENPL|VRK2|UBC|AAAS|NCAPD2|SPDL1|NUP54|HAUS1|CDC23|CENPP…	LPIN2|PSMC3|HSP90AA1|CNTRL|PSME2|CHMP3|CENPH|PSME4|PSME3|H2BC12|KNTC1|EMD|VRK1|HAUS4|CHMP2B|HAUS1|PSMB2|SMC2|UBB|VRK2|ANAPC5|PSMD13|ANKLE2|TUBA1C|TUBB|ZW10|NUP54|PPP2R5B|NCAPG2|FBXO5|LEMD2|NUP93|TUBA1B|CEP250|PCNT|NDC1|RPS27A|LMNB1|NUP133|NEK7|ANAPC1|SEH1L|NDC80|HAUS2|TUBGCP5|PSMA3|UBA52|NCAPG|KIF23|NEDD1|PMF1|NUP37|PSMB3|UBE2D1|MAPRE1|PRKCA|PSMB6|LPIN1|NUP155|PSMB1|NCAPH|NUP107|H2BC11|PSMD1|DCTN…	BUB1B|CENPH|CHMP2B|CEP70|KIF23|NDC80|CENPU|CENPA|CDK1|SMC2|SPDL1|NDC1|CCNB2|CENPF|H2AZ1|MAD2L1|RAD21|TMPO|LMNB1|KIF2C|NCAPH|NEK2|CEP57|NCAPG2|SPC25|TUBA4A|NUF2|CENPN|NEDD1|BIRC5|ITGB3BP|NUP35|ZWILCH|KNL1|NCAPG|CENPE|CCNB1|PLK4|NUP107|CDC23|BUB1|CDCA5|PPP1CC|NUP188|HSP90AA1|HAUS6|H2BC4|TUBGCP6|FBXO5|VRK1|ODF2|H3-3A|EML4|KIF20A|CDC27|NDE1|AHCTF1|CEP78|CENPC|SKA1|DYNC1H1|PTTG1|PPP2R5B|RAB2A|NUP43|CN…
R-HSA-156842	Eukaryotic Translation Elongation	9.19e-22	99	RPS23|RPL23A|RPL36A|RPL5|RPS2|RPS7|RPL28|RPL24|RPL11|RPS12|RPLP0|RPL34|EEF1B2|RPL10A|RPS18|RPL14|RPSA|RPL12|RPL26L1|RPL35|RPL36|RPL3|RPS3|RPL21|RPS24|RPL39L|RPS27A|RPL7|RPL19|RPL22L1|RPS13|RPLP2|RPL9|RPL4|RPL32|RPS3A|RPL6|RPS29|RPL23|RPS6|RPS4X|RPL27A|RPS26|RPL13|RPL10|RPL37|RPL35A|RPS8|RPL39|RPL17|RPL7A|RPL22|RPS20|RPS9|RPL38|RPL30|RPL27|FAU|RPS14|RPL26|RPL29|RPL13A|RPS25|RPS5|RPL37A|RPL15|RPS15…	GBM_JHH520|GBM_NCH644|GBM_SF188|OvaC_OVCAR3|GasC_AGS|PanC_BxPC3|Meso_CD473|Meso_CD60							RPL9|RPS3A|RPL23|RPS3|RPL7|RPL3|RPL34|RPL11|RPS15A|RPLP2|RPL5|RPL24|RPS7|RPS25|RPL37A|RPL10A|RPL30|RPL19|RPL32|RPL14|RPL13|RPS13|RPL38|RPL7A|RPS8|RPL39|RPL26L1|EEF1B2|RPL36|RPL6|RPL4|RPL27A|RPLP0|RPL27|RPL17|RPL35A|RPL35|RPL18A|RPS2|RPLP1|RPL13A|RPSA|RPS24|RPL15|RPS27A|RPL18|RPS9|RPL28|RPL29|RPS12|RPL12|EEF2|RPL8|RPS18|RPL31|RPS29|RPS6|RPL10|RPL36A|RPS10	RPL18|RPS12|RPS2|RPL35|RPLP1|RPL13|RPS29|RPS28|RPS19|RPS5|RPL36|RPL27A|RPL11|RPS25|RPS21|RPL6|RPL21|RPS18|RPLP0|RPL17|RPL28|RPSA|RPS9|EEF2|RPL5|RPL39|RPL34|RPL24|RPS3|RPL19|RPS13|RPL38|RPS15|RPL32|RPS8|RPLP2|RPS6|RPL23|RPL4|RPL14|RPL7|RPL10A|RPL7A|RPS16|RPL26|RPS15A|RPL9|RPL23A|RPS26|RPL12|RPL30|RPL27|RPL29|RPL8|RPL10|RPS27|RPL41|RPL35A|RPL13A|EEF1B2|RPS27L|RPL37|RPL22|RPS3A|RPS4X	RPL26L1|RPS24|RPLP0|RPL14|RPS2|RPL21|RPS27A|RPL12|RPS13|RPSA|RPL41|RPS15A|RPL10|RPL35|RPL19|RPL10A|RPS25|FAU|RPL5|RPL30|RPS3|RPL24|RPS12|RPS29|RPL27A|RPS7|RPL27|RPS4Y1|RPS6|RPS26|RPS3A|EEF1B2|RPL4|RPL31|RPL32|RPL3|UBA52|RPL11|RPS18|RPS20|RPS14|RPL23|RPL7|RPS8|RPS27L|RPL37|RPL38|RPLP2|RPS16|RPL23A|RPS19|RPL36|RPL8|RPL39|RPL35A|RPS21|RPL18|RPL18A|RPS5|RPL13A|RPL9|RPS27|RPL6|RPS9|RPL7A|RPS28|RPS15|R…	EEF1A2|RPL36|RPLP2|RPL18A|RPL10|RPS29|RPL37A|RPL18|RPL35|RPL35A|RPS9|RPS19|RPS15|RPS26|RPL28|RPS11|RPL38|RPS5|RPLP0|RPLP1|RPS3|RPS28|FAU|RPL41|RPL39|RPL15|RPL34|RPS18|EEF1D|RPS27|RPL13A|RPL8|RPS3A|RPL32|EEF1B2|RPL31|RPL27|RPL17|RPS16|RPL39L|RPL36AL|UBA52|RPS21|RPSA|RPL29|RPS2	RPL5|RPL14|RPL6|RPS6|RPL7|EEF1B2|RPS8|RPL10A|RPL17|RPL4|RPL11|RPS12|RPL3|RPS4X|RPL7A|RPS24|RPL24|RPS7|RPS3A|RPS18|RPSA|RPL19|RPL26|RPL27A|RPS23|RPS2|RPS16|RPS13|RPS27A|RPL34|RPL21|RPL30|RPL23A|RPL23|RPS15A|RPS3|RPL35A|RPL22L1|RPL12|RPL22|RPL13|RPL10|RPL9|RPL13A|RPL35|RPL32|RPL31|RPL29|RPL39|RPS25|RPS20|RPS14|RPLP0|RPL26L1|RPL38|RPLP1|RPL37|RPL27|RPL28|RPS29|RPL15|RPS5|RPS9|RPL18A|RPL37A|RPL36|RPL…			RPS2|EEF1B2|RPSA|RPLP2|RPLP0|RPL12|RPL3|RPL24|RPL10A|RPS18|RPL11|RPL35|RPS4X|RPL32|RPL8|RPS7|RPL5|RPL36|RPS14|RPL14|RPS5|FAU|RPL19|RPS12|RPS9|RPS13|RPS3|RPS27A|RPL35A|RPL4|RPL27|RPLP1|RPL21|RPL34|RPL28|RPL7A|UBA52|RPL26|RPS3A|RPS20|RPS15|RPL38|RPL10|EEF1D|RPS24|RPL30|RPL39L|RPL7|RPS16|RPL36A|RPL17|RPL6|RPL9|RPL27A|RPL37A|RPL18|RPS19|RPL23|RPL18A|RPL26L1|RPL13|RPL15|RPS28|RPS21|RPL22L1|RPS29|RPS8|…	RPL22|RPS12|RPS24|RPL5|RPS3A|RPS29|RPS18|RPL9|RPS6|RPS27A|RPL21|RPL12|RPL7|RPL24|RPS20|RPS23|RPL13A|RPL22L1|RPS14|RPL34|RPS13|RPL39L|RPS7|RPL11|RPL39|RPL35A|RPLP0|RPL10|RPS4X|EEF1B2|RPL23|RPL10A|EEF1A1P5|RPL19|RPL3|RPS8|RPL15|RPL26|RPS3|RPL36|RPL32|RPL7A|RPL4|RPL27A|RPS26|RPL37|RPS4Y1|RPL6|RPL31|RPS9|RPL38|RPL17|EEF2|RPL14|RPL35|EEF1D|RPS25|RPL37A|RPS21|RPS27|RPS2|RPL36AL|RPS27L|RPL41|RPL13|RPS15…	RPS12|RPL36|RPLP0|RPL34|RPL24|RPL5|RPL10A|RPS29|RPL21|RPS6|RPS23|RPL14|RPS18|RPL9|RPL10|RPL37A|RPL15|RPS27A|RPS3|RPL4|RPL11|RPLP2|RPS8|RPL30|RPS7|RPL26|RPL13|RPL27A|RPL37|RPSA|RPL32|RPS20|RPL19|RPL7A|RPS9|RPS24|RPS13|RPL12|RPS3A|RPS4X|RPL27|RPL13A|RPL3|RPL39|RPL31|RPL23|RPS25|RPL35|RPL7|RPL35A|RPL29|RPS14|EEF2|RPL38|RPS2|RPL22|RPL18|RPS5|RPL18A
R-HSA-2408557	Selenocysteine synthesis	2.87e-21	98	RPS23|RPL23A|RPL36A|RPL5|RPS2|RPS7|RPL28|RPL24|RPL11|RPS12|RPLP0|RPL34|RPL10A|RPS18|RPL14|RPSA|RPL12|RPL26L1|RPL35|RPL36|RPL3|RPS3|RPL21|RPS24|RPL39L|RPS27A|RPL7|RPL19|PSTK|RPL22L1|RPS13|RPLP2|RPL9|RPL4|RPL32|RPS3A|RPL6|RPS29|RPL23|RPS6|RPS4X|RPL27A|RPS26|RPL13|RPL10|RPL37|RPL35A|RPS8|RPL39|RPL17|RPL7A|RPL22|RPS20|RPS9|RPL38|RPL30|RPL27|FAU|RPS14|RPL26|RPL29|RPL13A|RPS25|RPS5|RPL37A|RPL15|RPS15A|…	GBM_JHH520|GBM_NCH644|GBM_SF188|OvaC_OVCAR3|GasC_AGS|PanC_BxPC3|Meso_CD473|Meso_CD60							RPL9|RPS3A|RPL23|RPS3|RPL7|RPL3|RPL34|RPL11|RPS15A|RPLP2|RPL5|RPL24|RPS7|RPS25|RPL37A|RPL10A|RPL30|RPL19|RPL32|RPL14|RPL13|RPS13|RPL38|RPL7A|RPS8|RPL39|RPL26L1|RPL36|RPL6|RPL4|RPL27A|RPLP0|RPL27|RPL17|RPL35A|RPL35|RPL18A|RPS2|RPLP1|RPL13A|RPSA|RPS24|RPL15|RPS27A|RPL18|RPS9|RPL28|RPL29|RPS12|RPL12|RPL8|RPS18|RPL31|RPS29|RPS6|RPL10|RPL36A|RPS10	RPL18|RPS12|RPS2|RPL35|RPLP1|RPL13|RPS29|RPS28|RPS19|RPS5|RPL36|RPL27A|RPL11|RPS25|RPS21|RPL6|RPL21|RPS18|RPLP0|RPL17|RPL28|RPSA|RPS9|RPL5|RPL39|RPL34|RPL24|RPS3|RPL19|RPS13|RPL38|RPS15|RPL32|RPS8|RPLP2|RPS6|RPL23|RPL4|RPL14|RPL7|RPL10A|RPL7A|RPS16|RPL26|RPS15A|RPL9|RPL23A|RPS26|RPL12|RPL30|RPL27|RPL29|RPL8|RPL10|RPS27|SEPSECS|RPL41|RPL35A|RPL13A|RPS27L|RPL37|RPL22|RPS3A|RPS4X|FAU|EEFSEC|RPS20	RPL26L1|RPS24|RPLP0|RPL14|RPS2|RPL21|RPS27A|RPL12|RPS13|RPSA|RPL41|RPS15A|RPL10|RPL35|RPL19|RPL10A|RPS25|FAU|RPL5|RPL30|RPS3|RPL24|RPS12|RPS29|RPL27A|RPS7|RPL27|RPS4Y1|RPS6|RPS26|RPS3A|RPL4|RPL31|RPL32|RPL3|UBA52|RPL11|RPS18|RPS20|RPS14|RPL23|RPL7|RPS8|RPS27L|RPL37|RPL38|RPLP2|RPS16|RPL23A|RPS19|RPL36|RPL8|RPL39|RPL35A|RPS21|RPL18|RPL18A|RPS5|RPL13A|RPL9|RPS27|RPL6|RPS9|RPL7A|RPS28|RPS15|RPL39L|R…	RPL36|RPLP2|RPL18A|PSTK|RPL10|RPS29|RPL37A|RPL18|RPL35|RPL35A|RPS9|RPS19|RPS15|RPS26|RPL28|RPS11|RPL38|RPS5|RPLP0|RPLP1|RPS3|RPS28|FAU|RPL41|RPL39|RPL15|RPL34|RPS18|RPS27|RPL13A|RPL8|RPS3A|RPL32|RPL31|RPL27|RPL17|RPS16|RPL39L|RPL36AL|EEFSEC|UBA52|RPS21|RPSA|RPL29|RPS2	RPL5|RPL14|RPL6|RPS6|RPL7|RPS8|RPL10A|RPL17|RPL4|RPL11|RPS12|RPL3|RPS4X|RPL7A|RPS24|RPL24|RPS7|RPS3A|RPS18|RPSA|RPL19|RPL26|RPL27A|RPS23|RPS2|RPS16|RPS13|RPS27A|RPL34|RPL21|RPL30|RPL23A|RPL23|RPS15A|RPS3|RPL35A|RPL22L1|RPL12|RPL22|RPL13|RPL10|RPL9|RPL13A|RPL35|RPL32|RPL31|RPL29|RPL39|RPS25|RPS20|RPS14|RPLP0|RPL26L1|RPL38|RPLP1|RPL37|RPL27|RPL28|RPS29|RPL15|RPS5|RPS9|RPL18A|RPL37A|RPL36|RPL18|RPS2…			RPS2|RPSA|RPLP2|RPLP0|RPL12|RPL3|RPL24|RPL10A|RPS18|RPL11|RPL35|RPS4X|RPL32|RPL8|RPS7|RPL5|RPL36|RPS14|RPL14|RPS5|FAU|RPL19|RPS12|RPS9|RPS13|RPS3|RPS27A|RPL35A|RPL4|RPL27|RPLP1|RPL21|RPL34|RPL28|RPL7A|UBA52|RPL26|RPS3A|RPS20|RPS15|RPL38|RPL10|RPS24|RPL30|RPL39L|RPL7|RPS16|RPL36A|RPL17|RPL6|RPL9|RPL27A|RPL37A|RPL18|RPS19|RPL23|RPL18A|RPL26L1|RPL13|RPL15|RPS28|RPS21|RPL22L1|RPS29|RPS8|RPL31|RPS26|R…	RPL22|RPS12|RPS24|RPL5|RPS3A|RPS29|RPS18|RPL9|RPS6|RPS27A|RPL21|RPL12|RPL7|RPL24|RPS20|RPS23|RPL13A|RPL22L1|RPS14|RPL34|RPS13|RPL39L|RPS7|RPL11|RPL39|RPL35A|RPLP0|RPL10|RPS4X|RPL23|RPL10A|RPL19|RPL3|RPS8|RPL15|RPL26|RPS3|RPL36|RPL32|RPL7A|RPL4|RPL27A|RPS26|RPL37|RPS4Y1|RPL6|RPL31|RPS9|RPL38|RPL17|RPL14|RPL35|RPS25|RPL37A|RPS21|RPS27|RPS2|RPL36AL|RPS27L|RPL41|RPL13|RPS15A|RPL29|RPL30|RPL27|RPLP1|R…	RPS12|RPL36|RPLP0|RPL34|RPL24|RPL5|RPL10A|RPS29|RPL21|RPS6|RPS23|RPL14|RPS18|RPL9|RPL10|RPL37A|RPL15|RPS27A|RPS3|RPL4|RPL11|RPLP2|RPS8|RPL30|RPS7|RPL26|RPL13|RPL27A|RPL37|RPSA|RPL32|RPS20|RPL19|RPL7A|RPS9|RPS24|RPS13|RPL12|RPS3A|RPS4X|RPL27|RPL13A|RPL3|RPL39|RPL31|RPL23|RPS25|RPL35|RPL7|RPL35A|RPL29|RPS14|RPL38|RPS2|RPL22|RPL18|RPS5|RPL18A
R-HSA-2555396	Mitotic Metaphase and Anaphase	8.89e-21	235	LMNB1|CENPH|FBXO5|VRK1|SPC25|KIF2C|MAD2L1|PPP2R5B|KNTC1|NDC80|ZWINT|AURKB|UBE2C|NUP107|NUP54|TMPO|CENPP|NUP37|CENPI|ITGB3BP|CDC20|ZW10|CENPE|CENPN|VRK2|BUB1|CCNB2|SKA2|CDCA8|RCC1|BIRC5|NUP155|PLK1|CENPL|KPNB1|PSMD7|ANAPC5|LBR|CENPK|ZWILCH|PSMD6|NUP93|CHMP2B|SPC24|NUP85|PSMC3|CENPU|PTTG1|UBE2I|CDCA5|NUF2|LEMD2|SEH1L|TUBB6|CENPA|CENPO|BUB1B|CENPM|ANAPC1|TUBA1C|RAN|PPP1CC|NDC1|PSMD12|NUP188|PSME3|TU…	NSCLC_A549|NSCLC_H1299|NSCLC_H157|NSCLC_H1650|NSCLC_HCC4006|GBM_JHH520|GBM_SF188|GasC_AGS|GasC_KATOIII|PanC_AsPC1|PanC_BxPC3|Meso_CD473	TUBB3|SPC25|LMNB1|FBXO5|AURKB|CENPI|VRK1|MAD2L1|CENPE|PTTG1|SPC24|CENPP|DYNLL2|VRK2|LEMD2|SKA2|CDCA8|NDC80|INCENP|KIF2C|CENPM|PSMD9|TUBB6|NUP107|PSMA2|ITGB3BP|NUP37|CDC20|KNTC1|TUBA3D|UBE2C|CENPH|PSMB9|BUB1|ZWINT|CENPN|NUP54|TNPO1|CCNB2|CENPO	CENPI|LMNB1|CDC20|TUBB3|CENPH|DYNLL2|LBR|FBXO5|TUBB6|PSMA2|PPP2R5B|PSMD9|LEMD2|AURKB|KIF2C|PSMB9|SEH1L|SPC24|MIS12|CDCA8|PTTG1|VRK2|SKA1|ANKLE2|UBE2I|VRK1|CC2D1B|CENPL|RCC1|ZWINT|UBE2C|SKA2|PSMD4|RCC2|ANAPC10|PDS5B|TUBB2A|CENPN|CENPP|NUP107|CLASP1|PPP2R1B|KPNB1|SPC25|PSMB10|INCENP|CENPO|NUP93|CENPM|NDC80|KNTC1|NUP37|PPP2R5C|PSMD7|CENPE|ANAPC5|PLK1|TUBB2B|NUP85|APITD1|RAN|LEMD3|CCNB2|TUBA1C|PSMD8|…	LMNB1|CENPH|PPP2R5B|SPC25|AURKB|CENPM|KNTC1|CENPI|FBXO5|CENPE|NUP85|NUP37|PSMD9|PSMD7|PAFAH1B1|NUP155|SKA1|SPC24|NUP93|NUP188|CENPF|ESPL1|CENPO|ANAPC5|VRK2|CDC26|UBE2C|SIRT2|ZWILCH|LBR|NUP205|UBE2I|PSMF1|APITD1|PSMB8|CCNB2|SUMO1|NUP107|NSL1|PSMD4|KIF2C|ANAPC10|ZWINT|ZW10|CENPP|TMPO|PSMA2|NUP133|RCC1|ANAPC1|PSMD2|ANKLE2|SKA2|VRK1|ANAPC2|DSN1|NUDC|MIS12|CHMP6|TUBB6|CDCA5|PTTG1|PSMD6|PSMB9|PPP2R5C|S…	CENPP|TUBB3|TUBB6|SPC25|ZWINT|BUB1|INCENP|SPC24|KIF2C|LMNB1|DYNLL2|CDC20|NUP155|CENPO|PLK1|CENPH|TUBAL3|ERCC6L|UBE2C|CENPE|CENPL|TUBB2A|TUBB2B|TUBA4A|VRK1|RCC1|BIRC5|CENPI|CENPT|PSME1|ZW10|ANAPC10|NUP37|ITGB3BP|BUB1B|ANAPC1|PTTG1|RANBP2|CENPA|SIRT2|LMNA|PSMD6|FBXO5|PSMC1|NUF2|KPNB1|DSN1|PPP2R2A|SKA1|PSMA7|PPP1CC|TUBA1B|PSME4|AURKB|CDCA5|MAD2L1|KNTC1|CHMP6|PSMD12|CDCA8|TUBA3D|PSMD7|APITD1|LEMD2|ND…	VRK1|NUP37|SPC25|CENPI|ITGB3BP|CENPK|FBXO5|LMNB1|ANAPC10|TAOK1|APITD1|CENPH|TNPO1|PSMD8|MAD2L1|SKA2|CENPA|KNTC1|NUP54|DYNC1H1|TUBB6|PSMD10|TUBB3|CENPP|LEMD2|PSMD12|NUF2|PPP2R2A|PSMD7|CENPL|KIF2C|PSMD9|NUP107|KIF18A|NSL1|CENPQ|PLK1|NDE1|CENPE|PSMD6|RCC1|PAFAH1B1|CHMP4A|ZWINT|PSMA3|SPC24|PTTG1|ANAPC4|CHMP7|ANKLE2|PSMB8|UBE2C|CHMP2B|TMPO|CDC20|CCNB2|PPP2R5C|PSMB10|PSMD5|B9D2|BUB1|CHMP6|CDCA8|NDC80|V…		ANAPC11|PSMB8|PPP2R1A|KIF2C|SIRT2|FBXO5|PSME2|KNTC1|RPS27A|UBE2C|ZWILCH|PSME1|AURKB|TNPO1|NUF2|NUP43|LBR|HDAC8|KPNB1|CENPE|KNL1|PLK1|ANAPC15|TMPO|NUP160|CENPL|UBE2I|TUBA4A|DYNC1H1|TUBA1C|PSMB9|TUBA1B|NUP107|BIRC5|CCNB2|BUB1|LMNB1|CENPI|PPP2R5C|KIF2A|NUP35|LMNA|PSME4|SPDL1|SKA1|RCC1|KIF18A|RANGAP1		CDCA5|CENPU|CENPH|MAD2L1|LMNB1|BIRC5|RAN|KPNB1|UBE2C|CDCA8|TUBA1C|FBXO5|KIF2C|TMPO|PLK1|NUP85|ZWINT|BUB1|SPDL1|CCNB2|NUP93|RPS27A|NDC1|KNTC1|PPP2R5B|CC2D1B|DSN1|CENPE|NUP107|VRK1|TUBA1B|CENPP|NUP35|CENPK|PSME3|CCNB1|AURKB|CENPN|NDC80|SKA2|PSMB2|RCC1|SEH1L|BUB1B|BANF1|ZWILCH|LBR|PSMD14|NUP155|SPC25|NUF2|ANAPC5|PSMD13|ITGB3BP|CDC27|CKAP5|NUP54|PSMA7|CENPA|ZW10|CENPO|UBE2I|BUB3|PSMC3|CDC20|NUP133|CE…		LMNB1|CENPH|VRK1|NUP54|MAD2L1|CENPU|FBXO5|TMPO|NDC80|NUP35|CDK1|PPP2R5B|SEH1L|CDCA5|BIRC5|AURKB|PSMD12|PPP1CC|SPC25|CCNB2|KIF2C|NUF2|UBE2C|ERCC6L|PSMD6|ITGB3BP|ZWINT|CDC20|ZWILCH|CENPK|SPDL1|CENPL|NUP37|NUP155|PLK1|DSN1|ANAPC5|CENPA|CCNB1|PSMD14|CENPP|CENPN|ZW10|BUB3|PSMD7|CC2D1B|CHMP2B|SPC24|LBR|SKA2|BUB1|PSMB2|NUP85|NUP107|NUP62|KPNB1|RAN|RCC1|NDC1|PSMD1|SGO2|KIF18A|DYNLL2|PTTG1|RPS27A|PSMC6|CD…	PPP2R2A|VRK1|CENPH|PSMD14|PSMD7|VRK2|ZW10|PSMD6|PSMD11|FBXO5|PSME4|NUP205|PSMD1|PSMD12|KPNB1|PSMC1|CENPN|PPP2R1B|MAPRE1|NUP155|CHMP2B|SEH1L|CENPL|ZWILCH|PSMB2|PSMA5|DYNC1LI1|B9D2|NDC80|NUP35|NDC1|NUP107|NUP54|PSMC2|PPP1CC|BUB3|BUB1B|LMNB1|SPC25|ANAPC1|KNTC1|ZWINT|NUP160|CENPI|SKA2|PSMA1|NUP188|PSMA3|PPP2CA|PSME3|BUB1|CENPU|XPO1|ANAPC2|MAD2L1|TMPO|LBR|PAFAH1B1|NUP37|CDK1|CENPO|NUP58|SMC1A|PSMC6|CE…	TUBB2A|CENPH|LBR|PPP2R5B|ANAPC5|LMNB1|NUP133|TUBA1A|RCC2|LEMD2|ANAPC1|PSMB10|ZW10|PPP1CC|IST1|NDC1|CHMP7|SMC3|CHMP3|CHMP2B|PSMB8|TUBB2B|CDC26|VRK1|FBXO5|EMD|ANKLE2|PSMB5|PSME1|DYNC1I2|CC2D1B|NDE1|NUP37|NUP205|TUBAL3|KNTC1|TMPO|NUP160|CENPL|VRK2|UBC|SPDL1|NUP54|CDC23|CENPP|PSMB9|TUBA4A|NUP93|ANAPC15|ANAPC4|ITGB3BP|NUDC|NUP107|PSMD5|PSME3|BUB1B|TUBB6|SEC13|UBE2I|ANAPC16|MAD2L1|RCC1|CDCA8|PSMB2|CDC2…	PSMC3|PSME2|CHMP3|CENPH|PSME4|PSME3|KNTC1|EMD|VRK1|CHMP2B|PSMB2|UBB|VRK2|ANAPC5|PSMD13|ANKLE2|TUBA1C|ZW10|NUP54|PPP2R5B|FBXO5|LEMD2|NUP93|TUBA1B|NDC1|RPS27A|LMNB1|NUP133|ANAPC1|SEH1L|NDC80|PSMA3|UBA52|PMF1|NUP37|PSMB3|UBE2D1|MAPRE1|PSMB6|NUP155|PSMB1|NUP107|PSMD1|PSMC4|TUBB6|KPNB1|ITGB3BP|NUP85|ZWINT|PSMD3|AURKB|PPP1CC|PSMD14|DSN1|PSME1|ANAPC15|CENPM|DYNC1LI2|RCC1|ANAPC4|RAN|PPP2R1A|TNPO1|CENPN|C…	BUB1B|CENPH|CHMP2B|NDC80|CENPU|CENPA|CDK1|SPDL1|NDC1|CCNB2|CENPF|MAD2L1|RAD21|TMPO|LMNB1|KIF2C|SPC25|TUBA4A|NUF2|CENPN|BIRC5|ITGB3BP|NUP35|ZWILCH|KNL1|CENPE|CCNB1|NUP107|CDC23|BUB1|CDCA5|PPP1CC|NUP188|FBXO5|VRK1|CDC27|NDE1|AHCTF1|CENPC|SKA1|DYNC1H1|PTTG1|PPP2R5B|NUP43|KNTC1|CDCA8|ANAPC15|UBE2C|SPC24|RPS27A|RCC2|ZWINT|CENPK|PPP2R5C|AURKB|STAG2|ANAPC5|SMC3|NUP133|PPP2R1B|SGO2|TUBA1B|CDC20|CC2D1B|LE…
R-HSA-68882	Mitotic Anaphase	1.46e-20	234	LMNB1|CENPH|VRK1|SPC25|KIF2C|MAD2L1|PPP2R5B|KNTC1|NDC80|ZWINT|AURKB|UBE2C|NUP107|NUP54|TMPO|CENPP|NUP37|CENPI|ITGB3BP|CDC20|ZW10|CENPE|CENPN|VRK2|BUB1|CCNB2|SKA2|CDCA8|RCC1|BIRC5|NUP155|PLK1|CENPL|KPNB1|PSMD7|ANAPC5|LBR|CENPK|ZWILCH|PSMD6|NUP93|CHMP2B|SPC24|NUP85|PSMC3|CENPU|PTTG1|UBE2I|CDCA5|NUF2|LEMD2|SEH1L|TUBB6|CENPA|CENPO|BUB1B|CENPM|ANAPC1|TUBA1C|RAN|PPP1CC|NDC1|PSMD12|NUP188|PSME3|TUBB3|RP…	NSCLC_A549|NSCLC_H1299|NSCLC_H157|NSCLC_H1650|NSCLC_HCC4006|GBM_JHH520|GBM_SF188|GasC_AGS|GasC_KATOIII|PanC_AsPC1|PanC_BxPC3|Meso_CD473	TUBB3|SPC25|LMNB1|AURKB|CENPI|VRK1|MAD2L1|CENPE|PTTG1|SPC24|CENPP|DYNLL2|VRK2|LEMD2|SKA2|CDCA8|NDC80|INCENP|KIF2C|CENPM|PSMD9|TUBB6|NUP107|PSMA2|ITGB3BP|NUP37|CDC20|KNTC1|TUBA3D|UBE2C|CENPH|PSMB9|BUB1|ZWINT|CENPN|NUP54|TNPO1|CCNB2|CENPO	CENPI|LMNB1|CDC20|TUBB3|CENPH|DYNLL2|LBR|TUBB6|PSMA2|PPP2R5B|PSMD9|LEMD2|AURKB|KIF2C|PSMB9|SEH1L|SPC24|MIS12|CDCA8|PTTG1|VRK2|SKA1|ANKLE2|UBE2I|VRK1|CC2D1B|CENPL|RCC1|ZWINT|UBE2C|SKA2|PSMD4|RCC2|ANAPC10|PDS5B|TUBB2A|CENPN|CENPP|NUP107|CLASP1|PPP2R1B|KPNB1|SPC25|PSMB10|INCENP|CENPO|NUP93|CENPM|NDC80|KNTC1|NUP37|PPP2R5C|PSMD7|CENPE|ANAPC5|PLK1|TUBB2B|NUP85|APITD1|RAN|LEMD3|CCNB2|TUBA1C|PSMD8|NUP188…	LMNB1|CENPH|PPP2R5B|SPC25|AURKB|CENPM|KNTC1|CENPI|CENPE|NUP85|NUP37|PSMD9|PSMD7|PAFAH1B1|NUP155|SKA1|SPC24|NUP93|NUP188|CENPF|ESPL1|CENPO|ANAPC5|VRK2|CDC26|UBE2C|SIRT2|ZWILCH|LBR|NUP205|UBE2I|PSMF1|APITD1|PSMB8|CCNB2|SUMO1|NUP107|NSL1|PSMD4|KIF2C|ANAPC10|ZWINT|ZW10|CENPP|TMPO|PSMA2|NUP133|RCC1|ANAPC1|PSMD2|ANKLE2|SKA2|VRK1|ANAPC2|DSN1|NUDC|MIS12|CHMP6|TUBB6|CDCA5|PTTG1|PSMD6|PSMB9|PPP2R5C|SEC13|P…	CENPP|TUBB3|TUBB6|SPC25|ZWINT|BUB1|INCENP|SPC24|KIF2C|LMNB1|DYNLL2|CDC20|NUP155|CENPO|PLK1|CENPH|TUBAL3|ERCC6L|UBE2C|CENPE|CENPL|TUBB2A|TUBB2B|TUBA4A|VRK1|RCC1|BIRC5|CENPI|CENPT|PSME1|ZW10|ANAPC10|NUP37|ITGB3BP|BUB1B|ANAPC1|PTTG1|RANBP2|CENPA|SIRT2|LMNA|PSMD6|PSMC1|NUF2|KPNB1|DSN1|PPP2R2A|SKA1|PSMA7|PPP1CC|TUBA1B|PSME4|AURKB|CDCA5|MAD2L1|KNTC1|CHMP6|PSMD12|CDCA8|TUBA3D|PSMD7|APITD1|LEMD2|NDC80|CE…	VRK1|NUP37|SPC25|CENPI|ITGB3BP|CENPK|LMNB1|ANAPC10|TAOK1|APITD1|CENPH|TNPO1|PSMD8|MAD2L1|SKA2|CENPA|KNTC1|NUP54|DYNC1H1|TUBB6|PSMD10|TUBB3|CENPP|LEMD2|PSMD12|NUF2|PPP2R2A|PSMD7|CENPL|KIF2C|PSMD9|NUP107|KIF18A|NSL1|CENPQ|PLK1|NDE1|CENPE|PSMD6|RCC1|PAFAH1B1|CHMP4A|ZWINT|PSMA3|SPC24|PTTG1|ANAPC4|CHMP7|ANKLE2|PSMB8|UBE2C|CHMP2B|TMPO|CDC20|CCNB2|PPP2R5C|PSMB10|PSMD5|B9D2|BUB1|CHMP6|CDCA8|NDC80|VRK2|LB…		ANAPC11|PSMB8|PPP2R1A|KIF2C|SIRT2|PSME2|KNTC1|RPS27A|UBE2C|ZWILCH|PSME1|AURKB|TNPO1|NUF2|NUP43|LBR|HDAC8|KPNB1|CENPE|KNL1|PLK1|ANAPC15|TMPO|NUP160|CENPL|UBE2I|TUBA4A|DYNC1H1|TUBA1C|PSMB9|TUBA1B|NUP107|BIRC5|CCNB2|BUB1|LMNB1|CENPI|PPP2R5C|KIF2A|NUP35|LMNA|PSME4|SPDL1|SKA1|RCC1|KIF18A|RANGAP1		CDCA5|CENPU|CENPH|MAD2L1|LMNB1|BIRC5|RAN|KPNB1|UBE2C|CDCA8|TUBA1C|KIF2C|TMPO|PLK1|NUP85|ZWINT|BUB1|SPDL1|CCNB2|NUP93|RPS27A|NDC1|KNTC1|PPP2R5B|CC2D1B|DSN1|CENPE|NUP107|VRK1|TUBA1B|CENPP|NUP35|CENPK|PSME3|CCNB1|AURKB|CENPN|NDC80|SKA2|PSMB2|RCC1|SEH1L|BUB1B|BANF1|ZWILCH|LBR|PSMD14|NUP155|SPC25|NUF2|ANAPC5|PSMD13|ITGB3BP|CDC27|CKAP5|NUP54|PSMA7|CENPA|ZW10|CENPO|UBE2I|BUB3|PSMC3|CDC20|NUP133|CENPM|PS…		LMNB1|CENPH|VRK1|NUP54|MAD2L1|CENPU|TMPO|NDC80|NUP35|CDK1|PPP2R5B|SEH1L|CDCA5|BIRC5|AURKB|PSMD12|PPP1CC|SPC25|CCNB2|KIF2C|NUF2|UBE2C|ERCC6L|PSMD6|ITGB3BP|ZWINT|CDC20|ZWILCH|CENPK|SPDL1|CENPL|NUP37|NUP155|PLK1|DSN1|ANAPC5|CENPA|CCNB1|PSMD14|CENPP|CENPN|ZW10|BUB3|PSMD7|CC2D1B|CHMP2B|SPC24|LBR|SKA2|BUB1|PSMB2|NUP85|NUP107|NUP62|KPNB1|RAN|RCC1|NDC1|PSMD1|SGO2|KIF18A|DYNLL2|PTTG1|RPS27A|PSMC6|CDCA8|PP…	PPP2R2A|VRK1|CENPH|PSMD14|PSMD7|VRK2|ZW10|PSMD6|PSMD11|PSME4|NUP205|PSMD1|PSMD12|KPNB1|PSMC1|CENPN|PPP2R1B|MAPRE1|NUP155|CHMP2B|SEH1L|CENPL|ZWILCH|PSMB2|PSMA5|DYNC1LI1|B9D2|NDC80|NUP35|NDC1|NUP107|NUP54|PSMC2|PPP1CC|BUB3|BUB1B|LMNB1|SPC25|ANAPC1|KNTC1|ZWINT|NUP160|CENPI|SKA2|PSMA1|NUP188|PSMA3|PPP2CA|PSME3|BUB1|CENPU|XPO1|ANAPC2|MAD2L1|TMPO|LBR|PAFAH1B1|NUP37|CDK1|CENPO|NUP58|SMC1A|PSMC6|CENPK|PS…	TUBB2A|CENPH|LBR|PPP2R5B|ANAPC5|LMNB1|NUP133|TUBA1A|RCC2|LEMD2|ANAPC1|PSMB10|ZW10|PPP1CC|IST1|NDC1|CHMP7|SMC3|CHMP3|CHMP2B|PSMB8|TUBB2B|CDC26|VRK1|EMD|ANKLE2|PSMB5|PSME1|DYNC1I2|CC2D1B|NDE1|NUP37|NUP205|TUBAL3|KNTC1|TMPO|NUP160|CENPL|VRK2|UBC|SPDL1|NUP54|CDC23|CENPP|PSMB9|TUBA4A|NUP93|ANAPC15|ANAPC4|ITGB3BP|NUDC|NUP107|PSMD5|PSME3|BUB1B|TUBB6|SEC13|UBE2I|ANAPC16|MAD2L1|RCC1|CDCA8|PSMB2|CDC20|LEMD…	PSMC3|PSME2|CHMP3|CENPH|PSME4|PSME3|KNTC1|EMD|VRK1|CHMP2B|PSMB2|UBB|VRK2|ANAPC5|PSMD13|ANKLE2|TUBA1C|ZW10|NUP54|PPP2R5B|LEMD2|NUP93|TUBA1B|NDC1|RPS27A|LMNB1|NUP133|ANAPC1|SEH1L|NDC80|PSMA3|UBA52|PMF1|NUP37|PSMB3|UBE2D1|MAPRE1|PSMB6|NUP155|PSMB1|NUP107|PSMD1|PSMC4|TUBB6|KPNB1|ITGB3BP|NUP85|ZWINT|PSMD3|AURKB|PPP1CC|PSMD14|DSN1|PSME1|ANAPC15|CENPM|DYNC1LI2|RCC1|ANAPC4|RAN|PPP2R1A|TNPO1|CENPN|CDC20|P…	BUB1B|CENPH|CHMP2B|NDC80|CENPU|CENPA|CDK1|SPDL1|NDC1|CCNB2|CENPF|MAD2L1|RAD21|TMPO|LMNB1|KIF2C|SPC25|TUBA4A|NUF2|CENPN|BIRC5|ITGB3BP|NUP35|ZWILCH|KNL1|CENPE|CCNB1|NUP107|CDC23|BUB1|CDCA5|PPP1CC|NUP188|VRK1|CDC27|NDE1|AHCTF1|CENPC|SKA1|DYNC1H1|PTTG1|PPP2R5B|NUP43|KNTC1|CDCA8|ANAPC15|UBE2C|SPC24|RPS27A|RCC2|ZWINT|CENPK|PPP2R5C|AURKB|STAG2|ANAPC5|SMC3|NUP133|PPP2R1B|SGO2|TUBA1B|CDC20|CC2D1B|LEMD2|CK…
R-HSA-192823	Viral mRNA Translation	1.77e-20	102	RPS23|RPL23A|RPL36A|RPL5|RPS2|RPS7|RPL28|RPL24|RPL11|RPS12|RPLP0|RPL34|RPL10A|RPS18|RPL14|RPSA|RPL12|RPL26L1|RPL35|RPL36|RPL3|RPS3|RPL21|RPS24|RPL39L|RPS27A|RPL7|RPL19|RPL22L1|RPS13|RPLP2|RPL9|RPL4|RPL32|RPS3A|RPL6|RPS29|RPL23|RPS6|RPS4X|RPL27A|RPS26|RPL13|RPL10|RPL37|RPL35A|RPS8|RPL39|RPL17|RPL7A|RPL22|RPS20|RPS9|GRSF1|RPL38|RPL30|RPL27|FAU|RPS14|RPL26|RPL29|RPL13A|RPS25|RPS5|RPL37A|RPL15|RPS15A…	GBM_JHH520|GBM_NCH644|GBM_SF188|OvaC_OVCAR3|GasC_AGS|PanC_BxPC3|Meso_CD473|Meso_CD60							RPL9|RPS3A|RPL23|RPS3|RPL7|RPL3|RPL34|RPL11|RPS15A|RPLP2|RPL5|RPL24|RPS7|RPS25|RPL37A|RPL10A|RPL30|RPL19|RPL32|RPL14|RPL13|RPS13|RPL38|RPL7A|RPS8|RPL39|RPL26L1|RPL36|RPL6|RPL4|RPL27A|RPLP0|RPL27|RPL17|RPL35A|RPL35|RPL18A|RPS2|RPLP1|RPL13A|RPSA|RPS24|RPL15|RPS27A|RPL18|RPS9|RPL28|RPL29|RPS12|RPL12|RPL8|RPS18|RPL31|RPS29|RPS6|RPL10|RPL36A|RPS10	RPL18|RPS12|RPS2|RPL35|RPLP1|RPL13|RPS29|RPS28|RPS19|RPS5|RPL36|RPL27A|RPL11|RPS25|RPS21|RPL6|RPL21|RPS18|RPLP0|RPL17|RPL28|RPSA|RPS9|RPL5|RPL39|RPL34|RPL24|RPS3|RPL19|RPS13|RPL38|RPS15|RPL32|RPS8|RPLP2|RPS6|RPL23|RPL4|RPL14|RPL7|RPL10A|RPL7A|RPS16|RPL26|RPS15A|RPL9|RPL23A|RPS26|RPL12|RPL30|RPL27|RPL29|RPL8|RPL10|RPS27|RPL41|RPL35A|RPL13A|RPS27L|RPL37|RPL22|RPS3A|RPS4X	RPL26L1|RPS24|RPLP0|RPL14|RPS2|RPL21|RPS27A|RPL12|RPS13|RPSA|RPL41|RPS15A|RPL10|RPL35|RPL19|RPL10A|RPS25|FAU|RPL5|RPL30|RPS3|RPL24|RPS12|RPS29|RPL27A|RPS7|RPL27|RPS4Y1|RPS6|GRSF1|RPS26|RPS3A|RPL4|RPL31|RPL32|RPL3|UBA52|RPL11|RPS18|RPS20|RPS14|RPL23|RPL7|RPS8|RPS27L|RPL37|RPL38|RPLP2|RPS16|RPL23A|RPS19|RPL36|RPL8|RPL39|RPL35A|RPS21|RPL18|RPL18A|RPS5|RPL13A|RPL9|RPS27|RPL6|RPS9|RPL7A|RPS28|RPS15|RP…	RPL36|RPLP2|RPL18A|RPL10|RPS29|RPL37A|RPL18|RPL35|RPL35A|RPS9|RPS19|RPS15|RPS26|RPL28|RPS11|RPL38|RPS5|RPLP0|RPLP1|RPS3|RPS28|FAU|RPL41|RPL39|RPL15|RPL34|RPS18|RPS27|RPL13A|RPL8|RPS3A|RPL32|RPL31|RPL27|RPL17|RPS16|RPL39L|RPL36AL|UBA52|RPS21|RPSA|RPL29|RPS2	RPL5|RPL14|RPL6|RPS6|RPL7|RPS8|RPL10A|RPL17|RPL4|RPL11|RPS12|RPL3|RPS4X|RPL7A|RPS24|RPL24|RPS7|RPS3A|RPS18|RPSA|RPL19|RPL26|RPL27A|RPS23|RPS2|RPS16|RPS13|RPS27A|RPL34|RPL21|RPL30|RPL23A|RPL23|RPS15A|RPS3|RPL35A|RPL22L1|RPL12|RPL22|RPL13|RPL10|RPL9|RPL13A|RPL35|RPL32|RPL31|RPL29|RPL39|RPS25|RPS20|RPS14|RPLP0|RPL26L1|RPL38|RPLP1|RPL37|RPL27|RPL28|RPS29|RPL15|RPS5|RPS9|RPL18A|RPL37A|RPL36|RPL18|RPS2…			RPS2|RPSA|RPLP2|RPLP0|RPL12|RPL3|RPL24|RPL10A|RPS18|RPL11|RPL35|RPS4X|RPL32|RPL8|RPS7|RPL5|RPL36|RPS14|RPL14|RPS5|FAU|RPL19|RPS12|RPS9|RPS13|DNAJC3|RPS3|RPS27A|RPL35A|RPL4|RPL27|RPLP1|RPL21|RPL34|RPL28|GRSF1|RPL7A|UBA52|RPL26|RPS3A|RPS20|RPS15|RPL38|RPL10|RPS24|RPL30|RPL39L|RPL7|RPS16|RPL36A|RPL17|RPL6|RPL9|RPL27A|RPL37A|RPL18|RPS19|RPL23|RPL18A|RPL26L1|RPL13|RPL15|RPS28|RPS21|RPL22L1|RPS29|RPS8|…	RPL22|RPS12|RPS24|RPL5|RPS3A|RPS29|RPS18|RPL9|RPS6|RPS27A|RPL21|RPL12|RPL7|RPL24|RPS20|RPS23|RPL13A|RPL22L1|RPS14|RPL34|RPS13|RPL39L|RPS7|RPL11|RPL39|RPL35A|RPLP0|RPL10|RPS4X|RPL23|RPL10A|GRSF1|RPL19|RPL3|RPS8|RPL15|RPL26|RPS3|RPL36|RPL32|RPL7A|RPL4|RPL27A|RPS26|RPL37|RPS4Y1|RPL6|RPL31|RPS9|RPL38|RPL17|RPL14|RPL35|RPS25|RPL37A|DNAJC3|RPS21|RPS27|RPS2|RPL36AL|RPS27L|RPL41|RPL13|RPS15A|RPL29|RPL30|…	RPS12|RPL36|RPLP0|RPL34|RPL24|RPL5|RPL10A|RPS29|RPL21|RPS6|RPS23|RPL14|RPS18|RPL9|RPL10|RPL37A|RPL15|RPS27A|RPS3|RPL4|RPL11|RPLP2|RPS8|RPL30|RPS7|RPL26|RPL13|RPL27A|RPL37|RPSA|RPL32|RPS20|RPL19|RPL7A|RPS9|RPS24|RPS13|RPL12|RPS3A|RPS4X|RPL27|RPL13A|RPL3|RPL39|RPL31|RPL23|RPS25|RPL35|RPL7|RPL35A|RPL29|RPS14|RPL38|RPS2|RPL22|RPL18|RPS5
R-HSA-168255	Influenza Infection	2.82e-20	168	KPNA2|NUP107|NUP54|IPO5|RPS23|NUP37|RPL23A|NUP155|KPNB1|RPL36A|RPL5|RPS2|POLR2D|RPS7|NUP93|RPL28|RPL24|NUP85|RPL11|RPS12|RPLP0|RPL34|RPL10A|SEH1L|RPS18|RAE1|RPL14|RPSA|RPL12|RPL26L1|RPL35|RPL36|RPL3|RPS3|RPL21|RAN|HSP90AA1|NDC1|NUP188|RPS24|RPL39L|RPS27A|CPSF4|RPL7|RPL19|NUP35|RPL22L1|RPS13|RPLP2|RPL9|RPL4|RPL32|RPS3A|POLR2E|RPL6|RPS29|RPL23|RPS6|NUP50|RPS4X|NUP133|RPL27A|RPS26|RPL13|NUP88|RPL10|…	GBM_JHH520|GBM_NCH644|GBM_SF188|OvaC_OVCAR3|GasC_AGS|PanC_BxPC3|Meso_CD473|Meso_CD60							RPL9|RPS3A|RPL23|RPS3|RPL7|RPL3|RPL34|RPL11|RPS15A|RPLP2|RPL5|RPL24|RPS7|RPS25|RPL37A|RPL10A|RPL30|RPL19|RPL32|RPL14|RPL13|RPS13|RPL38|RPL7A|RPS8|RPL39|RPL26L1|RPL36|RPL6|RPL4|RPL27A|RPLP0|RPL27|RPL17|RPL35A|RPL35|RPL18A|RPS2|RPLP1|RPL13A|RPSA|RPS24|RPL15|RPS27A|RPL18|RPS9|RPL28|RPL29|CPSF4|KPNA4|RPS12|RPL12|NUP43|RPL8|RPS18|RPL31|RPS29|RPS6|RPL10|RPL36A|KPNB1|RPS10	RPL18|RPS12|RPS2|RPL35|RPLP1|RPL13|RPS29|RPS28|RPS19|RPS5|RPL36|RPL27A|RPL11|RPS25|RPS21|RPL6|RPL21|POLR2E|RPS18|RPLP0|RPL17|RPL28|RPSA|RPS9|RPL5|RPL39|RPL34|RPL24|RPS3|RPL19|RPS13|RPL38|RPS15|RPL32|RPS8|RPLP2|POLR2L|RPS6|RPL23|RPL4|RPL14|RPL7|NUP54|RPL10A|RPL7A|RPS16|RPL26|RPS15A|RPL9|POLR2J|CLTA|RPL23A|CPSF4|POLR2F|NUP107|RPS26|RPL12|IPO5|RPL30|RPL27|RPL29|RPL8|RPL10|RPS27|RPL41|NUP62|RPL35A|RP…	IPO5|RAN|KPNB1|KPNA2|RPL26L1|RPS24|RPLP0|NUP85|RPL14|RPS2|RAE1|NUP88|RPL21|NUP93|RPS27A|NDC1|POLR2D|RPL12|RPS13|NUP107|NUP35|RPSA|GTF2F2|RPL41|RPS15A|RPL10|RPL35|RPL19|RPL10A|SEH1L|RPS25|FAU|NUP210|NUP50|RPL5|RPL30|RPS3|NUP155|RPL24|RPS12|RPS29|RPL27A|RPS7|POLR2L|RPL27|NUP54|RPS4Y1|RPS6|GRSF1|NUP133|RPS26|RPS3A|RPL4|RPL31|RPL32|RPL3|CPSF4|UBA52|RPL11|KPNA4|RPS18|RPS20|NUP188|RPS14|RPL23|RPL7|RPS8…	POLR2A|KPNA2|RPL36|RPLP2|POLR2L|RPL18A|AAAS|RPL10|RPS29|RPL37A|RPL18|RPL35|RPL35A|RPS9|RPS19|RPS15|RPS26|RPL28|POLR2F|RPS11|RPL38|RPS5|RPLP0|RPLP1|RPS3|POLR2I|RPS28|FAU|RPL41|RPL39|RPL15|RPL34|RPS18|RPS27|RPL13A|RPL8|POLR2K|RPS3A|RPL32|RPL31|RPL27|RPL17|RPS16|RPL39L|NUP214|RPL36AL|UBA52|HSP90AA1|RPS21|NUP85|RPSA|RPL29|RPS2	NUP54|NUP35|KPNA2|SEH1L|IPO5|RPL5|NUP37|NUP155|RPL14|RPL6|RPS6|NUP88|RPL7|RPS8|RPL10A|POLR2D|NUP85|RPL17|RPL4|RPL11|RPS12|NUP107|NUP62|KPNB1|RAN|RPL3|NDC1|RPS4X|RPL7A|RPS24|RPL24|RPS7|RPS3A|RPS18|RPSA|RPL19|RPL26|RPL27A|GTF2F2|RPS23|RPS2|RPS16|RPS13|RPS27A|RAE1|RPL34|RPL21|POLR2G|RPL30|RPL23A|RPL23|RPS15A|RPS3|RPL35A|RPL22L1|RPL12|NUP43|HSP90AA1|RPL22|RPL13|RPL10|RPL9|RPL13A|RPL35|NUP133|RPL32|RP…			RPS2|RPSA|HSP90AA1|POLR2E|RPLP2|RPLP0|RPL12|RPL3|RPL24|RPL10A|RPS18|RPL11|RPL35|RPS4X|RPL32|RPL8|RPS7|RPL5|RPL36|RPS14|RPL14|RPS5|FAU|RPL19|RPS12|RPS9|RPS13|NUP54|IPO5|NUP93|DNAJC3|NDC1|RPS3|RPS27A|RPL35A|RPL4|NUP133|RPL27|RPLP1|RPL21|RPL34|SEH1L|RPL28|GRSF1|RPL7A|UBA52|NUP37|RPL26|RPS3A|POLR2G|NUP155|RPS20|RPS15|RPL38|NUP107|RPL10|ISG15|RPS24|RPL30|RPL39L|RPL7|KPNB1|RPS16|NUP85|POLR2H|RPL36A|RPL…	KPNA2|NDC1|GTF2F2|RPL22|NUP35|RPS12|RPS24|RPL5|RPS3A|NUP107|NUP188|RPS29|HSP90AA1|RPS18|TGFB1|RPL9|NUP43|RPS6|RPS27A|TPR|RPL21|RPL12|NUP133|RPL7|RPL24|RPS20|RPS23|RPL13A|NUP50|RPL22L1|RPS14|RPL34|RPS13|RPL39L|RPS7|RPL11|RPL39|IPO5|RPL35A|POLR2G|NUP153|POLR2B|ISG15|RPLP0|RPL10|RPS4X|RPL23|RPL10A|KPNA1|GRSF1|POLR2H|RPL19|RPL3|NUP205|RPS8|NUP37|RPL15|NUP93|RPL26|RPS3|RAE1|NUP54|RPL36|RPL32|RPL7A|RPL…	RPS12|RPL36|RPLP0|RPL34|RPL24|RPL5|RPL10A|RPS29|RPL21|RPS6|RPS23|RPL14|RPS18|RPL9|RPL10|RPL37A|RPL15|RPS27A|RPS3|RPL4|RPL11|RPLP2|RPS8|RPL30|RPS7|RPL26|RPL13|RPL27A|RPL37|RPSA|RPL32|RPS20|RPL19|RPL7A|RPS9|RPS24|RPS13|RPL12|RPS3A|RPS4X|RPL27|RPL13A|RPL3|RPL39|RPL31|RPL23|HSP90AA1|RPS25|RPL35|RPL7|RPL35A|RPL29|NUP107|RPS14|RPL38|RPS2|RPL22|RPL18|RPS5|RPL18A|POLR2G|POLR2H
R-HSA-376176	Signaling by ROBO receptors	2.11e-19	223	MAGOHB|RPS23|RPL23A|RNPS1|EVL|RPL36A|RPL5|PSMD7|RPS2|RPS7|PSMD6|CAP2|ZSWIM8|RPL28|RPL24|RPL11|PSMC3|RPS12|RPLP0|RPL34|MAGOH|RPL10A|NRP1|PAK6|RPS18|RPL14|RPSA|COL4A5|RPL12|PAK1|RPL26L1|RPL35|RPL36|RPL3|RPS3|RPL21|PSMD12|GSPT1|PSME3|RPS24|RPL39L|RPS27A|RPL7|RPL19|PRKAR2A|RPL22L1|PSMA3|CDC42|RPS13|RPLP2|PSMD8|PFN2|RPL9|RPL4|RPL32|RPS3A|RPL6|PSMB2|RPS29|RPL23|RPS6|PSMD14|ENAH|RPS4X|RPL27A|PSMD9|SRC|R…	GBM_JHH520|GBM_NCH644|GBM_SF188|OvaC_OVCAR3|GasC_AGS|PanC_BxPC3|Meso_CD473|Meso_CD60							RPL9|RPS3A|RPL23|RPS3|PABPC1|RPL7|RPL3|RPL34|RPL11|RPS15A|RPLP2|RPL5|RPL24|RPS7|RPS25|RPL37A|RPL10A|RPL30|RPL19|RPL32|PSMB8|RPL14|RPL13|RPS13|RPL38|RPL7A|RPS8|RPL39|RPL26L1|RPL36|RPL6|RPL4|RPL27A|RPLP0|RPL27|RPL17|RPL35A|RPL35|RPL18A|RPS2|RPLP1|PSME2|RPL13A|RPSA|RPS24|RPL15|RPS27A|RPL18|RPS9|RPL28|RPL29|PSME1|EIF4A3|RPS12|RPL12|RPL8|RPS18|RPL31|RPS29|RPS6|RPL10|RPL36A|RPS10	RPL18|RPS12|RPS2|RPL35|RPLP1|RPL13|RPS29|RPS28|RPS19|RPS5|RPL36|RPL27A|RPL11|RPS25|RPS21|RPL6|RPL21|RPS18|RPLP0|RPL17|RPL28|PABPC1|RPSA|RPS9|RPL5|RPL39|RPL34|RPL24|RPS3|RPL19|RNPS1|RPS13|RPL38|RPS15|RBM8A|RPL32|RPS8|UPF3B|RPLP2|RPS6|RPL23|RPL4|RPL14|RPL7|ELOB|RPL10A|RPL7A|RPS16|SEM1|RPL26|RPS15A|RPL9|EIF4G1|PSMA7|RPL23A|RPS26|RPL12|PSMD8|RPL30|RPL27|RPL29|RPL8|RPL10|PSMA2|RPS27|RPL41|RPL35A|RPL13…	ZSWIM8|PAK1|ETF1|RPL26L1|CAP2|RPS24|PAK6|RPLP0|RPL14|RPS2|RPL21|PRKAR2A|RPS27A|RNPS1|RPL12|RPS13|RPSA|PSME3|RPL41|MAGOHB|RPS15A|PABPC1|PSMB2|RPL10|RPL35|RPL19|RPL10A|RPS25|FAU|EVL|RPL5|RPL30|RPS3|PSMD14|RPL24|RPS12|EIF4A3|MAGOH|PSMD13|RPS29|RPL27A|RPS7|RPL27|PSMA7|PSMC3|RPS4Y1|RPS6|GPC1|RPS26|RPS3A|RHOA|PRKACB|RPL4|PSMA3|RBX1|RPL31|RPL32|ELOC|RPL3|VASP|UBA52|PSMD6|RPL11|RPS18|RPS20|COL4A5|RPS14|M…	RPL36|RPLP2|UBB|RPL18A|UBC|PSMD3|RPL10|PFN2|RPS29|RPL37A|RPL18|RPL35|RPL35A|RPS9|RPS19|RPS15|RPS26|ISL1|RPL28|RPS11|PSMD8|RPL38|RPS5|RPLP0|RPLP1|RHOA|RPS3|ELOB|RPS28|FAU|RPL41|RPL39|RPL15|RPL34|NCK2|RPS18|RPS27|RPL13A|RPL8|PSMB3|RPS3A|SRGAP1|RPL32|RPL31|RPL27|RPL17|RPS16|RPL39L|NRP1|RPL36AL|UBA52|PSMC4|PFN1|RPS21|RPSA|PAK4|RPL29|RPS2	ZSWIM8|PSMD12|PSMD6|RPL5|RPL14|MAGOHB|RPL6|PSMD14|RPS6|RNPS1|PSMD7|RPL7|RPS8|RPL10A|PSMB2|RPL17|RPL4|RPL11|RPS12|RPL3|PSMD1|RPS4X|RPL7A|RBM8A|RPS24|RPL24|RPS7|RPS3A|MAGOH|RPS18|RPSA|RPL19|RPL26|RPL27A|RPS23|RPS2|RPS16|RPS13|RPS27A|PSMC6|RPL34|NCK2|RPL21|PSMA4|PSMC3|RPL30|RPL23A|RPL23|RPS15A|RPS3|RPL35A|ISL1|RPL22L1|COL4A5|RPL12|PSMA5|RPL22|RPL13|RPL10|PSMB1|RPL9|RPL13A|RPL35|FLRT3|EIF4A3|RPL32|RP…			RPS2|PSMC3|RPSA|RPLP2|RPLP0|PSME2|PRKACB|RPL12|RPL3|RPL24|RPL10A|PSME4|PSME3|RPS18|RPL11|RPL35|RPS4X|RPL32|RNPS1|RPL8|RPS7|PSMB2|RPL5|UBB|RPL36|PSMD13|RPS14|RPL14|RPS5|FAU|RPL19|RPS12|RPS9|RPS13|NCK2|RPS3|RPS27A|RPL35A|CDC42|RPL4|RPL27|RPLP1|RPL21|COL4A5|PRKAR2A|RPL34|CAP2|RPL28|PSMA3|GSPT1|RPL7A|UBA52|GPC1|SRGAP1|PSMB3|RPL26|RPS3A|PPP3CB|PRKCA|UPF3A|PSMB6|RPS20|PSMB1|RPS15|RPL38|PSMD1|RHOA|PAK6|…	NRP1|ZSWIM8|PAK1|PFN2|RPL22|RPS12|RPS24|RPL5|RPS3A|RPS29|RPS18|RPL9|PAK4|RPS6|RPS27A|RPL21|RPL12|RPL7|RPL24|RPS20|CDC42|RPS23|RHOA|RPL13A|RPL22L1|RPS14|RPL34|RPS13|RPL39L|RPS7|RPL11|RPL39|RPL35A|ROBO1|RPLP0|RPL10|RPS4X|PSMB5|MYO9B|MAGOH|RPL23|RPL10A|PRKACB|RPL19|RPL3|RPS8|RPL15|RPL26|RPS3|SRGAP3|NCBP2|RPL36|CLASP2|RPL32|PRKAR2A|RBM8A|RPL7A|RPL4|RPL27A|RPS26|RPL37|RPS4Y1|USP33|RPL6|PPP3CB|PSMB8|RP…	RPS12|ENAH|NRP1|RPL36|RPLP0|RPL34|RPL24|RPL5|RPL10A|RPS29|RPL21|PSMB8|RPS6|RPS23|RPL14|RPS18|RPL9|RPL10|RPL37A|RPL15|RPS27A|RPS3|RPL4|RPL11|RPLP2|RPS8|RPL30|RPS7|RPL26|RPL13|RPL27A|RPL37|SLIT2|RPSA|RPL32|RPS20|RPL19|RPL7A|RPS9|PSMC3|RPS24|RPS13|RPL12|PFN2|RPS3A|RPS4X|CDC42|RPL27|RPL13A|RPL3|PSMA5|RPL39|GSPT1|RPL31|EVL|RPL23|RPS25|RPL35|RPL7|RPL35A|RPL29|RPS14|RPL38|RPS2|RPL22|RPL18|RPS5|RPL18A|PS…
R-HSA-9010553	Regulation of expression of SLITs and ROBOs	2.37e-19	177	MAGOHB|RPS23|RPL23A|RNPS1|RPL36A|RPL5|PSMD7|RPS2|RPS7|PSMD6|ZSWIM8|RPL28|RPL24|RPL11|PSMC3|RPS12|RPLP0|RPL34|MAGOH|RPL10A|RPS18|RPL14|RPSA|COL4A5|RPL12|RPL26L1|RPL35|RPL36|RPL3|RPS3|RPL21|PSMD12|GSPT1|PSME3|RPS24|RPL39L|RPS27A|RPL7|RPL19|RPL22L1|PSMA3|RPS13|RPLP2|PSMD8|RPL9|RPL4|RPL32|RPS3A|RPL6|PSMB2|RPS29|RPL23|RPS6|PSMD14|RPS4X|RPL27A|PSMD9|RPS26|RPL13|RPL10|RPL37|RPL35A|PSME4|PSMD1|PSMB9|RPS8…	GBM_JHH520|GBM_NCH644|GBM_SF188|OvaC_OVCAR3|GasC_AGS|PanC_BxPC3|Meso_CD473|Meso_CD60							RPL9|RPS3A|RPL23|RPS3|PABPC1|RPL7|RPL3|RPL34|RPL11|RPS15A|RPLP2|RPL5|RPL24|RPS7|RPS25|RPL37A|RPL10A|RPL30|RPL19|RPL32|PSMB8|RPL14|RPL13|RPS13|RPL38|RPL7A|RPS8|RPL39|RPL26L1|RPL36|RPL6|RPL4|RPL27A|RPLP0|RPL27|RPL17|RPL35A|RPL35|RPL18A|RPS2|RPLP1|PSME2|RPL13A|RPSA|RPS24|RPL15|RPS27A|RPL18|RPS9|RPL28|RPL29|PSME1|EIF4A3|RPS12|RPL12|RPL8|RPS18|RPL31|RPS29|RPS6|RPL10|RPL36A|RPS10	RPL18|RPS12|RPS2|RPL35|RPLP1|RPL13|RPS29|RPS28|RPS19|RPS5|RPL36|RPL27A|RPL11|RPS25|RPS21|RPL6|RPL21|RPS18|RPLP0|RPL17|RPL28|PABPC1|RPSA|RPS9|RPL5|RPL39|RPL34|RPL24|RPS3|RPL19|RNPS1|RPS13|RPL38|RPS15|RBM8A|RPL32|RPS8|UPF3B|RPLP2|RPS6|RPL23|RPL4|RPL14|RPL7|ELOB|RPL10A|RPL7A|RPS16|SEM1|RPL26|RPS15A|RPL9|EIF4G1|PSMA7|RPL23A|RPS26|RPL12|PSMD8|RPL30|RPL27|RPL29|RPL8|RPL10|PSMA2|RPS27|RPL41|RPL35A|RPL13…	ZSWIM8|ETF1|RPL26L1|RPS24|RPLP0|RPL14|RPS2|RPL21|RPS27A|RNPS1|RPL12|RPS13|RPSA|PSME3|RPL41|MAGOHB|RPS15A|PABPC1|PSMB2|RPL10|RPL35|RPL19|RPL10A|RPS25|FAU|RPL5|RPL30|RPS3|PSMD14|RPL24|RPS12|EIF4A3|MAGOH|PSMD13|RPS29|RPL27A|RPS7|RPL27|PSMA7|PSMC3|RPS4Y1|RPS6|RPS26|RPS3A|RPL4|PSMA3|RBX1|RPL31|RPL32|ELOC|RPL3|UBA52|PSMD6|RPL11|RPS18|RPS20|COL4A5|RPS14|MSI1|RPL23|RPL7|RPS8|RPS27L|PSMB7|UPF3B|RPL37|RPL3…	RPL36|RPLP2|UBB|RPL18A|UBC|PSMD3|RPL10|RPS29|RPL37A|RPL18|RPL35|RPL35A|RPS9|RPS19|RPS15|RPS26|ISL1|RPL28|RPS11|PSMD8|RPL38|RPS5|RPLP0|RPLP1|RPS3|ELOB|RPS28|FAU|RPL41|RPL39|RPL15|RPL34|RPS18|RPS27|RPL13A|RPL8|PSMB3|RPS3A|RPL32|RPL31|RPL27|RPL17|RPS16|RPL39L|RPL36AL|UBA52|PSMC4	ZSWIM8|PSMD12|PSMD6|RPL5|RPL14|MAGOHB|RPL6|PSMD14|RPS6|RNPS1|PSMD7|RPL7|RPS8|RPL10A|PSMB2|RPL17|RPL4|RPL11|RPS12|RPL3|PSMD1|RPS4X|RPL7A|RBM8A|RPS24|RPL24|RPS7|RPS3A|MAGOH|RPS18|RPSA|RPL19|RPL26|RPL27A|RPS23|RPS2|RPS16|RPS13|RPS27A|PSMC6|RPL34|RPL21|PSMA4|PSMC3|RPL30|RPL23A|RPL23|RPS15A|RPS3|RPL35A|ISL1|RPL22L1|COL4A5|RPL12|PSMA5|RPL22|RPL13|RPL10|PSMB1|RPL9|RPL13A|RPL35|EIF4A3|RPL32|RPL31|PSME3|P…			RPS2|PSMC3|RPSA|RPLP2|RPLP0|PSME2|RPL12|RPL3|RPL24|RPL10A|PSME4|PSME3|RPS18|RPL11|RPL35|RPS4X|RPL32|RNPS1|RPL8|RPS7|PSMB2|RPL5|UBB|RPL36|PSMD13|RPS14|RPL14|RPS5|FAU|RPL19|RPS12|RPS9|RPS13|RPS3|RPS27A|RPL35A|RPL4|RPL27|RPLP1|RPL21|COL4A5|RPL34|RPL28|PSMA3|GSPT1|RPL7A|UBA52|PSMB3|RPL26|RPS3A|UPF3A|PSMB6|RPS20|PSMB1|RPS15|RPL38|PSMD1|RPL10|RPS24|RPL30|RPL39L|PSMC4|RPL7|RPS16|PSMD3|RBM8A|PSMD14|RPL36…	ZSWIM8|RPL22|RPS12|RPS24|RPL5|RPS3A|RPS29|RPS18|RPL9|RPS6|RPS27A|RPL21|RPL12|RPL7|RPL24|RPS20|RPS23|RPL13A|RPL22L1|RPS14|RPL34|RPS13|RPL39L|RPS7|RPL11|RPL39|RPL35A|ROBO1|RPLP0|RPL10|RPS4X|PSMB5|MAGOH|RPL23|RPL10A|RPL19|RPL3|RPS8|RPL15|RPL26|RPS3|NCBP2|RPL36|RPL32|RBM8A|RPL7A|RPL4|RPL27A|RPS26|RPL37|RPS4Y1|USP33|RPL6|PSMB8|RPL31|RPS9|RPL38|RPL17|PSME2|RPL14|RPL35|PSME1|RPS25|LHX4|RPL37A|PABPC1|COL…	RPS12|RPL36|RPLP0|RPL34|RPL24|RPL5|RPL10A|RPS29|RPL21|PSMB8|RPS6|RPS23|RPL14|RPS18|RPL9|RPL10|RPL37A|RPL15|RPS27A|RPS3|RPL4|RPL11|RPLP2|RPS8|RPL30|RPS7|RPL26|RPL13|RPL27A|RPL37|SLIT2|RPSA|RPL32|RPS20|RPL19|RPL7A|RPS9|PSMC3|RPS24|RPS13|RPL12|RPS3A|RPS4X|RPL27|RPL13A|RPL3|PSMA5|RPL39|GSPT1|RPL31|RPL23|RPS25|RPL35|RPL7|RPL35A|RPL29|RPS14|RPL38|RPS2|RPL22|RPL18
R-HSA-453279	Mitotic G1 phase and G1/S transition	6.9e-19	149	RRM2|FBXO5|CCNA2|CCNE2|MCM6|PRIM1|SKP2|RBL1|POLE2|MCM10|MCM7|MCM2|MCM4|MYBL2|POLA1|RPA2|CDC25A|CDK4|MCM3|DHFR|POLE3|CDK2|CDKN1A|E2F2|PSMD7|PCNA|ORC1|TYMS|MCM5|PSMD6|PSMC3|TOP2A|GMNN|CCND1|CKS1B|RPA1|MYC|CDKN2B|LIN54|DBF4|PSMD12|PSME3|CDT1|CDC45|RPS27A|CDC6|CCNE1|CCNH|LIN9|PSMA3|CDC7|TFDP1|PSMD8|CCNB1|PPP2R2A|SKP1|ORC5|CABLES1|PSMB2|WEE1|PSMD14|CDKN1B|PSMD9|SRC|CDK1|POLA2|TK1|PSMD1|PSMB9|PSME2|RPA…	NSCLC_A549|NSCLC_H1299|NSCLC_H157|NSCLC_H1650|NSCLC_HCC4006|GBM_NCH644|GBM_SF188|OvaC_OVCAR3|GasC_AGS|GasC_KATOIII|PanC_BxPC3|Meso_CD473	RRM2|CCNA2|POLE2|FBXO5|CCNE2|SKP2|PRIM1|POLA1|MCM2|PSMD9|MCM10|PSMA2|DHFR|CDC25A|E2F2|PSMB9|CDK4|TYMS|RPA2|MCM6|GMNN|TOP2A|JAK2|RBL1|E2F6|PCNA|POLE3|PSMB10|CDK2|SKP1|LIN54|LIN9|MCM5|MCM4|RPA3|RBBP4|PPP2R2A|MCM3|MYC|CDK6|CCND3|CCND1|CKS1B|RPA1|LIN52|CCNA1|MCM7|PPP2R1B|POLA2|PSMA5|DYRK1A|PSMC3|PSMD7|PSMF1|MNAT1|CDT1|PSMD6|MCM8|WEE1|CCNB1|CDKN2A|PSME2|PSMB8|TFDP1|E2F3|CCNE1|TK1|PSMA3|PSME3	E2F2|SKP2|RRM2|CDC25A|LIN54|CCNA2|RPA2|MCM10|FBXO5|SKP1|PSMA2|PRIM1|JAK2|PSMD9|MCM2|PSMB9|CCNH|CCNE2|MCM6|CCND1|CDK2|CDK4|CCNE1|POLE2|PSMD4|RBL1|MCM4|E2F5|CKS1B|POLA1|DHFR|PPP2R1B|PSMB10|POLE3|PSMD7|CDKN2B|CDKN1A|MYBL2|RBBP4|PSMD8|MCM8|CABLES1|PSMD1|PSMD3|RBL2|MCM7|CDK6|TYMS|MCM5|PPP2R2A|POLA2|DYRK1A|E2F6|CDKN1B|MCM3|PPP2R3B|PSMC3|CCNA1|AKT2|PSMF1	CCNE2|MCM2|E2F2|RBL1|MCM5|RRM2|CDKN2B|MCM6|SKP1|POLA1|CCND1|MCM10|CCNE1|CDC25A|PRIM1|MCM7|FBXO5|MCM4|SKP2|CCND2|CDKN1C|PSMD9|CCNA2|LIN54|PSMD7|POLE2|CDKN1B|CDT1|POLA2|CDKN1A|TFDP2|POLE3|CDK2|DHFR|CDC6|PSMF1|TYMS|CDKN2C|PSMB8|MCM3|CABLES1|WEE1|TK1|PSMD4|PPP2R3B|PSMA2|CDKN2D|PSMD2	AKT3|CCNA2|CCNE2|PRIM1|CDKN1A|MCM10|RRM2|POLA2|E2F5|CCND3|MCM6|CDKN2D|RBL1|POLA1|RPA2|TYMS|PSME1|CDKN1B|POLE2|LIN54|MYC|E2F2|DHFR|GMNN|SRC|PRIM2|CDC7|CDT1|CDK2|PSMD6|FBXO5|PSMC1|CDC25A|PCNA|PPP2R2A|RPA1|PSMA7|CDC6|POLE3|PSMD12|SKP2|E2F6|ABL1|MCM3|PSMD7|MCM5|PPP2CA|PSMC3|CDKN2A|LIN9|PSMA3|POLE4|MYBL2|JAK2|MCM8|PSMB10|CDK6|MCM2|CKS1B|PSMB8|LYN|PSMD11|CCNA1|PPP2CB|PSMD8|MCM4|LIN37|PSMC6|CDK7|TOP2A|P…	CCNE2|RRM2|CCNA2|SRC|POLE2|PRIM1|FBXO5|CDC7|RPA2|PSMD8|MCM10|MCM6|LIN9|PSMD10|CDKN1A|PSMD12|CCNH|PPP2R2A|PSMD7|SKP1|PRIM2|PSMD9|POLA2|RPA4|E2F2|PSMD6|MYC|RBL1|PSMA3|POLE3|DHFR|MCM8|PSMB8|RPA1|CABLES1|CKS1B|PSMB10|PCNA|PSMD5|CDK4|CCND3|PSMB9|PSMD2|PSMC3|PSMA2|LIN52|E2F5|SKP2|RPA3|PPP2R1A|TYMS|CDK2|CCNB1|MAX|LIN54|PSMA1|MCM2|PSME1|GMNN			CDK4|MCM7|CCND1|ORC6|POLE3|SEM1|PSMA7|AKT1|FBXO5|MCM4|CCNE2|MYBL2|PPP2R1A|PSMD8|TFDP2|PSMA2|E2F3|MCM3|PSMD7|PSME3|RPA3|RPA2|E2F4|PSMA5|SKP2|PSMF1|MCM2|RPS27A|RBL1|RRM2|RPA1|PSMD4|CDC25A|TFDP1|PSMD3|CDKN2A|MYC|PCNA|PSMA3|PSMA4|PPP2R1B|RBBP4|CDT1	CDKN2B|MCM7|CDK4|CDC25A|CDC45|CCNA2|MCM6|POLE2|ORC6|ORC1|RRM2|MCM5|MCM10|PCNA|CDC6|MCM4|CUL1|DBF4|MCM3|MYBL2|FBXO5|MCM2|CDK2|TYMS|RPA2|PRIM1|CDT1|SKP2|CKS1B|RPS27A|CCNE1|TOP2A|RBL1|GMNN|POLA1|TFDP1|E2F1|CABLES1|RPA3|PSME3|CCNB1|ORC5|PSMB2|CCND1|CCND2|MYC|RPA1|E2F6|PSMD14|CCNE2|PSMD13|PSMA7|PRIM2|PSMC3|DHFR|PSMA3|LIN9|POLE3|UBA52|PSMD6|MCM8|POLE4|CDKN1B|WEE1|PSMB7|CCNH|RBBP4|POLA2|PSMB6|PSMD7|PSMB…	CCNA1|MYC|CCND1|FBXO5|MYBL2|RBL1|UBB|E2F2|POLE4|UBC|MCM7|CDKN2B|PSMD3|MCM2|PSMD8|CCNE1|TK1|LIN9|CDK4|CKS1B|POLE3|E2F5|TYMS|RPA2|PSMB3|RRM2|TOP2A|UBA52|MCM5|PSMC4|CDK1|CCND3	POLE2|RRM2|CDC45|DHFR|SKP2|MCM4|MCM10|MCM3|FBXO5|TOP2A|CDK1|CCNA2|PCNA|MCM6|PSMD12|MCM7|PRIM1|POLE3|ORC1|PSMD6|GMNN|ORC5|MYBL2|ORC3|CDC6|LIN9|CDK2|POLA1|RPA1|DBF4|CCNB1|CKS1B|CDKN2C|PSMD14|MCM5|ORC6|TFDP1|RPA2|PSMD7|CDT1|CCNH|LIN37|RBL1|PSMB2|TK1|MNAT1|WEE1|CDKN1A|PSMD1|CDC25A|CUL1|PTK6|PRIM2|RPS27A|PSMC6|PPP2CA|PSMA4|PSMC3|PSMA5|MCM8|CDK4|CDK7|CCNE1|PSMB1|PSME3|PSMA3|PSMD11|PSMD13|POLE4|RPA3|PSM…	RRM2|PPP2R2A|PSMD14|PSMD7|PSMD6|PSMD11|FBXO5|CDKN1C|CDC25A|PSMD1|PSMD12|PSMC1|PPP2R1B|ORC1|CDC6|MCM6|PSMB2|PSMA5|RBL1|LYN|MCM10|PSMC2|ORC5|MCM4|CDKN1B|CCNA2|CCNH|SRC|E2F3|PSMA1|PSMA3|PPP2CA|CDK2|PCNA|CCND1|LIN37|PSME3|MCM3|POLE2|CCNE2|DBF4|TYMS|MYBL2|TFDP1|CDK1|PSMC6|MNAT1|PRIM1|PSMB1|MYC|RPS27A|TOP2A|GMNN|PPP2CB|E2F4|PSMC3|SEM1|PSMD13|LIN54|TFDP2|CUL1|PSMD4|POLE3|MCM2|MCM7|CKS1B|CDC45|PSMC5|PSMA…		PSMC3|MYBL2|PSME2|PSME3|ORC1|RRM2|ORC5|PSMB2|UBB|TK1|PSMD13|DBF4|FBXO5|CABLES1|RPS27A|CDK4|MCM2|CDC45|PSMA3|UBA52|MCM7|PRIM1|PSMB3|PSMB6|TYMS|PSMB1|MCM3|PSMD1|MCM4|MCM6|PSMC4|PCNA|POLA1|PSMD3|POLE|AKT1|CCNE2|PSMD14|PSME1|E2F4|RBL1|POLE2|PPP2R1A|PSMD7|CDK1|PSMB10|PSMF1|CDK6|SRC|MCM5|PSMD8|PSMC2|PSMD6|CCNA2|RPA1|SKP2|MAX|PSMD4|PSMB4|CCNE1|PSMB7|CDT1|PSMD12|PSMA7|POLE3|CDC7|PSMA4|PPP2R2A|CCND1|MNAT1…	CDKN1A|SKP2|MYBL2|LIN54|CDK1|CCNA2|WEE1|CDKN2C|CDC7|CDK2|TOP2A|CCNB1|MCM6|CDK6|ORC1|RRM2|GMNN|FBXO5|DBF4|PRIM1|RBL1|RPS27A|CDKN1B|MCM7|PPP2R1B|RBBP4|MCM4|RPA3|MCM3|DHFR|LIN9|PPP2CA|CKS1B|POLE3|MYC|PSMB5|MCM10|POLA1|TFDP2|RPA1|RPA2|MCM2|SKP1|CDC6|LYN|CCNE2|CDC45|PSMB8|MCM5|CCNH|PSME2|E2F2|CDK7|POLE4|TK1|MCM8|PSME1|CABLES1|E2F6|CDT1|PSMF1|CDC25A|PSMA3|AKT3|ORC6|PSMA6|POLE2|PSMC3|SEM1|RBL2|PTK6|PSMD…
R-HSA-72766	Translation	9.11e-19	303	MRPS6|EIF4A2|MRRF|MRPL30|EIF2S1|MRPL3|FARSB|EIF3M|RPS23|SRP72|EIF5|EIF1AX|MRPL20|MRPL23|RPL23A|RPL36A|EIF2S3|RPL5|RPS2|RPS7|MRPL15|RPL28|RPL24|RARS2|RPL11|RPS12|MRPS10|EIF3D|RPLP0|MRPS18B|RPL34|MRPL21|MTIF2|EEF1B2|RPL10A|EIF4H|SEC61A2|EIF3K|RPS18|EIF2B1|RPL14|RPSA|DARS2|MRPL39|RPL12|EIF3J|GFM1|MTFMT|RPL26L1|RPL35|RPL36|MRPL42|RPL3|RPS3|RPL21|MARS2|MRPS23|GSPT1|RPS24|RPL39L|RPS27A|MRPL47|EIF2S2|RP…	GBM_JHH520|GBM_NCH644|GBM_SF188|OvaC_OVCAR3|GasC_AGS|PanC_BxPC3|Meso_CD473|Meso_CD60							RPL9|RPS3A|RPL23|RPS3|PABPC1|RPL7|RPL3|RPL34|RPL11|RPS15A|RPLP2|RPL5|RPL24|RPS7|RPS25|RPL37A|RPL10A|RPL30|RPL19|RPL32|RPL14|RPL13|RPS13|RPL38|RPL7A|RPS8|RPL39|RPL26L1|EEF1B2|RPL36|RPL6|RPL4|RPL27A|RPLP0|MRPS6|EIF4H|RPL27|RPL17|RPL35A|RPL35|RPL18A|EIF5|RPS2|EIF1AX|MRPL23|RPLP1|RPL13A|MRPS14|RPSA|RPS24|MRPL34|RPL15|RPS27A|MTFMT|RPL18|RARS2|RPS9|EIF4A1|RPL28|RPL29|EIF3M|RPS12|RPL12|EEF2|SRPRA|RPL8|R…	RPL18|RPS12|RPS2|RPL35|RPLP1|RPL13|RPS29|RPS28|RPS19|RPS5|RPL36|RPL27A|RPL11|RPS25|RPS21|RPL6|RPL21|RPS18|RPLP0|RPL17|RPL28|PABPC1|RPSA|RPS9|EEF2|RPL5|RPL39|RPL34|RPL24|RPS3|RPL19|EIF2S3|MRPL23|RPS13|EIF3B|EIF3K|RPL38|MRPS26|RPS15|MRPS2|EIF1AX|RPL32|RPS8|RPLP2|SEC61B|RPS6|RPL23|AURKAIP1|RPL4|RPL14|RPL7|EIF4H|MRPL20|RPL10A|MRPL15|MRPL30|RPL7A|RPS16|TUFM|MRPS6|RPL26|MRRF|RPS15A|RPL9|EIF4G1|WARS2|RP…	MRPL3|EIF1AX|EIF5|EIF4H|MRPL39|EIF2S1|MRPL15|EIF2S2|MRPS15|EIF3B|EIF3J|MRRF|FARSB|EIF3M|ETF1|EIF3K|RPL26L1|RPS24|MRPS27|RPLP0|PPA1|RPL14|KARS1|RPS2|EIF3D|MRPL11|RPL21|RPS27A|PPA2|MRPL50|MRPS6|RPL12|RPS13|RPSA|EIF3A|MARS2|MRPL24|RPL41|MRPL21|MRPL54|RPS15A|EIF4EBP1|PABPC1|EIF5B|MRPL23|RPL10|RPL35|RPL19|MRPS26|RPL10A|RPS25|MRPL20|FAU|DAP3|MRPL47|MRPS23|RPL5|RPL30|RPS3|GFM1|MRPL22|MRPS9|DARS2|MRPL30|…	MRPL54|GARS1|EEF1A2|RPL36|RPLP2|RPL18A|MRPS18A|EIF3F|RPL10|RPS29|RPL37A|RPL18|RPL35|RPL35A|RPS9|RPS19|RPS15|RPS26|RPL28|GFM2|RPS11|RPL38|RPS5|TRMT112|RPLP0|RPLP1|RPS3|SSR2|FARSA|RPS28|FAU|MRPS12|GADD45GIP1|RPL41|RPL39|RPL15|RPL34|RPS18|EEF1D|RPS27|RPL13A|EIF2B2|RPL8|MRPL21|MRPL49|RPS3A|MRPL2|MRPL27|MRPL35|RPL32|TUFM|EEF1B2|RPL31|EIF2S1|RPL27|RPL17|RPS16|RPL39L|MRPS11|RPL36AL|UBA52|MRPL14|MRPS18B|…	FARSB|EIF1AX|MRPL3|EIF2S3|EIF2S1|RPL5|MRPL19|PPA1|EIF3M|EIF3E|MRPL42|SEC61A2|MRPS35|RPL14|RPL6|NARS2|MRPL30|EIF2B3|RPS6|MRPL15|SRP72|KARS1|RPL7|EEF1B2|MRRF|RPS8|MRPL1|RPL10A|RPL17|MRPS10|RPL4|SRP9|MRPL39|MTFMT|RPL11|RPS12|RPL3|EIF4A2|MRPL13|RPS4X|EIF2B1|RPL7A|RPS24|RPL24|RPS7|RPS3A|EIF2S2|RPS18|MRPS30|RPSA|RPL19|RPL26|AIMP1|RPL27A|RPS23|RPS2|RPS16|RPS13|EIF3D|RPS27A|MRPS27|MRPL35|GFM1|RPL34|RPL21…			MRPS6|RPS2|EEF1B2|RPSA|FARSB|EIF3K|RPLP2|RPLP0|RPL12|RPL3|IARS2|EIF4A2|RPL24|RPL10A|MRRF|MRPL3|MRPL30|RPS18|GFM1|RPL11|EIF2S3|RPL35|RPS4X|RPL32|EIF3M|EIF3D|RPL8|RPS7|RPL5|RPL36|EIF1AX|SRP72|RPS14|RPL14|RPS5|FAU|RPL19|MRPL21|RPS12|RPS9|MTIF2|RPS13|MRPL23|SPCS3|DAP3|EIF3F|MRPL4|OXA1L|RPS3|RPS27A|MRPL16|DARS2|KARS1|RPL35A|RPL4|DDOST|PPA1|RPL27|RPLP1|PPA2|RPL21|MRPS10|RPL34|MRPL37|RPL28|GSPT1|EIF3A|R…	EIF2S3|EIF2S1|RPL22|TRMT112|RPS12|RPS24|RPL5|RPS3A|FARSB|SRP72|EIF4B|CARS2|EIF3E|RPS29|AARS2|RPS18|RPL9|RPS6|RPS27A|IARS2|RPL21|RPL12|RPL7|RPL24|RPS20|RPS23|EIF2B2|RPL13A|RARS2|EIF1AX|RPL22L1|RPS14|MRPL30|RPL34|RPS13|RPL39L|RPS7|RPL11|RPL39|SPCS1|MRPS5|EIF3M|MRPS35|RPL35A|MRPL23|RPLP0|RPL10|SRP9|DARS2|RPS4X|MRPL42|EEF1B2|RPL23|RPL10A|EEF1A1P5|RPL19|RPL3|RPS8|RPL15|RPL26|RPS3|EIF3A|RPL36|RPL32|RPL…	RPS12|RPL36|RPLP0|RPL34|RPL24|RPL5|RPL10A|RPS29|RPL21|MRPL23|RPS6|RPS23|RPL14|RPS18|RPL9|RPL10|RPL37A|RPL15|RPS27A|MRPL30|EIF3K|RPS3|RPL4|RPL11|EIF2S3|RPLP2|RPS8|RPL30|RPS7|RPL26|RPL13|RPL27A|RPL37|EIF3F|RPSA|RPL32|RPS20|RPL19|RPL7A|RPS9|EIF4A2|RPS24|DDOST|RPS13|RPL12|RPS3A|RPS4X|RPL27|RPL13A|RPL3|RPL39|GSPT1|RPL31|RPL23|SPCS3|RPS25|RPL35|EIF2S2|MRPS28|RPL7|RPL35A|RPL29|RPS14|EEF2|RPL38|RPS2|RPL2…
R-HSA-69306	DNA Replication	2.33e-18	127	LIG1|CCNA2|RFC3|CCNE2|MCM6|PRIM1|SKP2|POLE2|MCM10|GINS2|GINS4|POLD3|RFC5|RFC4|UBE2C|MCM7|MCM2|MCM4|POLA1|RPA2|MCM3|RFC2|GINS1|POLE3|CDK2|E2F2|FEN1|PSMD7|PCNA|ORC1|ANAPC5|MCM5|PSMD6|PSMC3|POLD2|DNA2|GMNN|RPA1|ANAPC1|DBF4|PSMD12|PSME3|CDT1|CDC45|RPS27A|CDC6|CCNE1|PSMA3|CDC7|PSMD8|ANAPC10|SKP1|ORC5|GINS3|PSMB2|PSMD14|PSMD9|CDC23|POLA2|PSME4|PSMD1|PSMB9|PSME2|RPA3|RFC1|RBX1|PSMA5|CUL1|MCM8|ANAPC15|PS…	NSCLC_A549|NSCLC_H157|NSCLC_H1650|NSCLC_HCC4006|GBM_NCH644|GBM_SF188|GasC_AGS|GasC_KATOIII|PanC_BxPC3|Meso_CD473	CCNA2|POLE2|LIG1|CCNE2|SKP2|RFC3|RFC5|PRIM1|GINS2|POLA1|POLD3|MCM2|PSMD9|MCM10|RFC4|PSMA2|E2F2|UBE2C|PSMB9|ANAPC10|RPA2|MCM6|GMNN|POLD2|PCNA|POLE3|PSMB10|DNA2|RFC2|CDK2|RFC1|SKP1|FEN1|MCM5|MCM4|RPA3|CDC26|MCM3|RPA1|CCNA1|ANAPC2|ANAPC4|GINS4|ANAPC5|MCM7|RBX1|POLA2|PSMA5|ANAPC1|PSMC3|PSMD7|PSMF1|CDT1|PSMD6|MCM8|POLD1|PSME2|PSMB8|E2F3|CCNE1|PSMA3|PSME3		CCNE2|MCM2|E2F2|LIG1|MCM5|MCM6|SKP1|POLA1|RFC3|MCM10|CCNE1|RFC4|GINS2|PRIM1|MCM7|MCM4|SKP2|PSMD9|CCNA2|POLD3|PSMD7|GINS3|POLE2|RFC1|CDT1|POLA2|POLE3|ANAPC5|CDK2|CDC26|UBE2C|RFC5|CDC6|PSMF1|DNA2|GINS4|PSMB8|MCM3|PSMD4|ANAPC10|POLD2|PSMA2|ANAPC1|PSMD2	CCNA2|CCNE2|GINS4|PRIM1|RFC5|MCM10|FEN1|POLA2|GINS2|RFC2|MCM6|RFC4|UBE2C|POLA1|RPA2|PSME1|POLE2|ANAPC10|E2F2|ANAPC1|GMNN|PRIM2|CDC7|RFC3|POLD3|CDT1|CDK2|PSMD6|PSMC1|PCNA|RPA1|PSMA7|PSME4|CDC6|POLE3|PSMD12|SKP2|MCM3|GINS3|PSMD7|MCM5|PSMC3|PSMA3|CDC23|POLE4|UBE2D1|MCM8|PSMB10|ANAPC2|RFC1|MCM2|PSMB8|PSMD11|CCNA1|PSMD8|MCM4|LIG1|RBX1|PSMC6|GINS1|PSMA4|PSMD14	CCNE2|CCNA2|RFC2|POLE2|PRIM1|ANAPC10|GINS2|CDC7|RFC3|RPA2|RFC4|GINS4|PSMD8|MCM10|MCM6|RFC5|POLD3|PSMD10|PSMD12|PSMD7|SKP1|PRIM2|DNA2|PSMD9|POLA2|RPA4|E2F2|PSMD6|PSMA3|POLE3|ANAPC4|MCM8|PSMB8|UBE2C|RBX1|RPA1|PSMB10|PCNA|PSMD5|LIG1|PSMB9|FEN1|PSMD2|PSMC3|PSMA2|SKP2|RPA3|ANAPC7|ANAPC2|CDK2|ANAPC1|PSMA1|MCM2|PSME1|GMNN			MCM7|GINS1|POLD2|ANAPC11|ORC6|POLE3|SEM1|ANAPC10|PSMA7|MCM4|CCNE2|PSMD8|PSMA2|ANAPC15|E2F3|RFC2|MCM3|PSMD7|PSME3|RPA3|RPA2|PSMA5|SKP2|PSMF1|MCM2|RPS27A|GINS2|RPA1|PSMD4	MCM7|CDC45|CCNA2|GINS1|RFC5|MCM6|GINS2|POLE2|ORC6|ORC1|POLD2|UBE2C|RFC2|MCM5|MCM10|PCNA|CDC6|MCM4|FEN1|CUL1|DBF4|MCM3|RFC3|POLD3|RFC4|LIG1|MCM2|CDK2|RPA2|PRIM1|CDT1|SKP2|RPS27A|GINS3|CCNE1|GMNN|POLA1|E2F1|RPA3|PSME3|ORC5|PSMB2|GINS4|RPA1|PSMD14|CCNE2|ANAPC5|PSMD13|CDC27|PSMA7|PRIM2|PSMC3|PSMA3|RBX1|CDC23|POLE3|UBA52|PSMD6|MCM8|POLE4|ANAPC15|PSMB7|ANAPC1|POLA2|PSMB6|PSMD7|PSMB3|PSMD8|ORC2|PSMA5|CD…		RFC3|POLE2|CDC45|GINS1|SKP2|RFC5|MCM4|MCM10|MCM3|LIG1|RFC4|CCNA2|PCNA|MCM6|PSMD12|MCM7|PRIM1|POLE3|ORC1|UBE2C|PSMD6|GMNN|GINS2|ORC5|ORC3|FEN1|GINS4|CDC6|DNA2|ANAPC5|CDK2|POLA1|RPA1|DBF4|PSMD14|MCM5|RFC2|ORC6|RPA2|PSMD7|CDT1|PSMB2|GINS3|POLD2|POLD3|PSMD1|CUL1|POLD1|PRIM2|RPS27A|PSMC6|PSMA4|PSMC3|PSMA5|MCM8|ANAPC15|CCNE1|PSMB1|PSME3|PSMA3|PSMD11|UBE2D1|PSMD13|POLE4|RPA3|PSMA7|SEM1|MCM2|CDC7|RBX1|PS…	PSMD14|PSMD7|PSMD6|PSMD11|PSME4|PSMD1|PSMD12|PSMC1|RFC3|LIG1|ORC1|CDC6|MCM6|PSMB2|PSMA5|GINS1|MCM10|PSMC2|FEN1|ORC5|MCM4|ANAPC1|CCNA2|DNA2|E2F3|PSMA1|PSMA3|CDK2|PCNA|GINS4|PSME3|MCM3|POLE2|CCNE2|ANAPC2|DBF4|RBX1|RFC4|POLD3|PSMC6|PRIM1|PSMB1|RFC1|CDC23|RPS27A|GMNN|PSMC3|CDC27|SEM1|PSMD13|RFC5|CUL1|PSMD4|POLE3|RFC2|MCM2|GINS2|MCM7|CDC45|PSMC5|PSMA4|PSMD3|RPA1|PSMA6|RPA2|POLA2|POLA1|UBE2C|PRIM2|ANAP…		LIG1|PSMC3|PSME2|PSME4|PSME3|ORC1|ORC5|PSMB2|UBB|ANAPC5|PSMD13|GINS4|DNA2|DBF4|RPS27A|MCM2|ANAPC1|CDC45|PSMA3|UBA52|MCM7|PRIM1|GINS1|PSMB3|UBE2D1|RFC3|POLD2|PSMB6|RFC2|PSMB1|MCM3|PSMD1|MCM4|MCM6|PSMC4|PCNA|POLA1|PSMD3|POLE|CCNE2|PSMD14|RBX1|PSME1|ANAPC15|POLE2|ANAPC4|PSMD7|PSMB10|POLD1|PSMF1|RFC1|MCM5|PSMD8|PSMC2|PSMD6|CCNA2|RPA1|SKP2|PSMD4|PSMB4|CCNE1|PSMB7|CDT1|UBE2C|PSMD12|PSMA7|POLE3|POLD3|CD…	SKP2|CCNA2|CDC7|CDK2|LIG1|MCM6|CDC23|RFC3|GINS3|POLD3|GINS1|ORC1|GMNN|DBF4|PRIM1|CDC27|ANAPC15|UBE2C|RPS27A|MCM7|ANAPC5|MCM4|RFC4|RPA3|MCM3|POLE3|FEN1|ANAPC2|GINS2|UBE2D1|PSMB5|MCM10|POLA1|RPA1|RPA2|MCM2|GINS4|SKP1|CDC6|RFC5|ANAPC1|CCNE2|CDC45|PSMB8|MCM5|PSME2|E2F2|POLE4|MCM8|PSME1|CDT1|DNA2|PSMF1|PSMA3|RFC1|CDC16|ORC6|PSMA6|POLE2|PSMC3|SEM1
R-HSA-2467813	Separation of Sister Chromatids	2.76e-18	171	CENPH|SPC25|KIF2C|MAD2L1|PPP2R5B|KNTC1|NDC80|ZWINT|AURKB|UBE2C|NUP107|CENPP|NUP37|CENPI|ITGB3BP|CDC20|ZW10|CENPE|CENPN|BUB1|SKA2|CDCA8|BIRC5|PLK1|CENPL|PSMD7|ANAPC5|CENPK|ZWILCH|PSMD6|SPC24|NUP85|PSMC3|CENPU|PTTG1|CDCA5|NUF2|SEH1L|CENPA|CENPO|BUB1B|CENPM|ANAPC1|PPP1CC|PSMD12|PSME3|RPS27A|DYNLL2|SPDL1|PSMA3|PSMD8|ANAPC10|DSN1|INCENP|PSMB2|SKA1|PSMD14|NUP133|PSMD9|CDC23|PPP2R5C|ERCC6L|PSME4|PSMD1|P…	NSCLC_A549|NSCLC_H1299|NSCLC_H1650|NSCLC_HCC4006|GBM_SF188|GasC_AGS|GasC_KATOIII|PanC_BxPC3|Meso_CD473	SPC25|AURKB|CENPI|MAD2L1|CENPE|PTTG1|SPC24|CENPP|DYNLL2|SKA2|CDCA8|NDC80|INCENP|KIF2C|CENPM|PSMD9|NUP107|PSMA2|ITGB3BP|NUP37|CDC20|KNTC1|UBE2C|CENPH|PSMB9|BUB1|ZWINT|CENPN	CENPI|CDC20|CENPH|DYNLL2|PSMA2|PPP2R5B|PSMD9|AURKB|KIF2C|PSMB9|SEH1L|SPC24|MIS12|CDCA8|PTTG1|SKA1|CENPL|ZWINT|UBE2C|SKA2|PSMD4|RCC2|ANAPC10|PDS5B|CENPN|CENPP|NUP107|CLASP1|PPP2R1B|SPC25|PSMB10|INCENP|CENPO|CENPM|NDC80|KNTC1|NUP37|PPP2R5C|PSMD7|CENPE|ANAPC5|PLK1|NUP85|APITD1|PSMD8|STAG2|ITGB3BP|BUB1|XPO1|MAD1L1|CDC26|BUB1B|PSMD1|PSMD3		CENPP|SPC25|ZWINT|BUB1|INCENP|SPC24|KIF2C|DYNLL2|CDC20|CENPO|PLK1|CENPH|ERCC6L|UBE2C|CENPE|CENPL|BIRC5|CENPI|CENPT|PSME1|ZW10|ANAPC10|NUP37|ITGB3BP|BUB1B|ANAPC1|PTTG1|RANBP2|CENPA|PSMD6|PSMC1|NUF2|DSN1|SKA1|PSMA7|PPP1CC|PSME4|AURKB|CDCA5|MAD2L1|KNTC1|PSMD12|CDCA8|PSMD7|APITD1|NDC80|CENPK|SKA2|PPP2CA|PSMC3|ZWILCH|PSMA3|CDC23|UBE2D1|PSMB10|DYNLL1|ANAPC2|NUP85|PSMB8|PSMD11|PPP2CB|NDEL1|SMC3|CENPQ|PS…	NUP37|SPC25|CENPI|ITGB3BP|CENPK|ANAPC10|TAOK1|APITD1|CENPH|PSMD8|MAD2L1|SKA2|CENPA|KNTC1|DYNC1H1|PSMD10|CENPP|PSMD12|NUF2|PSMD7|CENPL|KIF2C|PSMD9|NUP107|KIF18A|NSL1|CENPQ|PLK1|NDE1|CENPE|PSMD6|PAFAH1B1|ZWINT|PSMA3|SPC24|PTTG1|ANAPC4|PSMB8|UBE2C|CDC20|PPP2R5C|PSMB10|PSMD5|B9D2|BUB1|CDCA8|NDC80|DYNLL1|CENPO|PSMB9|PSMD2|CENPN|PSMC3|PSMA2|BIRC5|PPP1CC|CLASP1|PPP2R1A|ANAPC7|ANAPC2				CDCA5|CENPU|CENPH|MAD2L1|BIRC5|UBE2C|CDCA8|KIF2C|PLK1|NUP85|ZWINT|BUB1|SPDL1|RPS27A|KNTC1|PPP2R5B|DSN1|CENPE|NUP107|CENPP|CENPK|PSME3|AURKB|CENPN|NDC80|SKA2|PSMB2|SEH1L|BUB1B|ZWILCH|PSMD14|SPC25|NUF2|ANAPC5|PSMD13|ITGB3BP|CDC27|CKAP5|PSMA7|CENPA|ZW10|CENPO|BUB3|PSMC3|CDC20|NUP133|CENPM|PSMA3|CDC23|SMC3|ESPL1|UBA52|PSMD6|ANAPC15|PSMB7|CENPL|NUP160|ANAPC1|CENPI|PTTG1|PSMB6|NUDC|PSMD7|PSMB3|PSMD8|ER…		CENPH|MAD2L1|CENPU|NDC80|PPP2R5B|SEH1L|CDCA5|BIRC5|AURKB|PSMD12|PPP1CC|SPC25|KIF2C|NUF2|UBE2C|ERCC6L|PSMD6|ITGB3BP|ZWINT|CDC20|ZWILCH|CENPK|SPDL1|CENPL|NUP37|PLK1|DSN1|ANAPC5|CENPA|PSMD14|CENPP|CENPN|ZW10|BUB3|PSMD7|SPC24|SKA2|BUB1|PSMB2|NUP85|NUP107|PSMD1|SGO2|KIF18A|DYNLL2|PTTG1|RPS27A|PSMC6|CDCA8|PPP2CA|PSMA4|PSMC3|CENPM|PSMA5|NUP43|ANAPC15|PSMB1|NUP133|PSME3|PSMA3|SGO1|PSMD11|UBE2D1|CENPQ|DYN…	CENPH|PSMD14|PSMD7|ZW10|PSMD6|PSMD11|PSME4|PSMD1|PSMD12|PSMC1|CENPN|PPP2R1B|MAPRE1|SEH1L|CENPL|ZWILCH|PSMB2|PSMA5|DYNC1LI1|B9D2|NDC80|NUP107|PSMC2|PPP1CC|BUB3|BUB1B|SPC25|ANAPC1|KNTC1|ZWINT|NUP160|CENPI|SKA2|PSMA1|PSMA3|PPP2CA|PSME3|BUB1|CENPU|XPO1|ANAPC2|MAD2L1|PAFAH1B1|NUP37|CENPO|SMC1A|PSMC6|CENPK|PSMB1|ERCC6L|KIF2C|NUP85|SPDL1|CDC23|PPP2R5E|RPS27A|INCENP|PPP2CB|ITGB3BP|PSMC3|CKAP5|PPP2R5B|CDC…		PSMC3|PSME2|CENPH|PSME4|PSME3|KNTC1|PSMB2|UBB|ANAPC5|PSMD13|ZW10|PPP2R5B|RPS27A|NUP133|ANAPC1|SEH1L|NDC80|PSMA3|UBA52|PMF1|NUP37|PSMB3|UBE2D1|MAPRE1|PSMB6|PSMB1|NUP107|PSMD1|PSMC4|ITGB3BP|NUP85|ZWINT|PSMD3|AURKB|PPP1CC|PSMD14|DSN1|PSME1|ANAPC15|CENPM|DYNC1LI2|ANAPC4|PPP2R1A|CENPN|CDC20|PSMD7|PSMB10|PSMF1|CENPE|DYNC1H1|KIF2C|PSMD8|PSMC2|KIF18A|CENPU|PSMD6|CENPK|SMC1A|SPDL1|CENPC|PSMD4|PSMB4|SMC3|M…	BUB1B|CENPH|NDC80|CENPU|CENPA|SPDL1|CENPF|MAD2L1|RAD21|KIF2C|SPC25|NUF2|CENPN|BIRC5|ITGB3BP|ZWILCH|KNL1|CENPE|NUP107|CDC23|BUB1|CDCA5|PPP1CC|CDC27|NDE1|AHCTF1|CENPC|SKA1|DYNC1H1|PTTG1|PPP2R5B|NUP43|KNTC1|CDCA8|ANAPC15|UBE2C|SPC24|RPS27A|RCC2|ZWINT|CENPK|PPP2R5C|AURKB|STAG2|ANAPC5|SMC3|NUP133|PPP2R1B|SGO2|CDC20|CKAP5|PPP2CA|INCENP|BUB3|TAOK1|KIF18A|ANAPC2|SGO1|UBE2D1|STAG1|SKA2|PSMB5|ZW10|PLK1|NUP…
R-HSA-5663220	RHO GTPases Activate Formins	9.29e-18	121	CENPH|SPC25|KIF2C|MAD2L1|PPP2R5B|KNTC1|NDC80|ZWINT|AURKB|NUP107|DIAPH3|CENPP|NUP37|CENPI|ITGB3BP|CDC20|ZW10|FMNL2|CENPE|CENPN|BUB1|SKA2|CDCA8|BIRC5|PLK1|CENPL|EVL|CENPK|ZWILCH|SPC24|NUP85|CENPU|NUF2|SEH1L|CENPA|CENPO|BUB1B|DAAM1|CENPM|PPP1CC|DYNLL2|SPDL1|DVL1|CDC42|PFN2|DSN1|INCENP|SKA1|SRF|NUP133|SRC|PPP2R5C|ERCC6L|KIF18A|CENPF|BUB3|ACTG1|DVL2|RCC2|DYNC1H1|PPP2R1B|MAPRE1|RHOA|PAFAH1B1|NDE1|ACTB|…	NSCLC_A549|NSCLC_H1299|NSCLC_H1650|NSCLC_HCC4006|GBM_JHH520|GBM_SF188|GasC_AGS|GasC_KATOIII|PanC_AsPC1|PanC_BxPC3|Meso_CD473	SPC25|AURKB|CENPI|MAD2L1|DVL2|CENPE|SPC24|CENPP|DYNLL2|EVL|SKA2|CDCA8|NDC80|INCENP|KIF2C|CENPM|NUP107|ITGB3BP|NUP37|DAAM1|CDC20|KNTC1|CENPH|BUB1|ZWINT|CENPN|FMNL2|CENPO|CENPK|RHOD|NUF2	FMNL2|DAAM1|CENPI|CDC20|EVL|CENPH|DYNLL2|PPP2R5B|AURKB|KIF2C|SEH1L|SPC24|MIS12|CDCA8|SKA1|CENPL|ZWINT|SKA2|DVL2|SRF|RCC2|DIAPH3|CENPN|CENPP|NUP107|DVL1|CLASP1|PPP2R1B|SPC25|INCENP|CENPO|CENPM|NDC80|KNTC1|NUP37|PPP2R5C|CENPE|PLK1|NUP85|APITD1|CDC42|ITGB3BP|BUB1|XPO1|MAD1L1|BUB1B		CENPP|SPC25|ZWINT|BUB1|INCENP|SPC24|KIF2C|DYNLL2|CDC20|CENPO|PLK1|FMNL3|CENPH|ERCC6L|CENPE|FMNL2|CENPL|EVL|BIRC5|CENPI|CENPT|ZW10|NUP37|ITGB3BP|BUB1B|SRC|DIAPH3|RANBP2|CENPA|NUF2|DSN1|SKA1|PPP1CC|DVL1|AURKB|MAD2L1|KNTC1|CDCA8|APITD1|NDC80|CENPK|ACTG1|SKA2|PPP2CA|ZWILCH	SRC|NUP37|SPC25|CENPI|ITGB3BP|CENPK|TAOK1|APITD1|CENPH|PFN2|MAD2L1|SKA2|CENPA|KNTC1|DYNC1H1|DIAPH1|CENPP|NUF2|CENPL|KIF2C|NUP107|KIF18A|FMNL2|NSL1|CENPQ|PLK1|NDE1|CENPE|PAFAH1B1|ZWINT|SPC24|EVL|DIAPH3|CDC20|RHOD|DAAM1|PPP2R5C|B9D2|BUB1|CDCA8|NDC80|DYNLL1|CENPO|CENPN|BIRC5|PPP1CC|CLASP1|PPP2R1A		ACTG1|PPP2R1A|KIF2C|ITGB1|ACTB|KNTC1|DVL3|ZWILCH|AURKB|NUF2|NUP43|DIAPH3|CENPE|KNL1|RHOA|PLK1|NUP160|CENPL|DYNC1H1|NUP107|BIRC5|SRF|BUB1|CENPI|PPP2R5C|KIF2A|SPDL1|SKA1|KIF18A|RANGAP1		CENPU|CENPH|MAD2L1|BIRC5|CDCA8|KIF2C|PLK1|NUP85|ZWINT|BUB1|SPDL1|KNTC1|PPP2R5B|SRF|DSN1|CENPE|NUP107|CENPP|CENPK|AURKB|CENPN|NDC80|SKA2|SEH1L|BUB1B|EVL|ZWILCH|DIAPH3|SPC25|NUF2|ITGB3BP|CKAP5|DIAPH2|CENPA|ZW10|CENPO|BUB3|CDC20|NUP133|CENPM|RHOA|CENPL|NUP160|CENPI|NUDC|ACTG1|ERCC6L|CENPF|MAPRE1|ITGB1|DVL1|DYNC1LI1|AHCTF1|DIAPH1|RPS27|NUP37|RCC2|FMNL1|SGO1|DVL3|CLASP1|ACTB|PPP2CA|CLIP1|RAC1|RANGAP1|…		CENPH|MAD2L1|CENPU|NDC80|PPP2R5B|SEH1L|BIRC5|AURKB|PPP1CC|SPC25|KIF2C|NUF2|ERCC6L|ITGB3BP|ZWINT|CDC20|ZWILCH|DIAPH3|CENPK|SPDL1|CENPL|NUP37|PLK1|DSN1|CENPA|CENPP|CENPN|ZW10|BUB3|SPC24|SKA2|BUB1|NUP85|NUP107|SGO2|KIF18A|DYNLL2|CDCA8|PPP2CA|CENPM|NUP43|NUP133|SRGAP2|ACTB|SGO1|CENPQ|DYNC1LI1|DYNC1H1|DVL3|FMNL2|NSL1|RHOA|SRC|KNTC1|NDEL1|DAAM1|CENPO|RPS27|BUB1B|ACTG1|FMNL3|PMF1|MAPRE1|CENPF|CENPC|PPP2…	CENPH|ZW10|CENPN|PPP2R1B|MAPRE1|SEH1L|CENPL|ZWILCH|EVL|DIAPH1|DYNC1LI1|B9D2|NDC80|NUP107|CDC42|PPP1CC|BUB3|BUB1B|SPC25|DIAPH3|ACTB|KNTC1|ZWINT|NUP160|CENPI|SKA2|SRC|ITGB1|PPP2CA|BUB1|CENPU|XPO1|MAD2L1|PAFAH1B1|ACTG1|FMNL1|NUP37|CENPO|CENPK|DVL2|ERCC6L|KIF2C|NUP85|SPDL1|PPP2R5E|INCENP|PPP2CB|ITGB3BP|RAC1|CKAP5|PPP2R5B|RHOB|KIF18A|KNL1|SGO1|CENPP|SGO2|DSN1|DIAPH2|CENPE|SPC24|AHCTF1|CENPF|PPP2R5C|AU…	CENPH|PPP2R5B|RHOD|NUP133|RCC2|ZW10|MRTFA|PPP1CC|FMNL2|DYNC1I2|NDE1|NUP37|KNTC1|NUP160|CENPL|PFN2|SPDL1|DVL3|CDC42|CENPP|RHOC|ITGB3BP|NUDC|NUP107|BUB1B|SEC13|RHOB|MAD2L1|DVL1|CDCA8|CDC20|CENPM|PMF1|SKA2|NDEL1|CENPN|CENPT|CENPU|CKAP5|KIF18A|PPP2CB|CENPC|MAD1L1|RANGAP1|BUB3|ZWILCH|SRC|AURKB|DYNLL1|CLASP1|SRF|PPP2R5C	CENPH|DVL1|KNTC1|ACTG1|FMNL2|ZW10|PPP2R5B|CDC42|NUP133|SEH1L|NDC80|PMF1|NUP37|MAPRE1|ACTB|NUP107|RHOA|ITGB3BP|NUP85|ZWINT|DIAPH3|AURKB|PPP1CC|DSN1|RHOC|CENPM|DYNC1LI2|PPP2R1A|CENPN|CDC20|PFN1|CENPE|SRC|DYNC1H1|KIF2C|KIF18A|CENPU|CENPK|SPDL1|CENPC|DIAPH1|MAD2L1|CDCA8|PPP2R5A|SKA1|BUB1|SPC25|CENPF|PPP2R5C|RHOB|MRTFA|CENPI|BIRC5|PLK1|SRGAP2|RHOD|FMNL3|ZWILCH|SRF|NUP160|NSL1|CENPL|BUB3|PPP2R5E|RANGAP…	BUB1B|DIAPH3|CENPH|NDC80|CENPU|CENPA|SPDL1|CENPF|DVL2|MAD2L1|PFN2|KIF2C|SPC25|NUF2|CENPN|BIRC5|ITGB3BP|ZWILCH|KNL1|CENPE|NUP107|BUB1|PPP1CC|NDE1|AHCTF1|CENPC|SKA1|DYNC1H1|PPP2R5B|NUP43|KNTC1|CDCA8|SPC24|RCC2|ZWINT|CENPK|PPP2R5C|AURKB|NUP133|PPP2R1B|CDC42|SGO2|RHOA|CDC20|CKAP5|PPP2CA|INCENP|BUB3|TAOK1|KIF18A|SGO1|DVL1|SKA2|ITGB1|ZW10|PLK1|NUP37|CENPL|CLASP2|NUP160|MIS12|PAFAH1B1|KIF2A|NDEL1|DSN1|C…
R-HSA-69242	S Phase	1.38e-17	161	LIG1|CCNA2|RFC3|CCNE2|MCM6|PRIM1|SKP2|POLE2|GINS2|GINS4|POLD3|RFC5|RFC4|UBE2C|MCM7|MCM2|MCM4|POLA1|RPA2|CDC25A|CDK4|MCM3|RFC2|GINS1|POLE3|CDK2|CDKN1A|FEN1|PSMD7|PCNA|ORC1|ANAPC5|MCM5|PSMD6|PSMC3|CDCA5|POLD2|DNA2|CCND1|CKS1B|RPA1|ANAPC1|MYC|LIN54|PSMD12|PSME3|CDT1|CDC45|RPS27A|CDC6|CCNE1|CCNH|LIN9|PSMA3|TFDP1|PSMD8|ANAPC10|SKP1|ORC5|CABLES1|GINS3|PSMB2|WEE1|PSMD14|CDKN1B|PSMD9|CDC23|POLA2|PSME4|PS…	NSCLC_A549|NSCLC_H1299|NSCLC_H157|NSCLC_H1650|NSCLC_HCC4006|GBM_NCH644|GBM_SF188|GasC_AGS|GasC_KATOIII|PanC_AsPC1|PanC_BxPC3|Meso_CD473	CCNA2|POLE2|LIG1|CCNE2|SKP2|RFC3|RFC5|PRIM1|GINS2|POLA1|POLD3|MCM2|PSMD9|RFC4|PSMA2|CDC25A|UBE2C|PSMB9|CDK4|ANAPC10|RPA2|MCM6|POLD2|PCNA|POLE3|PSMB10|DNA2|RFC2|CDK2|RFC1|SKP1|FEN1|LIN54|LIN9|MCM5|MCM4|RPA3|CDC26|RBBP4|MCM3|MYC|CDCA5|CCND1|CKS1B|RPA1|LIN52|CCNA1|STAG1|ANAPC2|ANAPC4|GINS4|ANAPC5|MCM7|RBX1|PDS5A|POLA2|GSK3B|CDC25B|PSMA5|ANAPC1|PSMC3|PSMD7|PSMF1|MNAT1|CDT1|PSMD6|PDS5B|MCM8|POLD1|WEE1…	LIG1|SKP2|POLD3|CDC25A|LIN54|CCNA2|RPA2|SKP1|PSMA2|PRIM1|PSMD9|MCM2|PSMB9|CCNH|GINS2|RFC2|CCNE2|MCM6|CCND1|CDK2|CDK4|GINS4|CCNE1|POLE2|UBE2C|PSMD4|RFC3|MCM4|E2F5|ANAPC10|CKS1B|PDS5B|ESCO1|POLA1|RFC5|POLD2|PSMB10|POLE3|RFC1|PSMD7|ANAPC5|CDKN1A|RBBP4|PSMD8|MCM8|STAG2|CABLES1|RFC4|CDC26|PSMD1|PSMD3|RBL2|MCM7	CCNE2|MCM2|LIG1|MCM5|MCM6|SKP1|POLA1|RFC3|CCND1|CCNE1|RFC4|CDC25A|GINS2|PRIM1|MCM7|MCM4|SKP2|PSMD9|CCNA2|LIN54|POLD3|PSMD7|GINS3|POLE2|CDKN1B|RFC1|CDT1|POLA2|CDKN1A|TFDP2|POLE3|ANAPC5|CDK2|CDC26|UBE2C|RFC5|CDC6|PSMF1|DNA2|GINS4|PSMB8|MCM3|ESCO1|CABLES1|WEE1|PSMD4|ANAPC10|POLD2|PSMA2|ANAPC1|PSMD2	AKT3|CCNA2|CCNE2|GINS4|PRIM1|CDKN1A|RFC5|FEN1|POLA2|E2F5|GINS2|RFC2|MCM6|RFC4|UBE2C|POLA1|RPA2|PSME1|CDKN1B|POLE2|ANAPC10|LIN54|MYC|ANAPC1|PRIM2|RFC3|POLD3|CDT1|CDK2|PSMD6|PSMC1|GSK3B|CDC25A|PCNA|RPA1|PSMA7|PSME4|CDC6|POLE3|CDCA5|PSMD12|SKP2|MCM3|GINS3|PSMD7|MCM5|PSMC3|LIN9|PSMA3|CDC23|POLE4|UBE2D1|MCM8|PSMB10|ANAPC2|RFC1|MCM2|CKS1B|PSMB8|PSMD11|CCNA1|CDC25B|SMC3|PSMD8|MCM4|LIN37|LIG1|RBX1|PSMC6|…	CCNE2|CCNA2|RFC2|POLE2|PRIM1|ANAPC10|GINS2|RFC3|RPA2|RFC4|GINS4|PSMD8|MCM6|RFC5|LIN9|POLD3|PSMD10|CDKN1A|PSMD12|CCNH|PSMD7|SKP1|PRIM2|DNA2|PSMD9|POLA2|PSMD6|MYC|PSMA3|POLE3|ANAPC4|MCM8|PSMB8|UBE2C|RBX1|RPA1|CABLES1|CKS1B|PSMB10|PCNA|PSMD5|CDK4|LIG1|PSMB9|FEN1|PSMD2|GSK3B|PSMC3|PSMA2|LIN52|E2F5|SKP2|RPA3|ANAPC7|ANAPC2|CDK2|ANAPC1|MAX|LIN54|PSMA1|MCM2|PSME1			CDK4|MCM7|GINS1|POLD2|CCND1|ANAPC11|ORC6|POLE3|SEM1|ANAPC10|PSMA7|AKT1|MCM4|CCNE2|PSMD8|TFDP2|PSMA2|ANAPC15|RFC2|MCM3|PSMD7|PSME3|RPA3|RPA2|E2F4|PSMA5|SKP2|PSMF1|MCM2|RPS27A|GINS2|RPA1|PSMD4|CDC25A|TFDP1|PSMD3|RFC1|MYC|POLD3|PCNA|PSMA3|GINS4|PSMA4|RBBP4|CDT1|STAG1	CDCA5|MCM7|CDK4|CDC25A|CDC45|CCNA2|GINS1|RFC5|MCM6|GINS2|POLE2|ORC6|ORC1|POLD2|UBE2C|RFC2|MCM5|PCNA|CDC6|MCM4|FEN1|CUL1|MCM3|RFC3|POLD3|RFC4|LIG1|MCM2|CDK2|RPA2|PRIM1|CDT1|SKP2|CKS1B|RPS27A|GINS3|CCNE1|POLA1|TFDP1|E2F1|CABLES1|RPA3|PSME3|ORC5|PSMB2|CCND1|GINS4|MYC|RPA1|PSMD14|CCNE2|ANAPC5|PSMD13|CDC27|PSMA7|PRIM2|PSMC3|PSMA3|RBX1|LIN9|CDC23|POLE3|SMC3|UBA52|PSMD6|MCM8|POLE4|CDKN1B|ANAPC15|WEE1|PS…		RFC3|POLE2|CDC45|GINS1|SKP2|RFC5|MCM4|MCM3|LIG1|RFC4|CCNA2|PCNA|MCM6|CDCA5|PSMD12|MCM7|PRIM1|POLE3|ORC1|UBE2C|PSMD6|GINS2|ORC5|ORC3|FEN1|GINS4|CDC6|LIN9|DNA2|ANAPC5|CDK2|POLA1|RPA1|CKS1B|PSMD14|MCM5|RFC2|ORC6|TFDP1|RPA2|PSMD7|CDT1|CCNH|LIN37|PSMB2|GINS3|MNAT1|POLD2|POLD3|WEE1|CDKN1A|PSMD1|CDC25A|CUL1|PTK6|POLD1|PRIM2|RPS27A|PSMC6|PSMA4|PSMC3|PSMA5|MCM8|CDK4|CDK7|ANAPC15|CCNE1|PSMB1|ESCO2|PSME3|PS…	PSMD14|PSMD7|PSMD6|PSMD11|PSME4|CDC25A|PSMD1|PSMD12|PSMC1|RFC3|LIG1|ORC1|CDC6|MCM6|PSMB2|PSMA5|GINS1|PSMC2|FEN1|ORC5|MCM4|CDKN1B|ANAPC1|CCNA2|DNA2|CCNH|PSMA1|PSMA3|CDK2|PCNA|CCND1|GINS4|LIN37|PSME3|MCM3|POLE2|CCNE2|ANAPC2|RBX1|TFDP1|RFC4|POLD3|SMC1A|PSMC6|MNAT1|PRIM1|PSMB1|RFC1|MYC|CDC23|RPS27A|E2F4|PSMC3|CDC27|WAPL|SEM1|PSMD13|LIN54|RFC5|SMC3|TFDP2|CUL1|PSMD4|POLE3|RFC2|MCM2|GINS2|MCM7|CKS1B|CDC…	SKP2|ANAPC5|GINS1|LIG1|ORC1|ANAPC1|CDK4|PSMB10|POLA1|CDKN1A|SMC3|GINS4|PRIM1|MCM2|MCM3|PSMB8|WEE1|CDC26|TFDP1|RFC3|PSMB5|PSME1|RPA2|RPA1|ORC5|MYC|UBC|MCM4|RBBP4|CDC23|PSMB9|DNA2|RFC5|ANAPC15|RFC4|ANAPC4|PSMD5|PSME3|CDK2|CABLES1|MCM6|LIN52|ANAPC16|MCM7|CKS1B|POLD4|PSMB2|PCNA|AKT1|PSME2|PTK6|LIN37|PSMC2|CCND1|POLE|CDT1|CCNE2|CDKN1B|POLD3|CCNA2|STAG1|PSMA3|FEN1|POLE3|PSMA6	LIG1|PSMC3|PSME2|PSME4|PSME3|ORC1|ORC5|PSMB2|UBB|ANAPC5|PSMD13|GINS4|DNA2|CABLES1|RPS27A|CDK4|MCM2|ANAPC1|CDC45|PSMA3|UBA52|MCM7|PRIM1|GINS1|PSMB3|UBE2D1|RFC3|POLD2|PSMB6|RFC2|PSMB1|MCM3|PSMD1|MCM4|MCM6|PSMC4|PCNA|POLA1|PSMD3|POLE|AKT1|CCNE2|PSMD14|RBX1|PSME1|ANAPC15|E2F4|POLE2|ANAPC4|PSMD7|PSMB10|POLD1|PSMF1|RFC1|MCM5|PSMD8|PSMC2|PSMD6|SMC1A|CCNA2|RPA1|SKP2|MAX|PSMD4|PSMB4|CCNE1|SMC3|PSMB7|CDT1|…	CDKN1A|SKP2|LIN54|CCNA2|WEE1|RAD21|CDK2|LIG1|ESCO2|MCM6|CDC23|RFC3|GINS3|CDCA5|POLD3|GINS1|ORC1|PRIM1|CDC27|ANAPC15|UBE2C|RPS27A|CDKN1B|MCM7|STAG2|ANAPC5|SMC3|RBBP4|MCM4|RFC4|RPA3|MCM3|LIN9|CKS1B|POLE3|FEN1|ANAPC2|GINS2|UBE2D1|MYC|STAG1|PSMB5|POLA1|TFDP2|RPA1|WAPL|RPA2|MCM2|GINS4|SKP1|CDC6|RFC5|ANAPC1|CCNE2|CDC45|PSMB8|MCM5|CCNH|PSME2|CDK7|POLE4|MCM8|PSME1|CABLES1|CDT1|DNA2|PSMF1|CDC25A|PSMA3|AKT…
R-HSA-69190	DNA strand elongation	1.77e-17	32	LIG1|RFC3|MCM6|PRIM1|GINS2|GINS4|POLD3|RFC5|RFC4|MCM7|MCM2|MCM4|POLA1|RPA2|MCM3|RFC2|GINS1|FEN1|PCNA|MCM5|POLD2|DNA2	NSCLC_A549|NSCLC_H1299|NSCLC_H157|NSCLC_H1650|NSCLC_HCC4006|GBM_NCH644|GBM_SF188|GasC_AGS|GasC_KATOIII|PanC_AsPC1|PanC_BxPC3|Meso_CD473	LIG1|RFC3|RFC5|PRIM1|GINS2|POLA1|POLD3|MCM2|RFC4|RPA2|MCM6|POLD2|PCNA|DNA2|RFC2|RFC1|FEN1|MCM5|MCM4|RPA3|MCM3|RPA1|GINS4|MCM7|POLA2	LIG1|POLD3|RPA2|PRIM1|MCM2|GINS2|RFC2|MCM6|GINS4|RFC3|MCM4|POLA1|RFC5|POLD2|RFC1|MCM8|RFC4|MCM7|MCM5|POLA2|MCM3	MCM2|LIG1|MCM5|MCM6|POLA1|RFC3|RFC4|GINS2|PRIM1|MCM7|MCM4|POLD3|GINS3|RFC1|POLA2|RFC5|DNA2|GINS4|MCM3	GINS4|PRIM1|RFC5|FEN1|POLA2|GINS2|RFC2|MCM6|RFC4|POLA1|RPA2|PRIM2|RFC3|POLD3|PCNA|RPA1|MCM3|GINS3|MCM5|MCM8|RFC1|MCM2|MCM4|LIG1|GINS1	RFC2|PRIM1|GINS2|RFC3|RPA2|RFC4|GINS4|MCM6|RFC5|POLD3|PRIM2|DNA2|POLA2			MCM7|GINS1|POLD2|MCM4|RFC2|MCM3|RPA3|RPA2|MCM2|GINS2|RPA1|RFC1|POLD3|PCNA|GINS4	MCM7|CDC45|GINS1|RFC5|MCM6|GINS2|POLD2|RFC2|MCM5|PCNA|MCM4|FEN1|MCM3|RFC3|POLD3|RFC4|LIG1|MCM2|RPA2|PRIM1		RFC3|CDC45|GINS1|RFC5|MCM4|MCM3|LIG1|RFC4|PCNA|MCM6|MCM7|PRIM1|GINS2|FEN1|GINS4|DNA2|POLA1|RPA1|MCM5|RFC2|RPA2|GINS3|POLD2|POLD3|POLD1|PRIM2	RFC3|LIG1|MCM6|GINS1|FEN1|MCM4|DNA2|PCNA|GINS4|MCM3|RFC4|POLD3|PRIM1|RFC1|RFC5|RFC2|MCM2|GINS2|MCM7|CDC45|RPA1|RPA2|POLA2|POLA1|PRIM2	GINS1|LIG1|POLA1|GINS4|PRIM1|MCM2|MCM3|RFC3|RPA2|RPA1|MCM4|DNA2|RFC5|RFC4|MCM6|MCM7|POLD4|PCNA	LIG1|GINS4|DNA2|MCM2|CDC45|MCM7|PRIM1|GINS1|RFC3|POLD2|RFC2|MCM3|MCM4|MCM6|PCNA|POLA1|POLD1|RFC1|MCM5|RPA1	LIG1|MCM6|RFC3|GINS3|POLD3|GINS1|PRIM1|MCM7|MCM4|RFC4|RPA3|MCM3|FEN1|GINS2|POLA1|RPA1|RPA2|MCM2|GINS4|RFC5|CDC45|MCM5
R-HSA-72203	Processing of Capped Intron-Containing Pre-mRNA	2.39e-17	244	HNRNPA1|MAGOHB|HNRNPD|SLBP|RBMX|NUP107|SNRPB|NUP54|SNRPD1|PRPF19|NUP37|NUDT21|SF3A3|NUP155|SRSF2|SNRNP40|RNPS1|POLR2D|CSTF2|SNRPD3|NUP93|SNRPF|HNRNPM|NUP85|TRA2B|GCFC2|PRPF40A|MAGOH|SRSF1|SEH1L|PPIH|CPSF3|FUS|PPIL1|RBM17|SRSF3|RAE1|HNRNPL|PRPF31|DDX46|HNRNPC|HNRNPA3|HNRNPU|NDC1|THOC7|WDR33|NUP188|DDX42|SNRPE|HNRNPA0|CPSF4|NUP35|SNRPA1|SNRPA|DHX9|POLR2E|SF3A1|NUP50|SNRPB2|ALYREF|HNRNPK|NUP133|PLRG…	NSCLC_H1299|NSCLC_H157|GBM_NCH644|GBM_SF188|GasC_AGS|GasC_KATOIII|PanC_BxPC3|Meso_CD473		PRPF19|PRPF40A|NUDT21|MAGOH|MAGOHB|SF3A3|CWC15|HNRNPA1|SEH1L|POLR2D|DDX42|SART1|LSM7|HNRNPA3|U2AF1|SF3A1|RAE1|SNRNP200|ZCRB1|SNRPD3|SLBP|SNRNP27|NUP50|POLR2C|HNRNPC|NUP107|FUS|FIP1L1|CWC22|CPSF4|NUP93|METTL14|ELAVL1|PABPN1|PRPF31|RNPC3|NUP37|HNRNPK|SNRNP40|HNRNPU|NUP214|SRRM2|PQBP1|CSTF2|DHX9|PPIH|NUP85|NCBP2|PPIL1|CD2BP2|USP39|SNRNP48|SF3B5|NUP188|RNPS1|DHX15|CCAR1|RBMX|EFTUD2|WBP4|PPIE|LSM4|THO…	RNU11|MAGOHB|AAAS|CSTF2|SNRPA|DDX46|PRPF19|NUP85|NUP37|HNRNPU|HNRNPA0|NUP214|NUP155|HNRNPA1|RNPS1|NUP93|CD2BP2|NUP188|POLR2D|PRPF40A|PPIL3|SF3B2|RBMX|GLE1|NUP205|HNRNPC|PQBP1|POLR2J|LSM8|MAGOH|WBP11|NUP107|PRPF31|TPR|TFIP11|SRRM1|HNRNPM|PRPF8|NUP133|WTAP|SF3A3|PPIH|CPSF3|SNRPD3|POLR2H|CHERP|WDR33|CTNNBL1|NXF1|CPSF2|SART1|SF3B4|CPSF4|NUDT21|PTBP1|HNRNPD|SF3A1|PCF11|GPKOW|LSM4|NUP88|PRPF6|METTL3|PO…					SNRPB|POLR2E|SNRNP70|TRA2B|HNRNPM|SNRPD2|RNPS1|TXNL4A|HNRNPD|SRSF3|SNRNP40|RBM8A|SNRPA1|UPF3B|POLR2L|LSM7|SF1|NUP54|ALYREF|FUS|SNRPC|RNPC3|HNRNPA1|SNRPA|YBX1|SLBP|HNRNPA2B1|HNRNPL|PQBP1|PRPF31|POLR2J|SF3B5|CPSF4|POLR2F|NUP107|SNRNP25|THOC7|SRSF9|SNRPD1|RBMX|SNRPB2|NUP62|HNRNPUL1|PCBP1|NUP93|LSM2|DNAJC8|SNU13|PRPF8|HNRNPH2|EIF4A3|U2AF2|ELAVL1|SNRPE|HNRNPR|DHX9|SNRPF|LSM3|SRSF1|MAGOHB|PTBP1|NXT1|EI…	SRSF2|SLBP|SRSF3|SRSF1|HNRNPD|SNRPE|RBMX|HNRNPM|SNRPG|SNRPF|SNRNP40|TRA2B|THOC7|SNRPD1|ALYREF|HNRNPA2B1|HNRNPL|SNRPA|SRSF7|SNRPA1|DDX39A|HNRNPH1|NUP85|DHX9|RAE1|SF3A3|SNRPB|NXT1|HNRNPC|NUP88|PTBP1|NUP93|YBX1|LSM3|CSTF2|NDC1|POLR2D|LSM5|LSM4|SF1|PPIH|DHX15|RNPS1|SRSF6|NUP107|PRPF40A|SNW1|NUP35|SRSF5|PRPF19|FUS|SNU13|GTF2F2|SNRPD3|MAGOHB|HNRNPA1|WBP11|ELAVL1|SEH1L|SNRPC|SNRPD2|NUP210|NUP50|NUP155|H…		SRSF1|NUP54|HNRNPA1|NUDT21|NUP35|SRSF2|GCFC2|SEH1L|SNRPD3|RBMX|SNRNP40|TRA2B|HNRNPD|SLBP|HNRNPM|SRSF3|SF3A3|NUP37|NUP155|PPIH|SNRPD1|PRPF38A|PLRG1|MAGOHB|SNRPB2|HNRNPA0|HNRNPA3|CDC5L|SRSF7|CPSF3|RNPS1|THOC7|BCAS2|CSTF2|NUP88|LSM6|HNRNPU|POLR2D|SNRPB|NUP85|SNRPA1|SNRPF|CWC22|ALYREF|NUP107|RBM17|NUP62|NDC1|DDX46|ZCRB1|SNW1|WDR33|RBM8A|MAGOH|CWC27|NXT1|PPIL1|PRPF19|GTF2F2|RAE1|SNRPE|ELAVL1|FUS|POLR2…	HNRNPD|HNRNPA1|NUP205|SNRPD1|TRA2B|SNRPA1|GTF2F2|FIP1L1|NUP155|SRRM1|SLBP|SEH1L|NUP153|MAGOHB|PPIL6|GCFC2|HNRNPH1|NUP35|NDC1|NUP107|NUP54|SRSF2|SNRPF|THOC7|NUP50|CPSF3|NUP160|RBM17|HNRNPA3|HNRNPR|NUP188|NUP88|SNW1|HNRNPA2B1|DHX15|HNRNPU|SNRPB2|HNRNPL|HNRNPM|POLR2D|PRPF40A|SNRPB|TXNL4A|SMNDC1|CSTF3|PPIL1|RNPS1|SRSF1|SRSF3|DHX9|NUP37|EIF4E|PPIL4|ALYREF|WBP11|CSTF2|HNRNPF|NUP58|DDX46|MAGOH|MTREX|EIF…		SNRPB|POLR2E|U2SURP|RNPS1|DDX23|PRPF19|PRPF31|HNRNPA1|HNRNPD|RBMX|SF3A3|GCFC2|DDX42|NUP54|NUP93|SRSF2|NDC1|EFTUD2|PPIL1|NUP133|SEH1L|HNRNPL|TRA2B|NXF1|PRPF3|NUP37|DDX39A|PRCC|POLR2G|SNRPD1|PAPOLA|NUP155|NUP107|NUDT21|HNRNPM|PTBP1|U2AF2|NUP85|RBM8A|POLR2H|SNRPC|SNRPF|MAGOHB|SF3A2|SRSF4|CPSF4|NUP153|SF3B4|POLR2B|DHX9|SNRNP48|PRPF40A|SF3A1|NUP88|SRSF1|SNRNP25|RBM5|DDX46|NUP62|SNRNP40|PRPF4|SLBP|NUP2…	RBMX|CPSF1|NDC1|GCFC2|SRSF6|SRSF1|GTF2F2|HNRNPA1|SNRPD3|SRSF2|HNRNPA0|SLBP|NUP35|NUDT21|SF3B3|NUP107|SNRPB|LSM8|SRSF3|NUP188|NUP43|SNRPE|TPR|NUP133|ZRSR2|CPSF3|SRSF5|SNRPD1|NUP50|WTAP|SRSF10|PCBP2|TRA2B|ELAVL2|HNRNPK|CDC5L|LSM3|POLR2G|NUP153|POLR2B|HNRNPF|ALYREF|PRPF40A|SNRPG|PLRG1|HNRNPD|MAGOH|RBM17|SNW1|POLR2H|NUP205|NUP37|NUP93|PPIL3|NCBP2|RAE1|HNRNPL|HNRNPA3|NUP54|ZCRB1|RBM8A|SF3A3|NUP160|NUP…
R-HSA-69239	Synthesis of DNA	3.65e-17	119	LIG1|CCNA2|RFC3|CCNE2|MCM6|PRIM1|SKP2|POLE2|GINS2|GINS4|POLD3|RFC5|RFC4|UBE2C|MCM7|MCM2|MCM4|POLA1|RPA2|MCM3|RFC2|GINS1|POLE3|CDK2|FEN1|PSMD7|PCNA|ORC1|ANAPC5|MCM5|PSMD6|PSMC3|POLD2|DNA2|RPA1|ANAPC1|PSMD12|PSME3|CDT1|CDC45|RPS27A|CDC6|CCNE1|PSMA3|PSMD8|ANAPC10|SKP1|ORC5|GINS3|PSMB2|PSMD14|PSMD9|CDC23|POLA2|PSME4|PSMD1|PSMB9|PSME2|RPA3|RFC1|RBX1|PSMA5|CUL1|MCM8|ANAPC15|PSMB8|PSMB10|PSMD4|ANAPC4|PS…	NSCLC_A549|NSCLC_H157|NSCLC_H1650|NSCLC_HCC4006|GBM_NCH644|GBM_SF188|GasC_AGS|GasC_KATOIII|PanC_BxPC3|Meso_CD473	CCNA2|POLE2|LIG1|CCNE2|SKP2|RFC3|RFC5|PRIM1|GINS2|POLA1|POLD3|MCM2|PSMD9|RFC4|PSMA2|UBE2C|PSMB9|ANAPC10|RPA2|MCM6|POLD2|PCNA|POLE3|PSMB10|DNA2|RFC2|CDK2|RFC1|SKP1|FEN1|MCM5|MCM4|RPA3|CDC26|MCM3|RPA1|CCNA1|ANAPC2|ANAPC4|GINS4|ANAPC5|MCM7|RBX1|POLA2|PSMA5|ANAPC1|PSMC3|PSMD7|PSMF1|CDT1|PSMD6|MCM8|POLD1|PSME2|PSMB8|CCNE1|PSMA3|PSME3		CCNE2|MCM2|LIG1|MCM5|MCM6|SKP1|POLA1|RFC3|CCNE1|RFC4|GINS2|PRIM1|MCM7|MCM4|SKP2|PSMD9|CCNA2|POLD3|PSMD7|GINS3|POLE2|RFC1|CDT1|POLA2|POLE3|ANAPC5|CDK2|CDC26|UBE2C|RFC5|CDC6|PSMF1|DNA2|GINS4|PSMB8|MCM3|PSMD4|ANAPC10|POLD2|PSMA2|ANAPC1|PSMD2	CCNA2|CCNE2|GINS4|PRIM1|RFC5|FEN1|POLA2|GINS2|RFC2|MCM6|RFC4|UBE2C|POLA1|RPA2|PSME1|POLE2|ANAPC10|ANAPC1|PRIM2|RFC3|POLD3|CDT1|CDK2|PSMD6|PSMC1|PCNA|RPA1|PSMA7|PSME4|CDC6|POLE3|PSMD12|SKP2|MCM3|GINS3|PSMD7|MCM5|PSMC3|PSMA3|CDC23|POLE4|UBE2D1|MCM8|PSMB10|ANAPC2|RFC1|MCM2|PSMB8|PSMD11|CCNA1|PSMD8|MCM4|LIG1|RBX1|PSMC6|GINS1|PSMA4|PSMD14	CCNE2|CCNA2|RFC2|POLE2|PRIM1|ANAPC10|GINS2|RFC3|RPA2|RFC4|GINS4|PSMD8|MCM6|RFC5|POLD3|PSMD10|PSMD12|PSMD7|SKP1|PRIM2|DNA2|PSMD9|POLA2|PSMD6|PSMA3|POLE3|ANAPC4|MCM8|PSMB8|UBE2C|RBX1|RPA1|PSMB10|PCNA|PSMD5|LIG1|PSMB9|FEN1|PSMD2|PSMC3|PSMA2|SKP2|RPA3|ANAPC7|ANAPC2|CDK2|ANAPC1|PSMA1|MCM2|PSME1			MCM7|GINS1|POLD2|ANAPC11|ORC6|POLE3|SEM1|ANAPC10|PSMA7|MCM4|CCNE2|PSMD8|PSMA2|ANAPC15|RFC2|MCM3|PSMD7|PSME3|RPA3|RPA2|PSMA5|SKP2|PSMF1|MCM2|RPS27A|GINS2|RPA1|PSMD4|PSMD3|RFC1|POLD3|PCNA|PSMA3|GINS4|PSMA4|CDT1	MCM7|CDC45|CCNA2|GINS1|RFC5|MCM6|GINS2|POLE2|ORC6|ORC1|POLD2|UBE2C|RFC2|MCM5|PCNA|CDC6|MCM4|FEN1|CUL1|MCM3|RFC3|POLD3|RFC4|LIG1|MCM2|CDK2|RPA2|PRIM1|CDT1|SKP2|RPS27A|GINS3|CCNE1|POLA1|RPA3|PSME3|ORC5|PSMB2|GINS4|RPA1|PSMD14|CCNE2|ANAPC5|PSMD13|CDC27|PSMA7|PRIM2|PSMC3|PSMA3|RBX1|CDC23|POLE3|UBA52|PSMD6|MCM8|POLE4|ANAPC15|PSMB7|ANAPC1|POLA2|PSMB6|PSMD7|PSMB3|PSMD8|ORC2|PSMA5|DNA2|PSMC1|SEM1|PSMD1|P…		RFC3|POLE2|CDC45|GINS1|SKP2|RFC5|MCM4|MCM3|LIG1|RFC4|CCNA2|PCNA|MCM6|PSMD12|MCM7|PRIM1|POLE3|ORC1|UBE2C|PSMD6|GINS2|ORC5|ORC3|FEN1|GINS4|CDC6|DNA2|ANAPC5|CDK2|POLA1|RPA1|PSMD14|MCM5|RFC2|ORC6|RPA2|PSMD7|CDT1|PSMB2|GINS3|POLD2|POLD3|PSMD1|CUL1|POLD1|PRIM2|RPS27A|PSMC6|PSMA4|PSMC3|PSMA5|MCM8|ANAPC15|CCNE1|PSMB1|PSME3|PSMA3|PSMD11|UBE2D1|PSMD13|POLE4|RPA3|PSMA7|SEM1|MCM2|RBX1|PSMC2|PSMD8|ANAPC10|PSM…	PSMD14|PSMD7|PSMD6|PSMD11|PSME4|PSMD1|PSMD12|PSMC1|RFC3|LIG1|ORC1|CDC6|MCM6|PSMB2|PSMA5|GINS1|PSMC2|FEN1|ORC5|MCM4|ANAPC1|CCNA2|DNA2|PSMA1|PSMA3|CDK2|PCNA|GINS4|PSME3|MCM3|POLE2|CCNE2|ANAPC2|RBX1|RFC4|POLD3|PSMC6|PRIM1|PSMB1|RFC1|CDC23|RPS27A|PSMC3|CDC27|SEM1|PSMD13|RFC5|CUL1|PSMD4|POLE3|RFC2|MCM2|GINS2|MCM7|CDC45|PSMC5|PSMA4|PSMD3|RPA1|PSMA6|RPA2|POLA2|POLA1|UBE2C|PRIM2|ANAPC4|ORC6|PSMA7|PSMC4|C…		LIG1|PSMC3|PSME2|PSME4|PSME3|ORC1|ORC5|PSMB2|UBB|ANAPC5|PSMD13|GINS4|DNA2|RPS27A|MCM2|ANAPC1|CDC45|PSMA3|UBA52|MCM7|PRIM1|GINS1|PSMB3|UBE2D1|RFC3|POLD2|PSMB6|RFC2|PSMB1|MCM3|PSMD1|MCM4|MCM6|PSMC4|PCNA|POLA1|PSMD3|POLE|CCNE2|PSMD14|RBX1|PSME1|ANAPC15|POLE2|ANAPC4|PSMD7|PSMB10|POLD1|PSMF1|RFC1|MCM5|PSMD8|PSMC2|PSMD6|CCNA2|RPA1|SKP2|PSMD4|PSMB4|CCNE1|PSMB7|CDT1|UBE2C|PSMD12|PSMA7|POLE3|POLD3|PSMA4|S…	SKP2|CCNA2|CDK2|LIG1|MCM6|CDC23|RFC3|GINS3|POLD3|GINS1|ORC1|PRIM1|CDC27|ANAPC15|UBE2C|RPS27A|MCM7|ANAPC5|MCM4|RFC4|RPA3|MCM3|POLE3|FEN1|ANAPC2|GINS2|UBE2D1|PSMB5|POLA1|RPA1|RPA2|MCM2|GINS4|SKP1|CDC6|RFC5|ANAPC1|CCNE2|CDC45|PSMB8|MCM5|PSME2|POLE4|MCM8|PSME1|CDT1|DNA2|PSMF1|PSMA3|RFC1|CDC16|ORC6|PSMA6|POLE2|PSMC3|SEM1
R-HSA-68877	Mitotic Prometaphase	3.66e-17	188	CENPH|TUBGCP5|CEP78|SPC25|KIF2C|NCAPG|MAD2L1|PPP2R5B|KNTC1|NDC80|ZWINT|AURKB|NUP107|CENPP|NUP37|CENPI|ITGB3BP|CDC20|ZW10|CENPE|NCAPH|CENPN|BUB1|CCNB2|SKA2|CDCA8|BIRC5|PLK1|CENPL|SMC2|CENPK|ZWILCH|SPC24|NUP85|CENPU|CDCA5|HAUS5|NUF2|SEH1L|NEK6|CENPA|HAUS2|CENPO|BUB1B|PLK4|ODF2|HAUS1|HAUS4|CEP192|CENPM|NCAPD2|NEK2|PPP1CC|HSP90AA1|DYNLL2|SPDL1|CCNB1|DSN1|INCENP|TUBB|SKA1|NUP133|TUBGCP3|CDK1|PPP2R5C|E…	NSCLC_A549|NSCLC_H1299|NSCLC_H1650|GBM_JHH520|GBM_SF188|GasC_AGS|GasC_KATOIII|PanC_BxPC3|Meso_CD473	CEP78|SPC25|AURKB|CENPI|MAD2L1|CENPE|SPC24|CENPP|DYNLL2|SKA2|TUBGCP5|CDCA8|NDC80|INCENP|KIF2C|CENPM|HAUS5|NUP107|ITGB3BP|NUP37|CDC20|KNTC1|NCAPG|CENPH|BUB1|CEP192|ZWINT|CENPN|CCNB2|CENPO|CENPK|NUF2|PPP2R5B|BIRC5|NCAPD2|CENPA|ODF2|MIS12|NEK2|TUBA4A|HAUS4|MAD1L1|PLK1|TUBB|APITD1|NUP85|RCC2|CDCA5|CEP70|SKA1|DCTN3|CEP72|STAG1|DYNC1H1|ZW10|PLK4|EML4|PPP2R1B|PDS5A|BUB1B|TUBGCP3|CEP290|HDAC8|RANGAP1|CEP…	CENPI|HAUS5|CDC20|CENPH|DYNLL2|HAUS8|TUBGCP5|PPP2R5B|CEP78|AURKB|TUBGCP6|KIF2C|NINL|ALMS1|SEH1L|SPC24|MIS12|CDCA8|HAUS4|SKA1|CSNK1E|CENPL|ZWINT|SKA2|RCC2|PDS5B|CENPN|CENPP|NUP107|ODF2|CLASP1|PPP2R1B|SPC25|INCENP|CENPO|PCNT|CENPM|CEP192|NDC80|KNTC1|NUP37|PPP2R5C|CENPE|NCAPG|PLK1|NUP85|APITD1|CCNB2|CEP63|STAG2|ITGB3BP|BUB1|XPO1|MAD1L1|BUB1B|NCAPD2|CENPT|TUBB|PDS5A|TUBGCP4|BIRC5|ZWILCH		CENPP|SPC25|ZWINT|BUB1|CEP72|INCENP|SPC24|KIF2C|CEP78|NEK6|DYNLL2|CDC20|NCAPG|SMC2|CENPO|PLK1|CENPH|ERCC6L|CENPE|CENPL|TUBGCP5|TUBGCP6|TUBA4A|TUBB|BIRC5|CENPI|CENPT|TUBG1|ALMS1|ZW10|NUP37|ITGB3BP|BUB1B|CEP63|RANBP2|CENPA|PLK4|HAUS8|NUF2|DSN1|NEK2|SKA1|PPP1CC|PCNT|ODF2|AURKB|CDCA5|MAD2L1|KNTC1|CEP192|HSP90AA1|CDCA8|CEP135|APITD1|NDC80|CENPK|SKA2|PPP2CA|ZWILCH|CDK5RAP2|NCAPD2|PCM1			ODF2|PPP2R1A|KIF2C|CSNK1E|KNTC1|CEP164|NCAPD2|ZWILCH|CNTRL|AURKB|NUF2|NUP43|YWHAE|HDAC8|CENPE|MZT2B|KNL1|PLK1|SMC4|NUP160|MZT1|CENPL|TUBA4A|DYNC1H1|NUP107|BIRC5|CCNB2|BUB1|NCAPH|CENPI|PPP2R5C|CEP78|KIF2A|HAUS2|SDCCAG8|SPDL1|CEP152|SKA1|KIF18A|RANGAP1|NCAPG		CDCA5|CENPU|CENPH|MAD2L1|NCAPH|BIRC5|HAUS2|CDCA8|KIF2C|NCAPG|PLK1|PLK4|NUP85|ZWINT|BUB1|HAUS1|SPDL1|CCNB2|KNTC1|NCAPD2|PPP2R5B|CSNK2A1|DSN1|CENPE|CEP78|NUP107|CENPP|CENPK|CCNB1|AURKB|CENPN|NDC80|SKA2|SEH1L|YWHAE|BUB1B|ZWILCH|HAUS6|HAUS5|SPC25|NUF2|NEK6|ITGB3BP|MZT2A|CKAP5|NUMA1|CENPA|ZW10|CENPO|BUB3|NINL|CDC20|NUP133|CENPM|MZT1|SMC2|SMC3|SMC4|MZT2B|TUBB4B|CENPL|NUP160|CENPI|NUDC|CEP250|NEK2|ERCC6…		NCAPH|CENPH|MAD2L1|CENPU|NEK2|NDC80|CDK1|PPP2R5B|SEH1L|CDCA5|BIRC5|AURKB|PPP1CC|SPC25|CCNB2|HAUS5|KIF2C|NUF2|ERCC6L|NCAPG|ITGB3BP|ZWINT|CDC20|ZWILCH|CENPK|HAUS1|SPDL1|CENPL|NUP37|HAUS2|PLK1|DSN1|CENPA|SMC2|CCNB1|PLK4|CENPP|CENPN|ZW10|BUB3|TUBGCP3|NCAPD2|MZT1|SPC24|SKA2|BUB1|NUP85|NUP107|SGO2|KIF18A|CEP78|DYNLL2|CDCA8|PPP2CA|CENPM|HAUS4|HAUS8|NUP43|HSP90AA1|NUP133|SGO1|TUBGCP5|CENPQ|DYNC1LI1|CENPJ…	CENPH|HAUS2|NCAPH|ZW10|CENPN|PPP2R1B|NCAPG|NEK7|MAPRE1|YWHAG|SEH1L|CENPL|ZWILCH|NME7|NEK6|DYNC1LI1|B9D2|NDC80|NUP107|TUBGCP5|PPP1CC|BUB3|BUB1B|SPC25|TUBGCP3|HAUS1|KNTC1|ZWINT|NUP160|CENPI|SKA2|PPP2CA|MZT1|BUB1|CENPU|XPO1|MAD2L1|YWHAE|PAFAH1B1|NUP37|CDK1|SMC2|CENPO|SMC1A|CDK5RAP2|CENPK|ERCC6L|KIF2C|NUP85|SPDL1|PPP2R5E|INCENP|PPP2CB|ITGB3BP|CKAP5|EML4|NEK2|CSNK2A1|NUMA1|PLK4|PPP2R5B|CNTRL|TUBB|WAPL…		HSP90AA1|CNTRL|CENPH|KNTC1|HAUS4|HAUS1|SMC2|TUBB|ZW10|PPP2R5B|CEP250|PCNT|NUP133|NEK7|SEH1L|NDC80|HAUS2|TUBGCP5|NCAPG|NEDD1|PMF1|NUP37|MAPRE1|NCAPH|NUP107|DCTN3|ITGB3BP|CEP164|NUP85|ZWINT|NEK9|AURKB|CDK5RAP2|PPP1CC|DSN1|ODF2|DCTN2|TUBGCP4|CENPM|DYNC1LI2|PPP2R1A|CENPN|CDC20|CDK1|TUBB4B|CSNK1E|PLK4|CENPE|DYNC1H1|DCTN1|KIF2C|CEP72|KIF18A|EML4|CENPU|CENPK|SMC1A|SPDL1|CENPC|SMC3|MAD2L1|YWHAE|OFD1|CDCA…	BUB1B|CENPH|CEP70|NDC80|CENPU|CENPA|CDK1|SMC2|SPDL1|CCNB2|CENPF|MAD2L1|RAD21|KIF2C|NCAPH|NEK2|CEP57|SPC25|TUBA4A|NUF2|CENPN|NEDD1|BIRC5|ITGB3BP|ZWILCH|KNL1|NCAPG|CENPE|CCNB1|PLK4|NUP107|BUB1|CDCA5|PPP1CC|HSP90AA1|HAUS6|TUBGCP6|ODF2|EML4|NDE1|AHCTF1|CEP78|CENPC|SKA1|DYNC1H1|PPP2R5B|NUP43|CNTRL|KNTC1|CDCA8|PCM1|SPC24|SFI1|RCC2|ZWINT|CENPK|PPP2R5C|AURKB|STAG2|SMC3|NUP133|PPP2R1B|SGO2|HAUS1|CDC20|CKA…
R-HSA-69206	G1/S Transition	4.44e-17	131	RRM2|FBXO5|CCNA2|CCNE2|MCM6|PRIM1|SKP2|RBL1|POLE2|MCM10|MCM7|MCM2|MCM4|POLA1|RPA2|CDC25A|CDK4|MCM3|DHFR|POLE3|CDK2|CDKN1A|PSMD7|PCNA|ORC1|TYMS|MCM5|PSMD6|PSMC3|GMNN|CCND1|CKS1B|RPA1|MYC|LIN54|DBF4|PSMD12|PSME3|CDT1|CDC45|RPS27A|CDC6|CCNE1|CCNH|LIN9|PSMA3|CDC7|TFDP1|PSMD8|CCNB1|SKP1|ORC5|CABLES1|PSMB2|WEE1|PSMD14|CDKN1B|PSMD9|CDK1|POLA2|TK1|PSMD1|PSMB9|PSME2|RPA3|PSMA5|PPP2R1B|CUL1|MCM8|PSMB8|PSMB…	NSCLC_A549|NSCLC_H1299|NSCLC_H157|NSCLC_H1650|NSCLC_HCC4006|GBM_NCH644|GBM_SF188|GasC_AGS|GasC_KATOIII|PanC_BxPC3|Meso_CD473	RRM2|CCNA2|POLE2|FBXO5|CCNE2|SKP2|PRIM1|POLA1|MCM2|PSMD9|MCM10|PSMA2|DHFR|CDC25A|PSMB9|CDK4|TYMS|RPA2|MCM6|GMNN|RBL1|E2F6|PCNA|POLE3|PSMB10|CDK2|SKP1|LIN54|LIN9|MCM5|MCM4|RPA3|RBBP4|MCM3|MYC|CCND1|CKS1B|RPA1|LIN52|CCNA1|MCM7|PPP2R1B|POLA2|PSMA5|PSMC3|PSMD7|PSMF1|MNAT1|CDT1|PSMD6|MCM8|WEE1|CCNB1|PSME2|PSMB8|TFDP1|CCNE1|TK1|PSMA3|PSME3	SKP2|RRM2|CDC25A|LIN54|CCNA2|RPA2|MCM10|FBXO5|SKP1|PSMA2|PRIM1|PSMD9|MCM2|PSMB9|CCNH|CCNE2|MCM6|CCND1|CDK2|CDK4|CCNE1|POLE2|PSMD4|RBL1|MCM4|E2F5|CKS1B|POLA1|DHFR|PPP2R1B|PSMB10|POLE3|PSMD7|CDKN1A|RBBP4|PSMD8|MCM8|CABLES1|PSMD1|PSMD3|RBL2|MCM7|TYMS|MCM5|POLA2|E2F6|CDKN1B|MCM3|PPP2R3B|PSMC3|CCNA1|AKT2|PSMF1	CCNE2|MCM2|RBL1|MCM5|RRM2|MCM6|SKP1|POLA1|CCND1|MCM10|CCNE1|CDC25A|PRIM1|MCM7|FBXO5|MCM4|SKP2|PSMD9|CCNA2|LIN54|PSMD7|POLE2|CDKN1B|CDT1|POLA2|CDKN1A|TFDP2|POLE3|CDK2|DHFR|CDC6|PSMF1|TYMS|PSMB8|MCM3|CABLES1|WEE1|TK1	AKT3|CCNA2|CCNE2|PRIM1|CDKN1A|MCM10|RRM2|POLA2|E2F5|MCM6|RBL1|POLA1|RPA2|TYMS|PSME1|CDKN1B|POLE2|LIN54|MYC|DHFR|GMNN|PRIM2|CDC7|CDT1|CDK2|PSMD6|FBXO5|PSMC1|CDC25A|PCNA|RPA1|PSMA7|CDC6|POLE3|PSMD12|SKP2|E2F6|MCM3|PSMD7|MCM5|PPP2CA|PSMC3|LIN9|PSMA3|POLE4|MCM8|PSMB10|MCM2|CKS1B|PSMB8|PSMD11|CCNA1|PPP2CB|PSMD8|MCM4|LIN37|PSMC6|CDK7	CCNE2|RRM2|CCNA2|POLE2|PRIM1|FBXO5|CDC7|RPA2|PSMD8|MCM10|MCM6|LIN9|PSMD10|CDKN1A|PSMD12|CCNH|PSMD7|SKP1|PRIM2|PSMD9|POLA2|RPA4|PSMD6|MYC|RBL1|PSMA3|POLE3|DHFR|MCM8|PSMB8|RPA1|CABLES1|CKS1B|PSMB10|PCNA|PSMD5|CDK4|PSMB9|PSMD2|PSMC3|PSMA2|LIN52|E2F5|SKP2|RPA3|PPP2R1A|TYMS|CDK2|CCNB1|MAX|LIN54|PSMA1|MCM2|PSME1|GMNN			CDK4|MCM7|CCND1|ORC6|POLE3|SEM1|PSMA7|AKT1|FBXO5|MCM4|CCNE2|PPP2R1A|PSMD8|TFDP2|PSMA2|MCM3|PSMD7|PSME3|RPA3|RPA2|E2F4|PSMA5|SKP2|PSMF1|MCM2|RPS27A|RBL1|RRM2|RPA1|PSMD4|CDC25A|TFDP1|PSMD3|MYC|PCNA|PSMA3|PSMA4|PPP2R1B|RBBP4|CDT1	MCM7|CDK4|CDC25A|CDC45|CCNA2|MCM6|POLE2|ORC6|ORC1|RRM2|MCM5|MCM10|PCNA|CDC6|MCM4|CUL1|DBF4|MCM3|FBXO5|MCM2|CDK2|TYMS|RPA2|PRIM1|CDT1|SKP2|CKS1B|RPS27A|CCNE1|RBL1|GMNN|POLA1|TFDP1|E2F1|CABLES1|RPA3|PSME3|CCNB1|ORC5|PSMB2|CCND1|MYC|RPA1|E2F6|PSMD14|CCNE2|PSMD13|PSMA7|PRIM2|PSMC3|DHFR|PSMA3|LIN9|POLE3|UBA52|PSMD6|MCM8|POLE4|CDKN1B|WEE1|PSMB7|CCNH|RBBP4|POLA2|PSMB6|PSMD7|PSMB3|PSMD8|ORC2|CDK1|PSMA5|A…		POLE2|RRM2|CDC45|DHFR|SKP2|MCM4|MCM10|MCM3|FBXO5|CDK1|CCNA2|PCNA|MCM6|PSMD12|MCM7|PRIM1|POLE3|ORC1|PSMD6|GMNN|ORC5|ORC3|CDC6|LIN9|CDK2|POLA1|RPA1|DBF4|CCNB1|CKS1B|PSMD14|MCM5|ORC6|TFDP1|RPA2|PSMD7|CDT1|CCNH|LIN37|RBL1|PSMB2|TK1|MNAT1|WEE1|CDKN1A|PSMD1|CDC25A|CUL1|PTK6|PRIM2|RPS27A|PSMC6|PPP2CA|PSMA4|PSMC3|PSMA5|MCM8|CDK4|CDK7|CCNE1|PSMB1|PSME3|PSMA3|PSMD11|PSMD13|POLE4|RPA3|PSMA7|SEM1|MCM2|CDC7|P…	RRM2|PSMD14|PSMD7|PSMD6|PSMD11|FBXO5|CDC25A|PSMD1|PSMD12|PSMC1|PPP2R1B|ORC1|CDC6|MCM6|PSMB2|PSMA5|RBL1|MCM10|PSMC2|ORC5|MCM4|CDKN1B|CCNA2|CCNH|PSMA1|PSMA3|PPP2CA|CDK2|PCNA|CCND1|LIN37|PSME3|MCM3|POLE2|CCNE2|DBF4|TYMS|TFDP1|CDK1|PSMC6|MNAT1|PRIM1|PSMB1|MYC|RPS27A|GMNN|PPP2CB|E2F4|PSMC3|SEM1|PSMD13|LIN54|TFDP2|CUL1|PSMD4|POLE3|MCM2|MCM7|CKS1B|CDC45|PSMC5|PSMA4|PSMD3|WEE1|RPA1|PSMA6|RPA2|POLA2|POLA1…		PSMC3|PSME2|PSME3|ORC1|RRM2|ORC5|PSMB2|UBB|TK1|PSMD13|DBF4|FBXO5|CABLES1|RPS27A|CDK4|MCM2|CDC45|PSMA3|UBA52|MCM7|PRIM1|PSMB3|PSMB6|TYMS|PSMB1|MCM3|PSMD1|MCM4|MCM6|PSMC4|PCNA|POLA1|PSMD3|POLE|AKT1|CCNE2|PSMD14|PSME1|E2F4|RBL1|POLE2|PPP2R1A|PSMD7|CDK1|PSMB10|PSMF1|MCM5|PSMD8|PSMC2|PSMD6|CCNA2|RPA1|SKP2|MAX|PSMD4|PSMB4|CCNE1|PSMB7|CDT1|PSMD12|PSMA7|POLE3|CDC7|PSMA4|CCND1|MNAT1|AKT3|SEM1|PSMD9|HDAC1|…	CDKN1A|SKP2|LIN54|CDK1|CCNA2|WEE1|CDC7|CDK2|CCNB1|MCM6|ORC1|RRM2|GMNN|FBXO5|DBF4|PRIM1|RBL1|RPS27A|CDKN1B|MCM7|PPP2R1B|RBBP4|MCM4|RPA3|MCM3|DHFR|LIN9|PPP2CA|CKS1B|POLE3|MYC|PSMB5|MCM10|POLA1|TFDP2|RPA1|RPA2|MCM2|SKP1|CDC6|CCNE2|CDC45|PSMB8|MCM5|CCNH|PSME2|CDK7|POLE4|TK1|MCM8|PSME1|CABLES1|E2F6|CDT1|PSMF1|CDC25A|PSMA3|AKT3|ORC6|PSMA6|POLE2|PSMC3|SEM1|RBL2|PTK6|PSMD12|PSMD6|PPP2CB|LIN52|PSMB9|PSMB1…
R-HSA-1799339	SRP-dependent cotranslational protein targeting to membrane	8.21e-17	119	RPS23|SRP72|RPL23A|RPL36A|RPL5|RPS2|RPS7|RPL28|RPL24|RPL11|RPS12|RPLP0|RPL34|RPL10A|SEC61A2|RPS18|RPL14|RPSA|RPL12|RPL26L1|RPL35|RPL36|RPL3|RPS3|RPL21|RPS24|RPL39L|RPS27A|RPL7|RPL19|RPL22L1|RPS13|RPLP2|RPL9|RPL4|RPL32|RPS3A|RPL6|RPS29|RPL23|RPS6|RPS4X|RPL27A|RPS26|RPL13|RPL10|RPL37|RPL35A|RPS8|RPL39|RPL17|RPL7A|RPL22|RPS20|RPS9|RPL38|RPL30|RPL27|FAU|RPS14|RPL26|RPL29|RPL13A|RPS25|RPS5|SPCS1|RPL37…	GBM_JHH520|GBM_NCH644|GBM_SF188|OvaC_OVCAR3|GasC_AGS|PanC_BxPC3|Meso_CD473|Meso_CD60							RPL9|RPS3A|RPL23|RPS3|RPL7|RPL3|RPL34|RPL11|RPS15A|RPLP2|RPL5|RPL24|RPS7|RPS25|RPL37A|RPL10A|RPL30|RPL19|RPL32|RPL14|RPL13|RPS13|RPL38|RPL7A|RPS8|RPL39|RPL26L1|RPL36|RPL6|RPL4|RPL27A|RPLP0|RPL27|RPL17|RPL35A|RPL35|RPL18A|RPS2|RPLP1|RPL13A|RPSA|RPS24|RPL15|RPS27A|RPL18|RPS9|RPL28|RPL29|RPS12|RPL12|SRPRA|RPL8|RPS18|RPL31|RPS29|RPS6|RPL10|RPL36A|RPS10	RPL18|RPS12|RPS2|RPL35|RPLP1|RPL13|RPS29|RPS28|RPS19|RPS5|RPL36|RPL27A|RPL11|RPS25|RPS21|RPL6|RPL21|RPS18|RPLP0|RPL17|RPL28|RPSA|RPS9|RPL5|RPL39|RPL34|RPL24|RPS3|RPL19|RPS13|RPL38|RPS15|RPL32|RPS8|RPLP2|SEC61B|RPS6|RPL23|RPL4|RPL14|RPL7|RPL10A|RPL7A|RPS16|RPL26|RPS15A|RPL9|RPL23A|RPS26|RPL12|RPL30|RPL27|RPL29|RPL8|RPL10|RPS27|RPL41|RPL35A|RPL13A|RPS27L|RPL37|RPL22|RPS3A|RPS4X	RPL26L1|RPS24|RPLP0|RPL14|RPS2|RPL21|RPS27A|RPL12|RPS13|RPSA|RPL41|RPS15A|RPL10|RPL35|RPL19|RPL10A|RPS25|FAU|RPL5|RPL30|RPS3|RPL24|RPS12|RPS29|RPL27A|RPS7|RPL27|RPS4Y1|RPS6|RPS26|RPS3A|RPL4|RPL31|RPL32|RPL3|SRP72|UBA52|RPL11|RPS18|RPS20|RPS14|RPL23|RPL7|RPS8|RPS27L|RPL37|RPL38|RPLP2|RPS16|SRPRB|SSR3|RPL23A|RPS19|RPL36|RPL8|RPL39|RPL35A|RPS21|RPL18|RPL18A|SEC61G|RPS5|SRP9|RPL13A|RPL9|RPS27|RPL6|SE…	RPL36|RPLP2|RPL18A|RPL10|RPS29|RPL37A|RPL18|RPL35|RPL35A|RPS9|RPS19|RPS15|RPS26|RPL28|RPS11|RPL38|RPS5|RPLP0|RPLP1|RPS3|SSR2|RPS28|FAU|RPL41|RPL39|RPL15|RPL34|RPS18|RPS27|RPL13A|RPL8|RPS3A|RPL32|RPL31|RPL27|RPL17|RPS16|RPL39L|RPL36AL|UBA52|RPS21|RPSA|RPL29|RPS2	RPL5|SEC61A2|RPL14|RPL6|RPS6|SRP72|RPL7|RPS8|RPL10A|RPL17|RPL4|SRP9|RPL11|RPS12|RPL3|RPS4X|RPL7A|RPS24|RPL24|RPS7|RPS3A|RPS18|RPSA|RPL19|RPL26|RPL27A|RPS23|RPS2|RPS16|RPS13|RPS27A|RPL34|RPL21|RPL30|RPL23A|RPL23|RPS15A|RPS3|RPL35A|RPL22L1|SSR3|RPL12|RPL22|RPL13|RPL10|RPL9|RPL13A|RPL35|RPL32|RPL31|RPL29|RPL39|RPS25|RPS20|RPS14|RPLP0|RPL26L1|RPL38|RPLP1|RPL37|RPL27|RPL28|RPS29|RPL15|RPS5|RPS9|RPL18A…			RPS2|RPSA|RPLP2|RPLP0|RPL12|RPL3|RPL24|RPL10A|RPS18|RPL11|RPL35|RPS4X|RPL32|RPL8|RPS7|RPL5|RPL36|SRP72|RPS14|RPL14|RPS5|FAU|RPL19|RPS12|RPS9|RPS13|SPCS3|RPS3|RPS27A|RPL35A|RPL4|DDOST|RPL27|RPLP1|RPL21|RPL34|RPL28|RPL7A|UBA52|RPL26|RPS3A|RPS20|RPS15|RPL38|RPL10|RPS24|RPL30|RPL39L|RPL7|RPS16|SEC61A1|RPL36A|RPL17|RPL6|SRPRA|RPL9|SPCS1|RPL27A|RPL37A|SRP14|RPL18|RPS19|RPL23|RPL18A|RPL26L1|RPL13|RPL15|…	RPL22|RPS12|RPS24|RPL5|RPS3A|SRP72|RPS29|RPS18|RPL9|RPS6|RPS27A|RPL21|RPL12|RPL7|RPL24|RPS20|RPS23|RPL13A|RPL22L1|RPS14|RPL34|RPS13|RPL39L|RPS7|RPL11|RPL39|SPCS1|RPL35A|RPLP0|RPL10|SRP9|RPS4X|RPL23|RPL10A|RPL19|RPL3|RPS8|RPL15|RPL26|RPS3|RPL36|RPL32|RPL7A|RPL4|RPL27A|RPS26|RPL37|RPS4Y1|RPL6|RPL31|RPS9|RPL38|SRP14|RPL17|RPL14|SEC11A|RPL35|RPS25|RPL37A|RPS21|RPS27|RPN1|RPS2|RPL36AL|RPS27L|RPL41|RPL…	RPS12|RPL36|RPLP0|RPL34|RPL24|RPL5|RPL10A|RPS29|RPL21|RPS6|RPS23|RPL14|RPS18|RPL9|RPL10|RPL37A|RPL15|RPS27A|RPS3|RPL4|RPL11|RPLP2|RPS8|RPL30|RPS7|RPL26|RPL13|RPL27A|RPL37|RPSA|RPL32|RPS20|RPL19|RPL7A|RPS9|RPS24|DDOST|RPS13|RPL12|RPS3A|RPS4X|RPL27|RPL13A|RPL3|RPL39|RPL31|RPL23|SPCS3|RPS25|RPL35|RPL7|RPL35A|RPL29|RPS14|RPL38|RPS2|RPL22|RPL18
R-HSA-72163	mRNA Splicing - Major Pathway	1e-16	180	HNRNPA1|MAGOHB|HNRNPD|RBMX|SNRPB|SNRPD1|PRPF19|NUDT21|SF3A3|SRSF2|SNRNP40|RNPS1|POLR2D|CSTF2|SNRPD3|SNRPF|HNRNPM|TRA2B|GCFC2|PRPF40A|MAGOH|SRSF1|PPIH|CPSF3|FUS|PPIL1|RBM17|SRSF3|HNRNPL|PRPF31|DDX46|HNRNPC|HNRNPA3|HNRNPU|WDR33|DDX42|SNRPE|HNRNPA0|CPSF4|SNRPA1|SNRPA|DHX9|POLR2E|SF3A1|SNRPB2|ALYREF|HNRNPK|PLRG1|SNRPG|GTF2F2|PTBP1|SRRM2|SNRPC|PRPF4|EFTUD2|POLR2G|WBP11|LSM7|SF1|FIP1L1|LSM4|LSM3|HNRNPF…	NSCLC_H1299|NSCLC_H157|GBM_JHH520|GBM_NCH644|GBM_SF188|GasC_AGS|GasC_KATOIII|PanC_BxPC3|Meso_CD473		PRPF19|PRPF40A|NUDT21|MAGOH|MAGOHB|SF3A3|CWC15|HNRNPA1|POLR2D|DDX42|SART1|LSM7|HNRNPA3|U2AF1|SF3A1|SNRNP200|SNRPD3|SNRNP27|POLR2C|HNRNPC|FUS|FIP1L1|CWC22|CPSF4|ELAVL1|PABPN1|PRPF31|HNRNPK|SNRNP40|HNRNPU|SRRM2|PQBP1|CSTF2|DHX9|PPIH|NCBP2|PPIL1|CD2BP2|USP39|SF3B5|RNPS1|DHX15|CCAR1|RBMX|EFTUD2|WBP4|PPIE|LSM4|PPWD1|SNRPC|CTNNBL1|HNRNPH1|POLR2L|SNRPF|CPSF3|SNRPN|PHF5A|PLRG1|RBM5|PRPF4|ISY1|CPSF1|CHERP…	MAGOHB|CSTF2|SNRPA|DDX46|PRPF19|HNRNPU|HNRNPA0|HNRNPA1|RNPS1|CD2BP2|POLR2D|PRPF40A|PPIL3|SF3B2|RBMX|HNRNPC|PQBP1|POLR2J|LSM8|MAGOH|WBP11|PRPF31|TFIP11|SRRM1|HNRNPM|PRPF8|SF3A3|PPIH|CPSF3|SNRPD3|POLR2H|CHERP|WDR33|CTNNBL1|CPSF2|SART1|SF3B4|CPSF4|NUDT21|PTBP1|HNRNPD|SF3A1|PCF11|GPKOW|LSM4|PRPF6|POLR2L|PRPF4|USP39|CWC22|PPIL1|EFTUD2|SNRPF|SNRPE|U2AF1|POLR2F|LSM2|SNRPD1|RBM5|DHX9|U2AF1L4|DDX42|SNRNP2…				HNRNPA1|SRSF9|SRSF2|SRSF6|SF1|RBMX|TRA2B|HNRNPK|SRSF7|PTBP1|CPSF4|EIF4A3|HNRNPH1|SF3A2|SRSF3|SNRPD3|SRSF4|MAGOHB|SRSF5|WDR33|CCAR1|LSM7|RNPS1|SRSF1|SRSF11|FUS|SRRT|SF3A1|NCBP2|PQBP1|SRRM1|HNRNPU|SNRPG|UPF3B|U2SURP	SNRPB|POLR2E|SNRNP70|TRA2B|HNRNPM|SNRPD2|RNPS1|TXNL4A|HNRNPD|SRSF3|SNRNP40|RBM8A|SNRPA1|UPF3B|POLR2L|LSM7|SF1|ALYREF|FUS|SNRPC|HNRNPA1|SNRPA|YBX1|HNRNPA2B1|HNRNPL|PQBP1|PRPF31|POLR2J|SF3B5|CPSF4|POLR2F|SRSF9|SNRPD1|RBMX|SNRPB2|HNRNPUL1|PCBP1|LSM2|DNAJC8|SNU13|PRPF8|HNRNPH2|EIF4A3|U2AF2|ELAVL1|SNRPE|HNRNPR|DHX9|SNRPF|LSM3|SRSF1|MAGOHB|PTBP1|HNRNPK|POLR2G|SNRPD3|HNRNPA0|PRPF19|NCBP2|POLR2D|HSPA8|SN…	SRSF2|SRSF3|SRSF1|HNRNPD|SNRPE|RBMX|HNRNPM|SNRPG|SNRPF|SNRNP40|TRA2B|SNRPD1|ALYREF|HNRNPA2B1|HNRNPL|SNRPA|SRSF7|SNRPA1|HNRNPH1|DHX9|SF3A3|SNRPB|HNRNPC|PTBP1|YBX1|LSM3|CSTF2|POLR2D|LSM5|LSM4|SF1|PPIH|DHX15|RNPS1|SRSF6|PRPF40A|SNW1|SRSF5|PRPF19|FUS|SNU13|GTF2F2|SNRPD3|MAGOHB|HNRNPA1|WBP11|ELAVL1|SNRPC|SNRPD2|HNRNPA3|HNRNPF|HNRNPK|PHF5A|EFTUD2|EIF4A3|MAGOH|POLR2L|DNAJC8|HSPA8|TXNL4A|CPSF3|PRPF4|MTRE…		SRSF1|HNRNPA1|NUDT21|SRSF2|GCFC2|SNRPD3|RBMX|SNRNP40|TRA2B|HNRNPD|HNRNPM|SRSF3|SF3A3|PPIH|SNRPD1|PRPF38A|PLRG1|MAGOHB|SNRPB2|HNRNPA0|HNRNPA3|CDC5L|SRSF7|CPSF3|RNPS1|BCAS2|CSTF2|LSM6|HNRNPU|POLR2D|SNRPB|SNRPA1|SNRPF|CWC22|ALYREF|RBM17|DDX46|SNW1|WDR33|RBM8A|MAGOH|CWC27|PPIL1|PRPF19|GTF2F2|SNRPE|ELAVL1|FUS|POLR2G|HNRNPK|LSM4|PRPF31|SNRPA|SNRPC|PHF5A|LSM8|SF3A2|LSM5|HNRNPF|PRPF4|PPIL4|EIF4A3|SF3B3|U…	HNRNPD|HNRNPA1|SNRPD1|TRA2B|SNRPA1|GTF2F2|FIP1L1|SRRM1|MAGOHB|PPIL6|GCFC2|HNRNPH1|SRSF2|SNRPF|CPSF3|RBM17|HNRNPA3|HNRNPR|SNW1|HNRNPA2B1|DHX15|HNRNPU|SNRPB2|HNRNPL|HNRNPM|POLR2D|PRPF40A|SNRPB|TXNL4A|SMNDC1|CSTF3|PPIL1|RNPS1|SRSF1|SRSF3|DHX9|PPIL4|ALYREF|WBP11|CSTF2|HNRNPF|DDX46|MAGOH|MTREX|EIF4A3|SF3B3|PLRG1|CCAR1|PPIH|PRPF4|HNRNPK|CWC27|FUS|U2SURP|CPSF2|CWC22|WDR33|RBMX|SNRPE|SNRNP40|HNRNPUL1|HNR…		SNRPB|POLR2E|U2SURP|RNPS1|DDX23|PRPF19|PRPF31|HNRNPA1|HNRNPD|RBMX|SF3A3|GCFC2|DDX42|SRSF2|EFTUD2|PPIL1|HNRNPL|TRA2B|PRPF3|PRCC|POLR2G|SNRPD1|PAPOLA|NUDT21|HNRNPM|PTBP1|U2AF2|RBM8A|POLR2H|SNRPC|SNRPF|MAGOHB|SF3A2|SRSF4|CPSF4|SF3B4|POLR2B|DHX9|PRPF40A|SF3A1|SRSF1|RBM5|DDX46|SNRNP40|PRPF4|LSM4|DDX5|CSTF2|HNRNPUL1|MTREX|HNRNPH2|UPF3B|LSM5|AQR|PPIH|SRSF5|HNRNPF|YBX1|CPSF3|FUS|FIP1L1|LSM2|DNAJC8|SRSF3|…	RBMX|CPSF1|GCFC2|SRSF6|SRSF1|GTF2F2|HNRNPA1|SNRPD3|SRSF2|HNRNPA0|NUDT21|SF3B3|SNRPB|LSM8|SRSF3|SNRPE|CPSF3|SRSF5|SNRPD1|SRSF10|PCBP2|TRA2B|ELAVL2|HNRNPK|CDC5L|LSM3|POLR2G|POLR2B|HNRNPF|ALYREF|PRPF40A|SNRPG|PLRG1|HNRNPD|MAGOH|RBM17|SNW1|POLR2H|PPIL3|NCBP2|HNRNPL|HNRNPA3|RBM8A|SF3A3|HNRNPH2|AQR|PPWD1|LSM6|HNRNPC|XAB2|SRSF7|SNRPF|SNRNP40|LSM7|DDX46|DHX38|SLU7|DHX9|SNRPA|SRRM1|HNRNPUL1|DDX42|SF3B4|SM…
R-HSA-2408522	Selenoamino acid metabolism	1.27e-16	122	RPS23|RPL23A|CTH|RPL36A|RPL5|RPS2|RPS7|RPL28|RPL24|RPL11|RPS12|RPLP0|RPL34|RPL10A|GSR|RPS18|RPL14|RPSA|RPL12|RPL26L1|RPL35|RPL36|TXNRD1|RPL3|RPS3|RPL21|AHCY|RPS24|RPL39L|RPS27A|RPL7|RPL19|PSTK|RPL22L1|RPS13|RPLP2|RPL9|RPL4|RPL32|RPS3A|RPL6|RPS29|RPL23|RPS6|RPS4X|RPL27A|RPS26|RPL13|RPL10|RPL37|RPL35A|RPS8|RPL39|RPL17|RPL7A|RPL22|RPS20|RPS9|RPL38|RPL30|RPL27|FAU|KARS1|RPS14|RPL26|RPL29|RPL13A|RPS25…	GBM_JHH520|GBM_NCH644|GBM_SF188|OvaC_OVCAR3|GasC_AGS|PanC_BxPC3|Meso_CD473|Meso_CD60							RPL9|RPS3A|RPL23|RPS3|RPL7|RPL3|RPL34|RPL11|RPS15A|RPLP2|RPL5|RPL24|RPS7|RPS25|RPL37A|RPL10A|RPL30|RPL19|RPL32|RPL14|RPL13|RPS13|RPL38|RPL7A|RPS8|RPL39|RPL26L1|RPL36|RPL6|RPL4|RPL27A|RPLP0|RPL27|RPL17|RPL35A|RPL35|RPL18A|RPS2|RPLP1|RPL13A|RPSA|RPS24|RPL15|RPS27A|RPL18|RPS9|RPL28|RPL29|RPS12|RPL12|RPL8|RPS18|RPL31|RPS29|RPS6|RPL10|RPL36A|RPS10	RPL18|RPS12|RPS2|RPL35|RPLP1|RPL13|RPS29|RPS28|RPS19|RPS5|RPL36|RPL27A|RPL11|RPS25|RPS21|RPL6|RPL21|RPS18|RPLP0|RPL17|RPL28|RPSA|RPS9|RPL5|RPL39|RPL34|RPL24|RPS3|RPL19|RPS13|RPL38|RPS15|RPL32|RPS8|RPLP2|RPS6|CBS|RPL23|RPL4|RPL14|RPL7|RPL10A|RPL7A|RPS16|RPL26|RPS15A|RPL9|RPL23A|RPS26|RPL12|RPL30|KARS1|RPL27|RPL29|RPL8|AHCY|RPL10|RPS27|SEPSECS|RPL41|RPL35A|RPL13A|RPS27L|RPL37|RPL22|RPS3A|RPS4X|FAU|…	AHCY|RPL26L1|RPS24|RPLP0|RPL14|KARS1|RPS2|RPL21|RPS27A|RPL12|RPS13|RPSA|RPL41|RPS15A|RPL10|RPL35|RPL19|RPL10A|RPS25|FAU|TXNRD1|RPL5|RPL30|RPS3|RPL24|RPS12|RPS29|RPL27A|RPS7|HNMT|RPL27|RPS4Y1|RPS6|RPS26|RPS3A|RPL4|RPL31|RPL32|RPL3|UBA52|RPL11|RPS18|RPS20|PAPSS1|RPS14|RPL23|RPL7|RPS8|RPS27L|RPL37|RPL38|RPLP2|RPS16|RPL23A|RPS19|RPL36|RPL8|RPL39|RPL35A|RPS21|RPL18|RPL18A|RPS5|NNMT|RPL13A|RPL9|RPS27|R…	RPL36|RPLP2|RPL18A|PSTK|RPL10|RPS29|RPL37A|RPL18|RPL35|RPL35A|RPS9|RPS19|RPS15|RPS26|RPL28|RPS11|RPL38|RPS5|RPLP0|RPLP1|RPS3|RPS28|FAU|RPL41|RPL39|RPL15|RPL34|RPS18|RPS27|RPL13A|RPL8|RPS3A|RPL32|RPL31|RPL27|RPL17|RPS16|RPL39L|RPL36AL|EEFSEC|UBA52|RPS21|RPSA|RPL29|GSR|RPS2	RPL5|RPL14|CTH|RPL6|RPS6|KARS1|RPL7|RPS8|RPL10A|PAPSS1|RPL17|RPL4|RPL11|RPS12|RPL3|RPS4X|RPL7A|RPS24|RPL24|RPS7|RPS3A|RPS18|RPSA|RPL19|RPL26|AIMP1|RPL27A|RPS23|RPS2|RPS16|RPS13|RPS27A|RPL34|RPL21|RPL30|RPL23A|RPL23|RPS15A|RPS3|RPL35A|GSR|RPL22L1|RPL12|RPL22|RPL13|RPL10|RPL9|RPL13A|RPL35|RPL32|RPL31|RPL29|RPL39|RPS25|RPS20|RPS14|RPLP0|RPL26L1|EEF1E1|RPL38|RPLP1|RPL37|RPL27|RPL28|RPS29|RPL15|RPS5|R…			RPS2|AHCY|RPSA|RPLP2|RPLP0|RPL12|RPL3|CTH|RPL24|RPL10A|RPS18|RPL11|RPL35|RPS4X|RPL32|RPL8|RPS7|RPL5|RPL36|RPS14|RPL14|RPS5|FAU|RPL19|RPS12|RPS9|RPS13|RPS3|RPS27A|KARS1|RPL35A|RPL4|RPL27|RPLP1|RPL21|RPL34|RPL28|RPL7A|UBA52|RPL26|RPS3A|RPS20|RPS15|RPL38|RPL10|RPS24|RPL30|RPL39L|RPL7|RPS16|TXNRD1|RPL36A|RPL17|RPL6|RPL9|RPL27A|RPL37A|SCLY|RPL18|RPS19|RPL23|RPL18A|RPL26L1|RPL13|RPL15|RPS28|RPS21|RPL22…	RPL22|TXNRD1|RPS12|RPS24|RPL5|RPS3A|RPS29|RPS18|RPL9|RPS6|RPS27A|RPL21|RPL12|RPL7|RPL24|RPS20|RPS23|CTH|RPL13A|RPL22L1|RPS14|RPL34|RPS13|RPL39L|RPS7|RPL11|RPL39|RPL35A|RPLP0|RPL10|RPS4X|RPL23|RPL10A|RPL19|RPL3|RPS8|RPL15|RPL26|RPS3|RPL36|RPL32|RPL7A|RPL4|RPL27A|RPS26|RPL37|RPS4Y1|RPL6|RPL31|RPS9|RPL38|RPL17|RPL14|RPL35|RPS25|GSR|RPL37A|RPS21|RPS27|RPS2|RPL36AL|RPS27L|RPL41|RPL13|NNMT|RPS15A|RPL29…	RPS12|RPL36|RPLP0|RPL34|RPL24|RPL5|RPL10A|RPS29|RPL21|RPS6|RPS23|RPL14|RPS18|RPL9|RPL10|RPL37A|RPL15|RPS27A|RPS3|RPL4|RPL11|RPLP2|RPS8|RPL30|RPS7|RPL26|RPL13|RPL27A|RPL37|HNMT|RPSA|RPL32|RPS20|RPL19|RPL7A|RPS9|RPS24|RPS13|RPL12|RPS3A|RPS4X|RPL27|RPL13A|RPL3|RPL39|RPL31|RPL23|RPS25|RPL35|RPL7|RPL35A|RPL29|RPS14|RPL38|RPS2|RPL22|RPL18
R-HSA-72172	mRNA Splicing	7.21e-16	191	HNRNPA1|MAGOHB|HNRNPD|RBMX|SNRPB|SNRPD1|PRPF19|NUDT21|SF3A3|SRSF2|SNRNP40|RNPS1|POLR2D|CSTF2|SNRPD3|SNRPF|HNRNPM|TRA2B|GCFC2|PRPF40A|MAGOH|SRSF1|PPIH|CPSF3|FUS|PPIL1|RBM17|SRSF3|HNRNPL|PRPF31|DDX46|HNRNPC|HNRNPA3|HNRNPU|WDR33|DDX42|SNRPE|HNRNPA0|CPSF4|SNRPA1|SNRPA|DHX9|POLR2E|SF3A1|SNRPB2|ALYREF|HNRNPK|PLRG1|SNRPG|GTF2F2|PTBP1|SRRM2|SNRPC|PRPF4|EFTUD2|POLR2G|WBP11|LSM7|SF1|FIP1L1|LSM4|LSM3|HNRNPF…	NSCLC_H1299|GBM_JHH520|GBM_NCH644|GBM_SF188|GasC_AGS|GasC_KATOIII|PanC_BxPC3|Meso_CD473		PRPF19|PRPF40A|NUDT21|MAGOH|MAGOHB|SF3A3|CWC15|HNRNPA1|POLR2D|DDX42|SART1|LSM7|HNRNPA3|U2AF1|SF3A1|SNRNP200|ZCRB1|SNRPD3|SNRNP27|POLR2C|HNRNPC|FUS|FIP1L1|CWC22|CPSF4|ELAVL1|PABPN1|PRPF31|RNPC3|HNRNPK|SNRNP40|HNRNPU|SRRM2|PQBP1|CSTF2|DHX9|PPIH|NCBP2|PPIL1|CD2BP2|USP39|SNRNP48|SF3B5|RNPS1|DHX15|CCAR1|RBMX|EFTUD2|WBP4|PPIE|LSM4|PPWD1|SNRPC|CTNNBL1|HNRNPH1|POLR2L|SNRPF|CPSF3|SNRPN|PHF5A|PLRG1|RBM5|PR…					HNRNPA1|SRSF9|SRSF2|SRSF6|SF1|RBMX|TRA2B|HNRNPK|SRSF7|PTBP1|CPSF4|EIF4A3|HNRNPH1|SF3A2|SRSF3|SNRPD3|SRSF4|MAGOHB|SRSF5|WDR33|CCAR1|LSM7|RNPS1|SRSF1|SRSF11|FUS|SRRT|SF3A1|NCBP2|PQBP1|SRRM1|HNRNPU|SNRPG|UPF3B|U2SURP	SNRPB|POLR2E|SNRNP70|TRA2B|HNRNPM|SNRPD2|RNPS1|TXNL4A|HNRNPD|SRSF3|SNRNP40|RBM8A|SNRPA1|UPF3B|POLR2L|LSM7|SF1|ALYREF|FUS|SNRPC|RNPC3|HNRNPA1|SNRPA|YBX1|HNRNPA2B1|HNRNPL|PQBP1|PRPF31|POLR2J|SF3B5|CPSF4|POLR2F|SNRNP25|SRSF9|SNRPD1|RBMX|SNRPB2|HNRNPUL1|PCBP1|LSM2|DNAJC8|SNU13|PRPF8|HNRNPH2|EIF4A3|U2AF2|ELAVL1|SNRPE|HNRNPR|DHX9|SNRPF|LSM3|SRSF1|MAGOHB|PTBP1|HNRNPK|POLR2G|SNRPD3|HNRNPA0|PRPF19|NCBP2|P…	SRSF2|SRSF3|SRSF1|HNRNPD|SNRPE|RBMX|HNRNPM|SNRPG|SNRPF|SNRNP40|TRA2B|SNRPD1|ALYREF|HNRNPA2B1|HNRNPL|SNRPA|SRSF7|SNRPA1|HNRNPH1|DHX9|SF3A3|SNRPB|HNRNPC|PTBP1|YBX1|LSM3|CSTF2|POLR2D|LSM5|LSM4|SF1|PPIH|DHX15|RNPS1|SRSF6|PRPF40A|SNW1|SRSF5|PRPF19|FUS|SNU13|GTF2F2|SNRPD3|MAGOHB|HNRNPA1|WBP11|ELAVL1|SNRPC|SNRPD2|HNRNPA3|HNRNPF|HNRNPK|PHF5A|EFTUD2|EIF4A3|MAGOH|POLR2L|DNAJC8|HSPA8|TXNL4A|CPSF3|PRPF4|MTRE…		SRSF1|HNRNPA1|NUDT21|SRSF2|GCFC2|SNRPD3|RBMX|SNRNP40|TRA2B|HNRNPD|HNRNPM|SRSF3|SF3A3|PPIH|SNRPD1|PRPF38A|PLRG1|MAGOHB|SNRPB2|HNRNPA0|HNRNPA3|CDC5L|SRSF7|CPSF3|RNPS1|BCAS2|CSTF2|LSM6|HNRNPU|POLR2D|SNRPB|SNRPA1|SNRPF|CWC22|ALYREF|RBM17|DDX46|ZCRB1|SNW1|WDR33|RBM8A|MAGOH|CWC27|PPIL1|PRPF19|GTF2F2|SNRPE|ELAVL1|FUS|POLR2G|HNRNPK|LSM4|PRPF31|SNRPA|SNRPC|PHF5A|LSM8|SF3A2|LSM5|HNRNPF|PRPF4|PPIL4|EIF4A3|S…	HNRNPD|HNRNPA1|SNRPD1|TRA2B|SNRPA1|GTF2F2|FIP1L1|SRRM1|MAGOHB|PPIL6|GCFC2|HNRNPH1|SRSF2|SNRPF|CPSF3|RBM17|HNRNPA3|HNRNPR|SNW1|HNRNPA2B1|DHX15|HNRNPU|SNRPB2|HNRNPL|HNRNPM|POLR2D|PRPF40A|SNRPB|TXNL4A|SMNDC1|CSTF3|PPIL1|RNPS1|SRSF1|SRSF3|DHX9|PPIL4|ALYREF|WBP11|CSTF2|HNRNPF|DDX46|MAGOH|MTREX|EIF4A3|SF3B3|PLRG1|CCAR1|PPIH|PRPF4|HNRNPK|CWC27|FUS|U2SURP|CPSF2|ZCRB1|CWC22|WDR33|RBMX|SNRPE|SNRNP40|HNRNPU…		SNRPB|POLR2E|U2SURP|RNPS1|DDX23|PRPF19|PRPF31|HNRNPA1|HNRNPD|RBMX|SF3A3|GCFC2|DDX42|SRSF2|EFTUD2|PPIL1|HNRNPL|TRA2B|PRPF3|PRCC|POLR2G|SNRPD1|PAPOLA|NUDT21|HNRNPM|PTBP1|U2AF2|RBM8A|POLR2H|SNRPC|SNRPF|MAGOHB|SF3A2|SRSF4|CPSF4|SF3B4|POLR2B|DHX9|SNRNP48|PRPF40A|SF3A1|SRSF1|SNRNP25|RBM5|DDX46|SNRNP40|PRPF4|LSM4|DDX5|CSTF2|HNRNPUL1|MTREX|HNRNPH2|UPF3B|LSM5|AQR|PPIH|SRSF5|HNRNPF|YBX1|CPSF3|FUS|FIP1L1|LS…	RBMX|CPSF1|GCFC2|SRSF6|SRSF1|GTF2F2|HNRNPA1|SNRPD3|SRSF2|HNRNPA0|NUDT21|SF3B3|SNRPB|LSM8|SRSF3|SNRPE|ZRSR2|CPSF3|SRSF5|SNRPD1|SRSF10|PCBP2|TRA2B|ELAVL2|HNRNPK|CDC5L|LSM3|POLR2G|POLR2B|HNRNPF|ALYREF|PRPF40A|SNRPG|PLRG1|HNRNPD|MAGOH|RBM17|SNW1|POLR2H|PPIL3|NCBP2|HNRNPL|HNRNPA3|ZCRB1|RBM8A|SF3A3|HNRNPH2|AQR|PPWD1|LSM6|HNRNPC|XAB2|SRSF7|SNRPF|SNRNP40|LSM7|DDX46|DHX38|SLU7|DHX9|SNRPA|SRRM1|HNRNPUL1|DD…
R-HSA-73894	DNA Repair	5.6e-14	311	LIG1|CCNA2|TIPIN|TDG|RFC3|GTF2H3|EXO1|RAD51AP1|XRCC5|BLM|POLE2|KPNA2|BARD1|POLD3|RFC5|RFC4|PRPF19|UBE2T|ALKBH3|RPA2|HMGN1|RFC2|POLE3|CDK2|UNG|BRCA1|RAD18|WRN|FEN1|BRIP1|USP1|COPS3|MSH2|ATRIP|PCNA|POLR2D|RAD51|EME1|CHEK1|HIST1H2BD|MSH6|RAD23B|UBE2I|POLD2|DTL|DNA2|DDB2|H2BC12|XPA|RPA1|ACTL6A|RUVBL1|FANCI|PCLAF|NBN|TP53BP1|MLH1|COPS7A|EYA4|ERCC6|TERF1|RMI1|NEIL3|FANCA|DCLRE1B|FANCD2|RPS27A|CCNH|FANC…	NSCLC_A549|NSCLC_H157|NSCLC_H1650|NSCLC_HCC4006|GBM_SF188|GasC_AGS|GasC_KATOIII|PanC_AsPC1|PanC_BxPC3|Meso_CD473	CCNA2|HIST1H2BD|EXO1|POLE2|BLM|LIG1|TIPIN|RAD51AP1|TDG|RFC3|RFC5|RAD51C|POLD3|TERF1|BRCA1|UBE2T|BARD1|RFC4|POLR2D|EYA2|GTF2H3|PRPF19|RAD23B|XRCC5|WRN|KPNA2|EME1|FANCG|H2AFJ|HIST2H2AA3|DTL|RPA2|MSH2|UNG|POLD2|COPS7A|CHEK1|GTF2H1|EYA3|ALKBH3|NEIL2|PCNA|FANCL|POLE3|HIST2H2AC|DNA2|TP53BP1|PARP2|PMS2|PIAS4|RFC2|CDK2|TERF2|RFC1|XPC|FANCE|FEN1|RAD50|POLR2L|ERCC2|RPA3|UBE2I|MUTYH|APITD1|ERCC8|INO80B|NBN|…		EXO1|HIST1H2BD|LIG1|RFC3|TIPIN|BLM|POLM|BARD1|RFC4|EYA3|HIST2H2AA3|DCLRE1A|FANCE|EYA4|BRCA1|MLH1|MSH6|EYA2|PRPF19|XRCC5|GTF2H3|FANCA|CCNA2|POLD3|ATRIP|POLE2|EME1|FANCD2|RAD51AP1|POLR2D|RFC1|PMS2|COPS7A|FANCG|RBBP8|POLE3|MDC1|WRN|DTL|CDK2|RAD23B|NBN|MAD2L2|PIAS3|CLSPN|RFC5|ERCC6|RMI1|ISG15|MUTYH|H2AFJ|UBE2I|UNG|DDB2|RAD51C|DNA2|APITD1|POLR2J|STRA13|UBE2N|TDG|NEIL2|RAD51|SUMO1|POLD2|RAD23A|ERCC1|EM…	HIST1H2BD|EXO1|CCNA2|EME1|HIST2H2BE|HIST1H2AC|EYA3|RFC5|BRCA1|TIPIN|FEN1|FANCC|RFC2|NEIL2|RFC4|UBE2T|ERCC2|XRCC5|BLM|DCLRE1B|MSH6|KPNA2|EYA2|HIST2H2AA3|RPA2|ASCC3|BARD1|EYA4|POLE2|HIST1H2BH|MUS81|MSH2|POLR2D|TERF2IP|POLB|FANCD2|PARP2|RFC3|RAD51AP1|MDC1|RAD50|INO80B|POLD3|CDK2|NEIL3|MLH1|TRIM25|RAD51|PCNA|FAM175A|RPA1|DTL|TOPBP1|RAD18|INO80D|ASCC2|FANCE|POLE3|TERF2|UBE2V2|WDR48|STRA13|MAD2L2|ABL1|…	RAD51AP1|TIPIN|GTF2H3|CCNA2|RFC2|TDG|HIST1H2BD|POLE2|ALKBH3|EYA4|MLH1|APITD1|RFC3|RPA2|RFC4|FANCL|MBD4|BRCA1|RAD23B|RFC5|PMS2|RMI1|MSH3|EXO1|XRCC5|DCLRE1A|POLD3|FAM175A|HIST2H2AA3|WDR48|CCNH|TOP3A|XRCC2|WRN|DNA2|COPS7A|KPNA2|UBE2T|PIAS3|PIAS4|TERF2|GTF2H5|EME1|RAD51C|TERF2IP|BLM|POLR2D|NEIL2|FANCG|XAB2|FANCE|RCHY1|FANCI|TCEA1|ATRIP|ERCC8|POLE3|HMGN1|ERCC4|USP1|STRA13|UBE2V2|TDP1|BARD1|MSH6|INO80|…				PCLAF|USP7|CCNA2|RFC5|POLE2|UBE2T|POLD2|RFC2|UNG|PCNA|XRCC5|COPS3|FEN1|PARP1|RFC3|DTL|POLD3|USP1|KPNA2|RFC4|CHEK1|H2AZ1|LIG1|EXO1|TDG|CDK2|RPA2|RAD18|XRCC6|HMGN1|MSH6|H2BC15|ALKBH2|RPS27A|POLR2D|APEX1|TIPIN|BLM|MLH1|RNF168|RAD51|RUVBL1|BRIP1|TOPBP1|MSH2|RPA3|RAD9A|PRPF19|RAD23B|FANCI|GTF2H3|RAD51AP1|RAD51C|PARP2|SUMO2|ERCC6|RPA1|PPP5C|ATRIP|FANCA|XRCC4|RAD51D|NSD2|UBA7|FANCD2|POLR2L|ACTL6A|RNF8|U…		RFC3|POLE2|EXO1|RFC5|TIPIN|H2BC12|LIG1|RAD51AP1|RFC4|KPNA2|DTL|RAD18|CCNA2|PCLAF|PCNA|CHEK1|HMGN1|BLM|POLE3|COPS3|UBE2T|NEIL1|EME2|XRCC5|CLSPN|FEN1|RAD51|BARD1|MSH2|FANCD2|XPA|DNA2|UNG|CDK2|ALKBH3|RAD1|RPA1|H2AZ1|RFC2|KDM4B|TDG|USP1|RPA2|ACTL6A|CCNH|POLR2D|MNAT1|NEIL3|POLD2|KDM4A|POLD3|RHNO1|H2BC11|ATRIP|MAD2L2|ALKBH2|POLD1|PRPF19|UBE2N|XRCC3|RPS27A|ZNF830|ACD|DCLRE1B|SUMO3|APEX1|POLR2G|RBBP8|XRC…	POLN|UBA7|RAD23B|RAD18|TDG|TIPIN|RFC3|LIG1|COPS3|USP10|CHEK1|TCEA1|UBE2N|ACTL6A|DDB2|ASCC3|GTF2H3|BARD1|FANCI|FEN1|CLSPN|UBE2T|FANCA|ACTB|CCNA2|DNA2|RAD51|XRCC5|H2BC15|CCNH|HMGN1|MGMT|TP53BP1|BLM|POLL|KPNA2|CDK2|PCNA|RAD1|RUVBL1|POLE2|PARP2|KDM4A|UBE2V2|POLR2D|CUL4A|RBX1|PARP1|MSH6|PCLAF|ATRIP|RFC4|XPA|RNF4|POLD3|USP1|RAD51B|ALKBH2|MSH2|DCLRE1B|FANCC|RAD51AP1|MNAT1|DTL|RFC1|RPS27A|USP7|GTF2H1|MUS…	H2BC12|PRPF19|DDB2|GTF2H3|ALKBH3|ATRIP|POLB|ERCC6|XPA|WRN|LIG1|ERCC1|RAD51D|BARD1|TP53BP1|ERCC3|MRE11|TIPIN|ERCC2|BRIP1|UNG|TERF2IP|MSH2|APBB1|APEX1|REV3L|UIMC1|RNF8|RFC3|SMUG1|XRCC5|NEIL2|SUMO3|RMI2|RPA2|RUVBL1|FANCA|RPA1|EME1|INO80C|FANCF|HMGN1|DCLRE1B|ALKBH5|UBC|RAD1|ERCC8|AQR|POLR2H|DNA2|RFC5|USP43|RFC4|LIG4|TDP1|ISY1|USP1|SLX4|NEIL3|CDK2|TERF2|PCLAF|RHNO1|H2BC15|XRCC2|UBE2I|ACTL6A|NSD2|H2BC1…	POLB|LIG1|GTF2H3|POLR2E|COPS7A|WRN|BRIP1|DDB2|H2BC12|SUMO3|NBN|XRCC5|TDG|PRPF19|RUVBL1|UBB|NFRKB|HMGN1|ALKBH5|NEIL1|DNA2|ALKBH3|RPS27A|ATM|XPA|TERF2IP|EYA4|RAD51D|RAD18|ASCC3|UBA52|PALB2|RAD51AP1|UNG|BARD1|ACTB|PIAS4|RFC3|DDB1|RMI1|POLD2|POLR2G|TDP1|RFC2|PNKP|APEX1|H2BC11|KDM4B|XRCC6|ERCC6|ISG15|ACTL6A|RBBP8|MAD2L2|TDP2|ALKBH2|PCNA|RAD9A|TIPIN|POLE|POLR2H|PCLAF|RBX1|MGMT|POLE2|USP1|FANCA|BRCA2|XR…	TDG|KDM4B|BRIP1|RAD52|FANCI|KPNA2|CCNA2|H2AZ1|RAD51AP1|RAD18|GEN1|BARD1|NBN|CDK2|LIG1|USP1|RHNO1|XPA|PNKP|MAD2L2|EME2|RAD51|MSH6|PCLAF|RFC3|MAPK8|RAD1|POLD3|DDB2|MRE11|TOPBP1|H2BC4|MSH2|FANCD2|HMGN1|ALKBH3|NEIL3|MUS81|TERF1|XRCC2|FAN1|RPS27A|UBE2T|DTL|BRCA1|RFC4|WRN|XRCC5|UVSSA|H2BC15|RAD23A|USP10|H2BC11|RPA3|BLM|POLL|POLE3|TP53BP1|FEN1|H2BC12|POLR2G|POLR2B|ISG15|OGG1|DCLRE1B|HERC2|TDP1|EXO1|BRCA…
R-HSA-69275	G2/M Transition	1.34e-13	183	CCNA2|TUBGCP5|HMMR|CEP78|OPTN|MYBL2|CDC25A|TPX2|CDC25C|CDK2|CCNB2|CDKN1A|PKMYT1|PLK1|PSMD7|PSMD6|PPP1CB|PSMC3|HAUS5|HAUS2|PLK4|ODF2|HAUS1|HAUS4|CEP192|NEK2|LIN54|HSP90AA1|PSMD12|PSME3|RPS27A|CCNH|LIN9|AURKA|PSMA3|PSMD8|CCNB1|PPP2R2A|SKP1|GTSE1|TUBB|PSMB2|WEE1|PSMD14|PSMD9|TUBGCP3|CDK1|PSME4|PSMD1|PSMB9|FBXL18|PSME2|CENPF|RBX1|BORA|CEP70|PSMA5|PHLDA1|BTRC|PPME1|DYNC1H1|PPP2R1B|PCNT|CDK5RAP2|CUL1|H…	NSCLC_A549|GBM_JHH520|GBM_SF188|GasC_AGS|GasC_KATOIII|PanC_BxPC3|Meso_CD473	OPTN|HMMR|CEP78|CCNA2|PPP1CB|TUBGCP5|CDC25C|PSMD9|HAUS5|PSMA2|CDC25A|FBXL18|PSMB9|CEP192|TPX2|CCNB2|AURKA|ODF2|PSMB10|NEK2|FBXW11|CDK2|TUBA4A|HAUS4|SKP1|LIN54|LIN9|PLK1|TUBB|RBBP4|PPP2R2A|CEP70|DCTN3|LIN52|GTSE1|CEP72|CCNA1|PKMYT1|BTRC|DYNC1H1|PLK4|PPP2R1B|PPME1|RBX1|TUBGCP3|CDC25B|CEP290|CEP63|PSMA5|CENPF|TUBGCP4|PPP1R12A|PSMC3|PSMD7|NEDD1|CLASP1|PSMF1|MNAT1|PSMD6|ALMS1|WEE1|CCNB1|CSNK1E|PSME2|P…						PSMB8|ODF2|WEE1|PPP2R1A|CSNK1E|PSME2|CEP164|MYBL2|CUL1|RPS27A|BORA|CNTRL|PSME1|CDC25C|YWHAE|CDK2|PHLDA1|MZT2B|PLK1|GTSE1|TPX2|MZT1|TP53|TUBA4A|CCNA2|CDC25B|DYNC1H1|PSMB9|CCNB2|FBXL18|CEP78|HAUS2|SDCCAG8|PSME4|CEP152|HMMR		OPTN|CDC25A|CCNA2|HSP90AB1|TPX2|HAUS2|CUL1|MYBL2|CDK2|PLK1|PLK4|HAUS1|CCNB2|RPS27A|GTSE1|AURKA|CEP78|PSME3|CCNB1|HMMR|PSMB2|BORA|PKMYT1|YWHAE|HAUS6|PSMD14|HAUS5|PSMD13|MZT2A|CKAP5|PSMA7|PSMC3|NINL|MZT1|PSMA3|RBX1|LIN9|UBA52|PSMD6|MZT2B|WEE1|PSMB7|TUBB4B|CCNH|RBBP4|FBXL18|PSMB6|CEP250|PSMD7|PSMB3|PSMD8|NEK2|CENPF|CDK1|PSMA5|MAPRE1|FOXM1|HSP90AA1|CDC25C|PSMC1|CENPJ|CEP70|CCP110|SEM1|TUBG1|HAUS8|TUB…		HMMR|PKMYT1|PHLDA1|NEK2|CDK1|CCNA2|PSMD12|AURKA|CCNB2|HAUS5|PSMD6|MYBL2|HAUS1|HAUS2|LIN9|PLK1|TPX2|CDC25C|CDK2|CCNB1|PLK4|PSMD14|PSMD7|TUBGCP3|CCNH|LIN37|MZT1|PSMB2|MNAT1|WEE1|CDKN1A|PSMD1|CDC25A|CUL1|CEP78|RPS27A|PSMC6|BORA|PPP2CA|PSMA4|PSMC3|PPP1CB|HAUS4|PSMA5|HAUS8|HSP90AA1|CDK7|PSMB1|PSME3|PSMA3|HSP90AB1|PSMD11|BTRC|TUBGCP5|GTSE1|PSMD13|CENPJ|DYNC1H1|PSMA7|CEP131|ODF2|SEM1|RBX1|PSMC2|PSMD8|PS…	PPP2R2A|HAUS2|PSMD14|PSMD7|PSMD6|PSMD11|PSME4|CDC25A|PSMD1|PSMD12|PSMC1|PPP2R1B|MAPRE1|YWHAG|PSMB2|PSMA5|NME7|TPX2|TUBGCP5|PSMC2|TUBGCP3|HAUS1|CCNA2|RAB8A|CCNH|PSMA1|PSMA3|PPP2CA|CDK2|PKMYT1|LIN37|PSME3|MZT1|XPO1|YWHAE|PAFAH1B1|MYBL2|RBX1|CDK1|BTRC|PSMC6|BORA|CDK5RAP2|MNAT1|PSMB1|RPS27A|PPP2CB|PSMC3|CKAP5|NEK2|AURKA|PLK4|CNTRL|TUBB|SEM1|PSMD13|LIN54|CUL1|PSMD4|PPP1CB|PSMC5|PSMA4|PSMD3|GTSE1|CCNB2…		PSMC3|MYBL2|HSP90AA1|CNTRL|PSME2|PSME4|PSME3|HAUS4|HAUS1|PSMB2|UBB|PSMD13|TUBB|BTRC|PKMYT1|CEP250|PCNT|RPS27A|HAUS2|TUBGCP5|PSMA3|UBA52|NEDD1|PSMB3|MAPRE1|PSMB6|PSMB1|PSMD1|DCTN3|FBXW11|PSMC4|CEP164|PSMD3|CDK5RAP2|PSMD14|RBX1|ODF2|DCTN2|PSME1|TUBGCP4|HMMR|PPP2R1A|PSMD7|CDK1|PSMB10|TUBB4B|CSNK1E|PSMF1|PLK4|DYNC1H1|DCTN1|PSMD8|CEP72|PSMC2|PSMD6|CCNA2|BORA|CDC25C|PSMD4|PSMB4|YWHAE|OFD1|PSMB7|AJUBA|C…	CDKN1A|PPME1|CEP70|MYBL2|LIN54|CDK1|CCNA2|CCNB2|CENPF|WEE1|CDK2|CDC25C|NEK2|CEP57|TUBA4A|NEDD1|CCNB1|PLK4|HSP90AA1|HAUS6|TUBGCP6|HMMR|BORA|ODF2|NDE1|TPX2|CEP78|DYNC1H1|CNTRL|PCM1|SFI1|RPS27A|PPP2R1B|GTSE1|RBBP4|HAUS1|CKAP5|LIN9|PPP2CA|HAUS2|TUBG2|PPP1CB|CEP152|TUBGCP5|AURKA|PSMB5|PPP1R12B|PPP1R12A|PLK1|PKMYT1|CDK11A|MZT1|SKP1|RAB8A|TUBGCP4|PAFAH1B1|PSMB8|CDK5RAP2|HAUS3|CCNH|PSME2|CEP192|TP53|CDK7…
R-HSA-2500257	Resolution of Sister Chromatid Cohesion	1.91e-13	107	CENPH|SPC25|KIF2C|MAD2L1|PPP2R5B|KNTC1|NDC80|ZWINT|AURKB|NUP107|CENPP|NUP37|CENPI|ITGB3BP|CDC20|ZW10|CENPE|CENPN|BUB1|CCNB2|SKA2|CDCA8|BIRC5|PLK1|CENPL|CENPK|ZWILCH|SPC24|NUP85|CENPU|CDCA5|NUF2|SEH1L|CENPA|CENPO|BUB1B|CENPM|PPP1CC|DYNLL2|SPDL1|CCNB1|DSN1|INCENP|SKA1|NUP133|CDK1|PPP2R5C|ERCC6L|KIF18A|CENPF|BUB3|RCC2|DYNC1H1|PPP2R1B|SMC3|MAPRE1|PAFAH1B1|NDE1|STAG1|NUP160|RAD21|CKAP5|PPP2CA|MIS12|B9…	NSCLC_A549|NSCLC_H1299|NSCLC_H1650|NSCLC_HCC4006|GBM_JHH520|GBM_SF188|GasC_AGS|GasC_KATOIII|PanC_BxPC3|Meso_CD473	SPC25|AURKB|CENPI|MAD2L1|CENPE|SPC24|CENPP|DYNLL2|SKA2|CDCA8|NDC80|INCENP|KIF2C|CENPM|NUP107|ITGB3BP|NUP37|CDC20|KNTC1|CENPH|BUB1|ZWINT|CENPN|CCNB2|CENPO|CENPK	CENPI|CDC20|CENPH|DYNLL2|PPP2R5B|AURKB|KIF2C|SEH1L|SPC24|MIS12|CDCA8|SKA1|CENPL|ZWINT|SKA2|RCC2|PDS5B|CENPN|CENPP|NUP107|CLASP1|PPP2R1B|SPC25|INCENP|CENPO|CENPM|NDC80|KNTC1|NUP37|PPP2R5C|CENPE|PLK1|NUP85|APITD1|CCNB2|STAG2|ITGB3BP|BUB1|XPO1|MAD1L1|BUB1B|CENPT|PDS5A|BIRC5|ZWILCH		CENPP|SPC25|ZWINT|BUB1|INCENP|SPC24|KIF2C|DYNLL2|CDC20|CENPO|PLK1|CENPH|ERCC6L|CENPE|CENPL|BIRC5|CENPI|CENPT|ZW10|NUP37|ITGB3BP|BUB1B|RANBP2|CENPA|NUF2|DSN1|SKA1|PPP1CC|AURKB|CDCA5|MAD2L1|KNTC1|CDCA8|APITD1|NDC80|CENPK|SKA2|PPP2CA|ZWILCH|DYNLL1|CCNB2|NUP85|PPP2CB|NDEL1|SMC3|CENPQ|KIF18A|NUDC|CLASP2	NUP37|SPC25|CENPI|ITGB3BP|CENPK|TAOK1|APITD1|CENPH|MAD2L1|SKA2|CENPA|KNTC1|DYNC1H1|CENPP|NUF2|CENPL|KIF2C|NUP107|KIF18A|NSL1|CENPQ|PLK1|NDE1|CENPE|PAFAH1B1|ZWINT|SPC24|CDC20|CCNB2|PPP2R5C|B9D2|BUB1|CDCA8|NDC80|DYNLL1|CENPO|CENPN|BIRC5|PPP1CC|CLASP1|PPP2R1A		PPP2R1A|KIF2C|KNTC1|ZWILCH|AURKB|NUF2|NUP43|HDAC8|CENPE|KNL1|PLK1|NUP160|CENPL|DYNC1H1|NUP107|BIRC5|CCNB2|BUB1|CENPI|PPP2R5C|KIF2A|SPDL1|SKA1|KIF18A|RANGAP1		CDCA5|CENPU|CENPH|MAD2L1|BIRC5|CDCA8|KIF2C|PLK1|NUP85|ZWINT|BUB1|SPDL1|CCNB2|KNTC1|PPP2R5B|DSN1|CENPE|NUP107|CENPP|CENPK|CCNB1|AURKB|CENPN|NDC80|SKA2|SEH1L|BUB1B|ZWILCH|SPC25|NUF2|ITGB3BP|CKAP5|CENPA|ZW10|CENPO|BUB3|CDC20|NUP133|CENPM|SMC3|CENPL|NUP160|CENPI|NUDC|ERCC6L|CENPF|CDK1|MAPRE1|DYNC1LI1|AHCTF1|RPS27|NUP37|RCC2|SGO1|RAD21|CLASP1|HDAC8|SMC1A|PPP2CA|CLIP1|RANGAP1|INCENP|NDE1|CLASP2|KIF18A|…		CENPH|MAD2L1|CENPU|NDC80|CDK1|PPP2R5B|SEH1L|CDCA5|BIRC5|AURKB|PPP1CC|SPC25|CCNB2|KIF2C|NUF2|ERCC6L|ITGB3BP|ZWINT|CDC20|ZWILCH|CENPK|SPDL1|CENPL|NUP37|PLK1|DSN1|CENPA|CCNB1|CENPP|CENPN|ZW10|BUB3|SPC24|SKA2|BUB1|NUP85|NUP107|SGO2|KIF18A	CENPH|ZW10|CENPN|PPP2R1B|MAPRE1|SEH1L|CENPL|ZWILCH|DYNC1LI1|B9D2|NDC80|NUP107|PPP1CC|BUB3|BUB1B|SPC25|KNTC1|ZWINT|NUP160|CENPI|SKA2|PPP2CA|BUB1|CENPU|XPO1|MAD2L1|PAFAH1B1|NUP37|CDK1|CENPO|SMC1A|CENPK|ERCC6L|KIF2C|NUP85|SPDL1|PPP2R5E|INCENP|PPP2CB|ITGB3BP|CKAP5|PPP2R5B|WAPL|SMC3|KIF18A|KNL1|SGO1|CENPP|STAG1|CCNB2|SGO2|CDCA5|DSN1|RAD21|CENPE|SPC24|AHCTF1|CENPF|PPP2R5C|AURKB|BIRC5|KIF2A|NDE1|CLASP2|…		CENPH|KNTC1|ZW10|PPP2R5B|NUP133|SEH1L|NDC80|PMF1|NUP37|MAPRE1|NUP107|ITGB3BP|NUP85|ZWINT|AURKB|PPP1CC|DSN1|CENPM|DYNC1LI2|PPP2R1A|CENPN|CDC20|CDK1|CENPE|DYNC1H1|KIF2C|KIF18A|CENPU|CENPK|SMC1A|SPDL1|CENPC|SMC3|MAD2L1|CDCA8|PPP2R5A|SKA1|BUB1|SPC25|CENPF|PPP2R5C|CENPI|BIRC5|PLK1|ZWILCH|NUP160|NSL1|CENPL|STAG1|PDS5A|CCNB2|CCNB1|BUB3|PPP2R5E|RAD21|RANGAP1|CKAP5|KNL1|NUP98|CENPO|DYNC1LI1|NUF2|PPP2R1B|S…	BUB1B|CENPH|NDC80|CENPU|CENPA|CDK1|SPDL1|CCNB2|CENPF|MAD2L1|RAD21|KIF2C|SPC25|NUF2|CENPN|BIRC5|ITGB3BP|ZWILCH|KNL1|CENPE|CCNB1|NUP107|BUB1|CDCA5|PPP1CC|NDE1|AHCTF1|CENPC|SKA1|DYNC1H1|PPP2R5B|NUP43|KNTC1|CDCA8|SPC24|RCC2|ZWINT|CENPK|PPP2R5C|AURKB|STAG2|SMC3|NUP133|PPP2R1B|SGO2|CDC20|CKAP5|PPP2CA|INCENP|BUB3|TAOK1|KIF18A|SGO1|STAG1|SKA2|ZW10|PLK1|NUP37|WAPL|CENPL|CLASP2|NUP160|MIS12|PAFAH1B1|KIF2A|…
R-HSA-453274	Mitotic G2-G2/M phases	2.05e-13	185	CCNA2|TUBGCP5|HMMR|CEP78|OPTN|MYBL2|CDC25A|TPX2|CDC25C|CDK2|CCNB2|CDKN1A|PKMYT1|PLK1|PSMD7|PSMD6|PPP1CB|PSMC3|HAUS5|HAUS2|PLK4|ODF2|HAUS1|HAUS4|CEP192|NEK2|LIN54|HSP90AA1|PSMD12|PSME3|RPS27A|CCNH|LIN9|AURKA|PSMA3|PSMD8|CCNB1|PPP2R2A|SKP1|GTSE1|TUBB|PSMB2|WEE1|PSMD14|PSMD9|TUBGCP3|CDK1|PSME4|PSMD1|PSMB9|FBXL18|PSME2|CENPF|RBX1|BORA|CEP70|PSMA5|PHLDA1|BTRC|PPME1|DYNC1H1|PPP2R1B|PCNT|CDK5RAP2|CUL1|H…	NSCLC_A549|GBM_JHH520|GBM_SF188|GasC_AGS|GasC_KATOIII|PanC_BxPC3|Meso_CD473	OPTN|HMMR|CEP78|CCNA2|PPP1CB|TUBGCP5|CDC25C|PSMD9|HAUS5|PSMA2|CDC25A|FBXL18|PSMB9|CEP192|TPX2|CCNB2|AURKA|ODF2|PSMB10|NEK2|FBXW11|CDK2|TUBA4A|HAUS4|SKP1|LIN54|LIN9|PLK1|TUBB|RBBP4|PPP2R2A|CEP70|DCTN3|LIN52|GTSE1|CEP72|CCNA1|PKMYT1|BTRC|DYNC1H1|PLK4|PPP2R1B|PPME1|RBX1|TUBGCP3|CDC25B|CEP290|CEP63|PSMA5|CENPF|TUBGCP4|PPP1R12A|PSMC3|PSMD7|NEDD1|CLASP1|PSMF1|MNAT1|PSMD6|ALMS1|WEE1|CCNB1|CSNK1E|PSME2|P…						PSMB8|ODF2|WEE1|PPP2R1A|CSNK1E|PSME2|CEP164|MYBL2|CUL1|RPS27A|BORA|CNTRL|PSME1|CDC25C|YWHAE|CDK2|PHLDA1|MZT2B|PLK1|GTSE1|TPX2|MZT1|TP53|TUBA4A|CCNA2|CDC25B|DYNC1H1|PSMB9|CCNB2|FBXL18|CEP78|HAUS2|SDCCAG8|PSME4|CEP152|HMMR		OPTN|CDC25A|CCNA2|HSP90AB1|TPX2|HAUS2|CUL1|MYBL2|CDK2|PLK1|PLK4|HAUS1|CCNB2|RPS27A|GTSE1|AURKA|E2F1|CEP78|PSME3|CCNB1|HMMR|PSMB2|BORA|PKMYT1|YWHAE|HAUS6|PSMD14|HAUS5|PSMD13|MZT2A|CKAP5|PSMA7|PSMC3|NINL|MZT1|PSMA3|RBX1|LIN9|UBA52|PSMD6|MZT2B|WEE1|PSMB7|TUBB4B|CCNH|RBBP4|FBXL18|PSMB6|CEP250|PSMD7|PSMB3|PSMD8|NEK2|CENPF|CDK1|PSMA5|MAPRE1|FOXM1|HSP90AA1|CDC25C|PSMC1|CENPJ|CEP70|CCP110|SEM1|TUBG1|HAUS…		HMMR|PKMYT1|PHLDA1|NEK2|CDK1|CCNA2|PSMD12|AURKA|CCNB2|HAUS5|PSMD6|MYBL2|HAUS1|HAUS2|LIN9|PLK1|TPX2|CDC25C|CDK2|CCNB1|PLK4|PSMD14|PSMD7|TUBGCP3|CCNH|LIN37|MZT1|PSMB2|MNAT1|WEE1|CDKN1A|PSMD1|CDC25A|CUL1|CEP78|RPS27A|PSMC6|BORA|PPP2CA|PSMA4|PSMC3|PPP1CB|HAUS4|PSMA5|HAUS8|HSP90AA1|CDK7|PSMB1|PSME3|PSMA3|HSP90AB1|PSMD11|BTRC|TUBGCP5|GTSE1|PSMD13|CENPJ|DYNC1H1|PSMA7|CEP131|ODF2|SEM1|RBX1|PSMC2|PSMD8|E2…	PPP2R2A|HAUS2|PSMD14|PSMD7|PSMD6|PSMD11|PSME4|CDC25A|PSMD1|PSMD12|PSMC1|PPP2R1B|MAPRE1|YWHAG|PSMB2|PSMA5|NME7|TPX2|TUBGCP5|PSMC2|TUBGCP3|HAUS1|CCNA2|RAB8A|CCNH|E2F3|PSMA1|PSMA3|PPP2CA|CDK2|PKMYT1|LIN37|PSME3|MZT1|XPO1|YWHAE|PAFAH1B1|MYBL2|RBX1|CDK1|BTRC|PSMC6|BORA|CDK5RAP2|MNAT1|PSMB1|RPS27A|PPP2CB|PSMC3|CKAP5|NEK2|AURKA|PLK4|CNTRL|TUBB|SEM1|PSMD13|LIN54|CUL1|PSMD4|PPP1CB|PSMC5|PSMA4|PSMD3|GTSE1|…		PSMC3|MYBL2|HSP90AA1|CNTRL|PSME2|PSME4|PSME3|HAUS4|HAUS1|PSMB2|UBB|PSMD13|TUBB|BTRC|PKMYT1|CEP250|PCNT|RPS27A|HAUS2|TUBGCP5|PSMA3|UBA52|NEDD1|PSMB3|MAPRE1|PSMB6|PSMB1|PSMD1|DCTN3|FBXW11|PSMC4|CEP164|PSMD3|CDK5RAP2|PSMD14|RBX1|ODF2|DCTN2|PSME1|TUBGCP4|HMMR|PPP2R1A|PSMD7|CDK1|PSMB10|TUBB4B|CSNK1E|PSMF1|PLK4|DYNC1H1|DCTN1|PSMD8|CEP72|PSMC2|PSMD6|CCNA2|BORA|CDC25C|PSMD4|PSMB4|YWHAE|OFD1|PSMB7|AJUBA|C…	CDKN1A|PPME1|CEP70|MYBL2|LIN54|CDK1|CCNA2|CCNB2|CENPF|WEE1|CDK2|CDC25C|NEK2|CEP57|TUBA4A|NEDD1|CCNB1|PLK4|HSP90AA1|HAUS6|TUBGCP6|HMMR|BORA|ODF2|NDE1|TPX2|CEP78|DYNC1H1|CNTRL|PCM1|SFI1|RPS27A|PPP2R1B|GTSE1|RBBP4|HAUS1|CKAP5|LIN9|PPP2CA|HAUS2|TUBG2|PPP1CB|CEP152|TUBGCP5|AURKA|PSMB5|PPP1R12B|PPP1R12A|PLK1|PKMYT1|CDK11A|MZT1|SKP1|RAB8A|TUBGCP4|PAFAH1B1|PSMB8|CDK5RAP2|HAUS3|CCNH|PSME2|CEP192|TP53|CDK7…
R-HSA-71291	Metabolism of amino acids and derivatives	4.55e-13	379	ARG2|ODC1|GLS|SLC25A12|SLC25A15|SLC6A12|RIMKLB|RPS23|GSTZ1|SLC7A5|MCCC2|RPL23A|CTH|SMS|RPL36A|RPL5|PSMD7|RPS2|RPS7|PSMD6|GPT2|RPL28|RPL24|RPL11|PSMC3|RPS12|SERINC1|RPLP0|RPL34|ACAT1|RPL10A|GSR|SRM|ACADSB|SLC25A13|RPS18|CKB|RPL14|RPSA|CHDH|GLDC|RPL12|DLAT|RPL26L1|RPL35|RPL36|TXNRD1|RPL3|RPS3|RPL21|ALDH7A1|SHMT1|SAT1|ADI1|NQO1|PSMD12|AHCY|PSME3|RPS24|MTR|SERINC2|RPL39L|FAH|RPS27A|ENOPH1|DLD|RPL7|KY…	GBM_JHH520|GBM_NCH644|GBM_SF188|OvaC_OVCAR3|GasC_AGS|PanC_BxPC3|Meso_CD60							RPL9|RPS3A|RPL23|RPS3|RPL7|RPL3|RPL34|RPL11|RPS15A|RPLP2|RPL5|RPL24|RPS7|RPS25|RPL37A|RPL10A|RPL30|RPL19|RPL32|PSMB8|RPL14|CHDH|RPL13|BBOX1|RPS13|RPL38|RPL7A|ARG2|RPS8|RPL39|RPL26L1|RPL36|RPL6|RPL4|RPL27A|RPLP0|RPL27|RPL17|RPL35A|RPL35|RPL18A|RPS2|NQO1|RIMKLB|ODC1|RPLP1|PSME2|RPL13A|RPSA|RPS24|RPL15|RPS27A|MTR|RPL18|RPS9|RPL28|RPL29|PSME1|RPS12|RPL12|GSTZ1|OAZ3|RPL8|RPS18|RPL31|RPS29|RPS6|RPL10|R…	RPL18|RPS12|RPS2|RPL35|RPLP1|RPL13|RPS29|RPS28|RPS19|RPS5|RPL36|RPL27A|RPL11|RPS25|GLDC|RPS21|RPL6|RPL21|RPS18|RPLP0|RPL17|RPL28|RPSA|RPS9|RPL5|RPL39|RPL34|RPL24|RPS3|ARG2|RPL19|RPS13|ODC1|RPL38|ENOPH1|RPS15|RPL32|RPS8|ACAT1|RPLP2|RPS6|CBS|RPL23|RPL4|RPL14|RPL7|PHGDH|NQO1|RPL10A|MTAP|RPL7A|RPS16|SEM1|RPL26|RPS15A|RPL9|PSMA7|RPL23A|NDUFAB1|RPS26|RPL12|SLC25A15|CARNMT1|PSMD8|RPL30|KARS1|RPL27|PYCR1…	ODC1|GLDC|SLC6A8|NQO1|ACAT1|DLAT|GOT2|AHCY|PHYKPL|ALDH18A1|SERINC1|RPL26L1|RPS24|RPLP0|SLC7A5|RPL14|KARS1|RPS2|PDHA1|ARG2|RPL21|RPS27A|SRM|ENOPH1|RPL12|RPS13|SERINC3|RPSA|PSME3|RPL41|BCAT1|RPS15A|AADAT|PSMB2|RPL10|RPL35|RPL19|RPL10A|RPS25|FAU|TXNRD1|PHGDH|CKB|PSAT1|GLUD1|RPL5|RIDA|PNMT|MCCC2|RPL30|RPS3|PSMD14|GPT2|OAT|QDPR|RPL24|RPS12|SLC25A15|SERINC2|PSMD13|RPS29|NDUFAB1|RPL27A|RPS7|HNMT|RPL27|P…	BBOX1|RPL36|TXN2|RPLP2|RPL18A|ADI1|SLC7A5|PSMD3|GPT2|PSTK|RPL10|RPS29|RPL37A|RPL18|RPL35|RPL35A|BCKDHA|RPS9|RPS19|RPS15|RPS26|ETHE1|RPL28|ACAD8|RPS11|PSMD8|RPL38|DLST|RPS5|RPLP0|RPLP1|IL4I1|NAT8L|RPS3|GSTZ1|SMS|RPS28|FAU|TSTD1|RPL41|RPL39|RPL15|RPL34|RPS18|RPS27|RPL13A|SLC25A15|PIPOX|RPL8|SLC6A12|PSMB3|RPS3A|RPL32|RPL31|RPL27|HSD17B10|RPL17|RPS16|RPL39L|PSAT1|RPL36AL|EEFSEC|UBA52|PSMC4	GLUL|SLC25A12|GPT2|DUOX2|PSMD12|SMS|ARG2|PSMD6|KYAT3|RPL5|GLDC|MTAP|ACAT1|RPL14|CTH|RPL6|ACADSB|PSMD14|RPS6|SLC6A12|KARS1|PSMD7|MCCC1|RPL7|ALDH7A1|ODC1|RPS8|GATM|RPL10A|PAPSS1|PSMB2|RPL17|RPL4|RPL11|SERINC5|RPS12|RPL3|MCCC2|PSMD1|RPS4X|RPL7A|RPS24|PDHA1|RPL24|RPS7|DLD|RPS3A|RPS18|RPSA|RPL19|APIP|RPL26|AIMP1|RPL27A|SERINC3|RPS23|RPS2|RPS16|RPS13|SRM|RPS27A|PSMC6|SLC7A5|RPL34|RPL21|ENOPH1|PSMA4|PSM…			RPS2|HAL|AHCY|ARG2|PSMC3|RPSA|GLS|SLC25A12|RPLP2|RPLP0|PSME2|MCCC2|RPL12|RPL3|SLC6A12|CTH|RPL24|RPL10A|PSME4|PSME3|RPS18|ODC1|RPL11|SLC25A15|GSTZ1|RPL35|DLD|RPS4X|CKB|RPL32|GOT1|SERINC5|RPL8|RPS7|PSMB2|RPL5|RPL36|ALDH7A1|PSMD13|SERINC2|RPS14|RPL14|RPS5|FAU|RPL19|ACADSB|RPS12|RPS9|RPS13|HSD17B10|RPS3|RPS27A|KARS1|RPL35A|RPL4|RPL27|RPLP1|KYAT3|RPL21|RPL34|RPL28|PSMA3|RPL7A|UBA52|LIAS|SLC25A13|RIMKL…		RPS12|NQO1|RPL36|TSTD1|RPLP0|RPL34|RPL24|RPL5|SLC7A5|RIMKLB|CARNS1|RPL10A|RPS29|RPL21|PSMB8|RPS6|RPS23|RPL14|RPS18|RPL9|KYAT3|RPL10|RPL37A|RPL15|RPS27A|RPS3|RPL4|RPL11|RPLP2|RPS8|SERINC2|RPL30|RPS7|SLC25A12|RPL26|GSTZ1|GLS|RPL13|RPL27A|RPL37|HNMT|RPSA|RPL32|RPS20|RPL19|SLC6A8|RPL7A|RPS9|PSMC3|RPS24|RPS13|RPL12|RPS3A|RPS4X|RPL27|RPL13A|DUOX1|RPL3|PSMA5|RPL39|RPL31|RPL23|ADI1|RPS25|RPL35|CKMT2|IL4I…
R-HSA-9648025	EML4 and NUDC in mitotic spindle formation	8.94e-13	98	CENPH|SPC25|KIF2C|MAD2L1|PPP2R5B|KNTC1|NDC80|ZWINT|AURKB|NUP107|CENPP|NUP37|CENPI|ITGB3BP|CDC20|ZW10|CENPE|CENPN|BUB1|SKA2|CDCA8|BIRC5|PLK1|CENPL|CENPK|ZWILCH|SPC24|NUP85|CENPU|NUF2|SEH1L|NEK6|CENPA|CENPO|BUB1B|CENPM|PPP1CC|DYNLL2|SPDL1|DSN1|INCENP|SKA1|NUP133|PPP2R5C|ERCC6L|KIF18A|CENPF|BUB3|RCC2|DYNC1H1|PPP2R1B|EML4|MAPRE1|PAFAH1B1|NDE1|NUP160|CKAP5|NEK7|PPP2CA|MIS12|B9D2|DYNC1LI1|NUDC|PMF1|TAO…	NSCLC_A549|NSCLC_H1299|NSCLC_H1650|NSCLC_HCC4006|GBM_SF188|GasC_AGS|GasC_KATOIII|PanC_AsPC1|PanC_BxPC3|Meso_CD473	SPC25|AURKB|CENPI|MAD2L1|CENPE|SPC24|CENPP|DYNLL2|SKA2|CDCA8|NDC80|INCENP|KIF2C|CENPM|NUP107|ITGB3BP|NUP37|CDC20|KNTC1|CENPH|BUB1|ZWINT|CENPN|CENPO|CENPK	CENPI|CDC20|CENPH|DYNLL2|PPP2R5B|AURKB|KIF2C|SEH1L|SPC24|MIS12|CDCA8|SKA1|CENPL|ZWINT|SKA2|RCC2|CENPN|CENPP|NUP107|CLASP1|PPP2R1B|SPC25|INCENP|CENPO|CENPM|NDC80|KNTC1|NUP37|PPP2R5C|CENPE|PLK1|NUP85|APITD1|ITGB3BP|BUB1|XPO1|MAD1L1|BUB1B		CENPP|SPC25|ZWINT|BUB1|INCENP|SPC24|KIF2C|NEK6|DYNLL2|CDC20|CENPO|PLK1|CENPH|ERCC6L|CENPE|CENPL|BIRC5|CENPI|CENPT|ZW10|NUP37|ITGB3BP|BUB1B|RANBP2|CENPA|NUF2|DSN1|SKA1|PPP1CC|AURKB|MAD2L1|KNTC1|CDCA8|APITD1|NDC80|CENPK|SKA2|PPP2CA|ZWILCH	NEK6|NUP37|SPC25|CENPI|ITGB3BP|CENPK|TAOK1|APITD1|CENPH|MAD2L1|SKA2|CENPA|KNTC1|DYNC1H1|CENPP|NUF2|CENPL|KIF2C|NEK7|NUP107|KIF18A|NSL1|CENPQ|PLK1|NDE1|CENPE|PAFAH1B1|ZWINT|SPC24|CDC20|PPP2R5C|B9D2|BUB1|CDCA8|NDC80|DYNLL1|CENPO|CENPN|BIRC5|PPP1CC|CLASP1|PPP2R1A				CENPU|CENPH|MAD2L1|BIRC5|CDCA8|KIF2C|PLK1|NUP85|ZWINT|BUB1|SPDL1|KNTC1|PPP2R5B|DSN1|CENPE|NUP107|CENPP|CENPK|AURKB|CENPN|NDC80|SKA2|SEH1L|BUB1B|ZWILCH|SPC25|NUF2|NEK6|ITGB3BP|CKAP5|CENPA|ZW10|CENPO|BUB3|CDC20|NUP133|CENPM|CENPL|NUP160|CENPI|NUDC|ERCC6L|CENPF|MAPRE1|DYNC1LI1|AHCTF1|RPS27|NUP37|RCC2|SGO1|CLASP1|EML4|PPP2CA|CLIP1|RANGAP1|INCENP|NDE1|CLASP2|KIF18A|PPP2R1B|NUP98|DYNC1LI2|PPP2CB|SPC24|…		CENPH|MAD2L1|CENPU|NDC80|PPP2R5B|SEH1L|BIRC5|AURKB|PPP1CC|SPC25|KIF2C|NUF2|ERCC6L|ITGB3BP|ZWINT|CDC20|ZWILCH|CENPK|SPDL1|CENPL|NUP37|PLK1|DSN1|CENPA|CENPP|CENPN|ZW10|BUB3|SPC24|SKA2|BUB1|NUP85|NUP107|SGO2|KIF18A|DYNLL2|CDCA8|PPP2CA|CENPM|NUP43|NUP133|SGO1|CENPQ|DYNC1LI1|DYNC1H1|NSL1|KNTC1|NDEL1|CENPO|RPS27|BUB1B|NEK9|PMF1|MAPRE1|CENPF|CENPC|PPP2R5C|CENPI|SKA1|CENPE|CLASP1|NEK6|KNL1|DYNC1LI2|B9D2|…	CENPH|ZW10|CENPN|PPP2R1B|NEK7|MAPRE1|SEH1L|CENPL|ZWILCH|NEK6|DYNC1LI1|B9D2|NDC80|NUP107|PPP1CC|BUB3|BUB1B|SPC25|KNTC1|ZWINT|NUP160|CENPI|SKA2|PPP2CA|BUB1|CENPU|XPO1|MAD2L1|PAFAH1B1|NUP37|CENPO|CENPK|ERCC6L|KIF2C|NUP85|SPDL1|PPP2R5E|INCENP|PPP2CB|ITGB3BP|CKAP5|EML4|PPP2R5B|KIF18A|KNL1|SGO1|CENPP|SGO2|DSN1|NEK9|CENPE|SPC24|AHCTF1|CENPF|PPP2R5C|AURKB|BIRC5|KIF2A|NDE1|CLASP2|DYNLL2|PLK1|NUP98|DYNC1I2…	CENPH|PPP2R5B|NUP133|RCC2|EML4|ZW10|PPP1CC|NEK6|DYNC1I2|NDE1|NUP37|KNTC1|NUP160|CENPL|SPDL1|CENPP|ITGB3BP|NUDC|NUP107|BUB1B|SEC13|MAD2L1|CDCA8|CDC20|CENPM|PMF1|SKA2|NDEL1|CENPN|CENPT|CENPU|CKAP5|KIF18A|PPP2CB|CENPC|MAD1L1|RANGAP1|BUB3|ZWILCH|AURKB|DYNLL1|CLASP1|PPP2R5C	CENPH|KNTC1|ZW10|PPP2R5B|NUP133|NEK7|SEH1L|NDC80|PMF1|NUP37|MAPRE1|NUP107|ITGB3BP|NUP85|ZWINT|NEK9|AURKB|PPP1CC|DSN1|CENPM|DYNC1LI2|PPP2R1A|CENPN|CDC20|CENPE|DYNC1H1|KIF2C|KIF18A|EML4|CENPU|CENPK|SPDL1|CENPC|MAD2L1|CDCA8|PPP2R5A|SKA1|BUB1|SPC25|CENPF|PPP2R5C|CENPI|BIRC5|PLK1|ZWILCH|NUP160|NSL1|CENPL|BUB3|PPP2R5E|RANGAP1|CKAP5|KNL1|NUP98|CENPO|DYNC1LI1|NUF2|PPP2R1B|SGO1|SKA2	BUB1B|CENPH|NDC80|CENPU|CENPA|SPDL1|CENPF|MAD2L1|KIF2C|SPC25|NUF2|CENPN|BIRC5|ITGB3BP|ZWILCH|KNL1|CENPE|NUP107|BUB1|PPP1CC|EML4|NDE1|AHCTF1|CENPC|SKA1|DYNC1H1|PPP2R5B|NUP43|KNTC1|CDCA8|SPC24|RCC2|ZWINT|CENPK|PPP2R5C|AURKB|NUP133|PPP2R1B|SGO2|CDC20|CKAP5|PPP2CA|INCENP|BUB3|TAOK1|KIF18A|SGO1|SKA2|ZW10|PLK1|NUP37|CENPL|CLASP2|NUP160|MIS12|PAFAH1B1|NEK6|KIF2A|NDEL1|DSN1|CENPO|ERCC6L|PPP2R5D
R-HSA-69618	Mitotic Spindle Checkpoint	1.3e-12	110	CENPH|SPC25|KIF2C|MAD2L1|PPP2R5B|KNTC1|NDC80|ZWINT|AURKB|UBE2C|NUP107|CENPP|NUP37|CENPI|ITGB3BP|CDC20|ZW10|CENPE|CENPN|BUB1|SKA2|CDCA8|BIRC5|PLK1|CENPL|ANAPC5|CENPK|ZWILCH|SPC24|NUP85|CENPU|NUF2|SEH1L|CENPA|CENPO|BUB1B|CENPM|ANAPC1|PPP1CC|DYNLL2|SPDL1|ANAPC10|DSN1|INCENP|SKA1|NUP133|CDC23|PPP2R5C|ERCC6L|KIF18A|CENPF|BUB3|RCC2|DYNC1H1|PPP2R1B|ANAPC15|MAPRE1|ANAPC4|ANAPC2|PAFAH1B1|NDE1|NUP160|CKAP5…	NSCLC_A549|NSCLC_H1299|NSCLC_H1650|NSCLC_HCC4006|GBM_JHH520|GBM_SF188|GasC_AGS|GasC_KATOIII|PanC_AsPC1|PanC_BxPC3|Meso_CD473	SPC25|AURKB|CENPI|MAD2L1|CENPE|SPC24|CENPP|DYNLL2|SKA2|CDCA8|NDC80|INCENP|KIF2C|CENPM|NUP107|ITGB3BP|NUP37|CDC20|KNTC1|UBE2C|CENPH|BUB1|ZWINT|CENPN|CENPO|CENPK|ANAPC10|NUF2|PPP2R5B|BIRC5|CENPA	CENPI|CDC20|CENPH|DYNLL2|PPP2R5B|AURKB|KIF2C|SEH1L|SPC24|MIS12|CDCA8|SKA1|CENPL|ZWINT|UBE2C|SKA2|RCC2|ANAPC10|CENPN|CENPP|NUP107|CLASP1|PPP2R1B|SPC25|INCENP|CENPO|CENPM|NDC80|KNTC1|NUP37|PPP2R5C|CENPE|ANAPC5|PLK1|NUP85|APITD1|ITGB3BP|BUB1|XPO1|MAD1L1|CDC26|BUB1B		CENPP|SPC25|ZWINT|BUB1|INCENP|SPC24|KIF2C|DYNLL2|CDC20|CENPO|PLK1|CENPH|ERCC6L|UBE2C|CENPE|CENPL|BIRC5|CENPI|CENPT|ZW10|ANAPC10|NUP37|ITGB3BP|BUB1B|ANAPC1|RANBP2|CENPA|NUF2|DSN1|SKA1|PPP1CC|AURKB|MAD2L1|KNTC1|CDCA8|APITD1|NDC80|CENPK|SKA2|PPP2CA|ZWILCH|CDC23|UBE2D1|DYNLL1|ANAPC2|NUP85|PPP2CB|NDEL1|CENPQ|KIF18A|NUDC|CLASP2	NUP37|SPC25|CENPI|ITGB3BP|CENPK|ANAPC10|TAOK1|APITD1|CENPH|MAD2L1|SKA2|CENPA|KNTC1|DYNC1H1|CENPP|NUF2|CENPL|KIF2C|NUP107|KIF18A|NSL1|CENPQ|PLK1|NDE1|CENPE|PAFAH1B1|ZWINT|SPC24|ANAPC4|UBE2C|CDC20|PPP2R5C|B9D2|BUB1|CDCA8|NDC80|DYNLL1|CENPO|CENPN|BIRC5|PPP1CC|CLASP1|PPP2R1A|ANAPC7|ANAPC2		ANAPC11|PPP2R1A|KIF2C|KNTC1|UBE2C|ZWILCH|AURKB|NUF2|NUP43|CENPE|KNL1|PLK1|ANAPC15|NUP160|CENPL|DYNC1H1|NUP107|BIRC5|BUB1|CENPI|PPP2R5C|KIF2A|SPDL1|SKA1|KIF18A|RANGAP1		CENPU|CENPH|MAD2L1|BIRC5|UBE2C|CDCA8|KIF2C|PLK1|NUP85|ZWINT|BUB1|SPDL1|KNTC1|PPP2R5B|DSN1|CENPE|NUP107|CENPP|CENPK|AURKB|CENPN|NDC80|SKA2|SEH1L|BUB1B|ZWILCH|SPC25|NUF2|ANAPC5|ITGB3BP|CDC27|CKAP5|CENPA|ZW10|CENPO|BUB3|CDC20|NUP133|CENPM|CDC23|ANAPC15|CENPL|NUP160|ANAPC1|CENPI|NUDC|ERCC6L|CENPF|MAPRE1|DYNC1LI1|AHCTF1|RPS27|NUP37|RCC2|SGO1|CLASP1|PPP2CA|CLIP1|RANGAP1|INCENP|NDE1|CLASP2|KIF18A|PPP2R1…		CENPH|MAD2L1|CENPU|NDC80|PPP2R5B|SEH1L|BIRC5|AURKB|PPP1CC|SPC25|KIF2C|NUF2|UBE2C|ERCC6L|ITGB3BP|ZWINT|CDC20|ZWILCH|CENPK|SPDL1|CENPL|NUP37|PLK1|DSN1|ANAPC5|CENPA|CENPP|CENPN|ZW10|BUB3|SPC24|SKA2|BUB1|NUP85|NUP107|SGO2|KIF18A|DYNLL2|CDCA8|PPP2CA|CENPM|NUP43|ANAPC15|NUP133|SGO1|UBE2D1|CENPQ|DYNC1LI1|DYNC1H1|ANAPC10|NSL1|KNTC1|NDEL1|CENPO|RPS27|BUB1B|PMF1|CDC23|MAPRE1|CENPF|CENPC|PPP2R5C|CENPI|ANAPC…	CENPH|ZW10|CENPN|PPP2R1B|MAPRE1|SEH1L|CENPL|ZWILCH|DYNC1LI1|B9D2|NDC80|NUP107|PPP1CC|BUB3|BUB1B|SPC25|ANAPC1|KNTC1|ZWINT|NUP160|CENPI|SKA2|PPP2CA|BUB1|CENPU|XPO1|ANAPC2|MAD2L1|PAFAH1B1|NUP37|CENPO|CENPK|ERCC6L|KIF2C|NUP85|SPDL1|CDC23|PPP2R5E|INCENP|PPP2CB|ITGB3BP|CKAP5|PPP2R5B|CDC27|KIF18A|KNL1|SGO1|CENPP|SGO2|DSN1|CENPE|UBE2C|SPC24|AHCTF1|ANAPC4|CENPF|PPP2R5C|AURKB|BIRC5|KIF2A|NDE1|CLASP2|CDC26|…	CENPH|PPP2R5B|ANAPC5|NUP133|RCC2|ANAPC1|ZW10|PPP1CC|CDC26|DYNC1I2|NDE1|NUP37|KNTC1|NUP160|CENPL|SPDL1|CDC23|CENPP|ANAPC15|ANAPC4|ITGB3BP|NUDC|NUP107|BUB1B|SEC13|ANAPC16|MAD2L1|CDCA8|CDC20|CENPM|PMF1|SKA2|NDEL1|CENPN|CENPT|CENPU|CKAP5|KIF18A|PPP2CB|CENPC|MAD1L1|RANGAP1|BUB3|ZWILCH|AURKB|DYNLL1|CLASP1	CENPH|KNTC1|ANAPC5|ZW10|PPP2R5B|NUP133|ANAPC1|SEH1L|NDC80|PMF1|NUP37|UBE2D1|MAPRE1|NUP107|ITGB3BP|NUP85|ZWINT|AURKB|PPP1CC|DSN1|ANAPC15|CENPM|DYNC1LI2|ANAPC4|PPP2R1A|CENPN|CDC20|CENPE|DYNC1H1|KIF2C|KIF18A|CENPU|CENPK|SPDL1|CENPC|MAD2L1|CDCA8|PPP2R5A|SKA1|UBE2C|BUB1|SPC25|CENPF|PPP2R5C|CENPI|BIRC5|PLK1|CDC26|ZWILCH|CDC23|CDC27|NUP160|ANAPC10|NSL1|CENPL|BUB3|PPP2R5E|RANGAP1|CKAP5|KNL1|NUP98|CENPO|D…	BUB1B|CENPH|NDC80|CENPU|CENPA|SPDL1|CENPF|MAD2L1|KIF2C|SPC25|NUF2|CENPN|BIRC5|ITGB3BP|ZWILCH|KNL1|CENPE|NUP107|CDC23|BUB1|PPP1CC|CDC27|NDE1|AHCTF1|CENPC|SKA1|DYNC1H1|PPP2R5B|NUP43|KNTC1|CDCA8|ANAPC15|UBE2C|SPC24|RCC2|ZWINT|CENPK|PPP2R5C|AURKB|ANAPC5|NUP133|PPP2R1B|SGO2|CDC20|CKAP5|PPP2CA|INCENP|BUB3|TAOK1|KIF18A|ANAPC2|SGO1|UBE2D1|SKA2|ZW10|PLK1|NUP37|CENPL|CLASP2|ANAPC1|NUP160|MIS12|PAFAH1B1|KIF…
R-HSA-141444	Amplification of signal from unattached kinetochores via a MAD2 inhibitory signal	1.4e-12	94	CENPH|SPC25|KIF2C|MAD2L1|PPP2R5B|KNTC1|NDC80|ZWINT|AURKB|NUP107|CENPP|NUP37|CENPI|ITGB3BP|CDC20|ZW10|CENPE|CENPN|BUB1|SKA2|CDCA8|BIRC5|PLK1|CENPL|CENPK|ZWILCH|SPC24|NUP85|CENPU|NUF2|SEH1L|CENPA|CENPO|BUB1B|CENPM|PPP1CC|DYNLL2|SPDL1|DSN1|INCENP|SKA1|NUP133|PPP2R5C|ERCC6L|KIF18A|CENPF|BUB3|RCC2|DYNC1H1|PPP2R1B|MAPRE1|PAFAH1B1|NDE1|NUP160|CKAP5|PPP2CA|MIS12|B9D2|DYNC1LI1|NUDC|PMF1|TAOK1|PPP2R1A|NDEL…	NSCLC_A549|NSCLC_H1299|NSCLC_H1650|NSCLC_HCC4006|GBM_JHH520|GBM_SF188|GasC_AGS|GasC_KATOIII|PanC_BxPC3|Meso_CD473	SPC25|AURKB|CENPI|MAD2L1|CENPE|SPC24|CENPP|DYNLL2|SKA2|CDCA8|NDC80|INCENP|KIF2C|CENPM|NUP107|ITGB3BP|NUP37|CDC20|KNTC1|CENPH|BUB1|ZWINT|CENPN|CENPO|CENPK	CENPI|CDC20|CENPH|DYNLL2|PPP2R5B|AURKB|KIF2C|SEH1L|SPC24|MIS12|CDCA8|SKA1|CENPL|ZWINT|SKA2|RCC2|CENPN|CENPP|NUP107|CLASP1|PPP2R1B|SPC25|INCENP|CENPO|CENPM|NDC80|KNTC1|NUP37|PPP2R5C|CENPE|PLK1|NUP85|APITD1|ITGB3BP|BUB1|XPO1|MAD1L1|BUB1B		CENPP|SPC25|ZWINT|BUB1|INCENP|SPC24|KIF2C|DYNLL2|CDC20|CENPO|PLK1|CENPH|ERCC6L|CENPE|CENPL|BIRC5|CENPI|CENPT|ZW10|NUP37|ITGB3BP|BUB1B|RANBP2|CENPA|NUF2|DSN1|SKA1|PPP1CC|AURKB|MAD2L1|KNTC1|CDCA8|APITD1|NDC80|CENPK|SKA2|PPP2CA|ZWILCH	NUP37|SPC25|CENPI|ITGB3BP|CENPK|TAOK1|APITD1|CENPH|MAD2L1|SKA2|CENPA|KNTC1|DYNC1H1|CENPP|NUF2|CENPL|KIF2C|NUP107|KIF18A|NSL1|CENPQ|PLK1|NDE1|CENPE|PAFAH1B1|ZWINT|SPC24|CDC20|PPP2R5C|B9D2|BUB1|CDCA8|NDC80|DYNLL1|CENPO|CENPN|BIRC5|PPP1CC|CLASP1|PPP2R1A		PPP2R1A|KIF2C|KNTC1|ZWILCH|AURKB|NUF2|NUP43|CENPE|KNL1|PLK1|NUP160|CENPL|DYNC1H1|NUP107|BIRC5|BUB1|CENPI|PPP2R5C|KIF2A|SPDL1|SKA1|KIF18A|RANGAP1		CENPU|CENPH|MAD2L1|BIRC5|CDCA8|KIF2C|PLK1|NUP85|ZWINT|BUB1|SPDL1|KNTC1|PPP2R5B|DSN1|CENPE|NUP107|CENPP|CENPK|AURKB|CENPN|NDC80|SKA2|SEH1L|BUB1B|ZWILCH|SPC25|NUF2|ITGB3BP|CKAP5|CENPA|ZW10|CENPO|BUB3|CDC20|NUP133|CENPM|CENPL|NUP160|CENPI|NUDC|ERCC6L|CENPF|MAPRE1|DYNC1LI1|AHCTF1|RPS27|NUP37|RCC2|SGO1|CLASP1|PPP2CA|CLIP1|RANGAP1|INCENP|NDE1|CLASP2|KIF18A|PPP2R1B|NUP98|DYNC1LI2|PPP2CB|SPC24|SKA1|SGO2|…		CENPH|MAD2L1|CENPU|NDC80|PPP2R5B|SEH1L|BIRC5|AURKB|PPP1CC|SPC25|KIF2C|NUF2|ERCC6L|ITGB3BP|ZWINT|CDC20|ZWILCH|CENPK|SPDL1|CENPL|NUP37|PLK1|DSN1|CENPA|CENPP|CENPN|ZW10|BUB3|SPC24|SKA2|BUB1|NUP85|NUP107|SGO2|KIF18A|DYNLL2|CDCA8|PPP2CA|CENPM	CENPH|ZW10|CENPN|PPP2R1B|MAPRE1|SEH1L|CENPL|ZWILCH|DYNC1LI1|B9D2|NDC80|NUP107|PPP1CC|BUB3|BUB1B|SPC25|KNTC1|ZWINT|NUP160|CENPI|SKA2|PPP2CA|BUB1|CENPU|XPO1|MAD2L1|PAFAH1B1|NUP37|CENPO|CENPK|ERCC6L|KIF2C|NUP85|SPDL1|PPP2R5E|INCENP|PPP2CB|ITGB3BP|CKAP5|PPP2R5B|KIF18A|KNL1|SGO1|CENPP|SGO2|DSN1|CENPE|SPC24|AHCTF1|CENPF|PPP2R5C|AURKB|BIRC5|KIF2A|NDE1|CLASP2|DYNLL2|PLK1|NUP98|DYNC1I2|CENPT|CDC20|PPP2R5A…		CENPH|KNTC1|ZW10|PPP2R5B|NUP133|SEH1L|NDC80|PMF1|NUP37|MAPRE1|NUP107|ITGB3BP|NUP85|ZWINT|AURKB|PPP1CC|DSN1|CENPM|DYNC1LI2|PPP2R1A|CENPN|CDC20|CENPE|DYNC1H1|KIF2C|KIF18A|CENPU|CENPK|SPDL1|CENPC|MAD2L1|CDCA8|PPP2R5A|SKA1|BUB1|SPC25|CENPF|PPP2R5C|CENPI|BIRC5|PLK1|ZWILCH|NUP160|NSL1|CENPL|BUB3|PPP2R5E|RANGAP1|CKAP5|KNL1|NUP98|CENPO|DYNC1LI1|NUF2|PPP2R1B|SGO1|SKA2	BUB1B|CENPH|NDC80|CENPU|CENPA|SPDL1|CENPF|MAD2L1|KIF2C|SPC25|NUF2|CENPN|BIRC5|ITGB3BP|ZWILCH|KNL1|CENPE|NUP107|BUB1|PPP1CC|NDE1|AHCTF1|CENPC|SKA1|DYNC1H1|PPP2R5B|NUP43|KNTC1|CDCA8|SPC24|RCC2|ZWINT|CENPK|PPP2R5C|AURKB|NUP133|PPP2R1B|SGO2|CDC20|CKAP5|PPP2CA|INCENP|BUB3|TAOK1|KIF18A|SGO1|SKA2|ZW10|PLK1|NUP37|CENPL|CLASP2|NUP160|MIS12|PAFAH1B1|KIF2A|NDEL1|DSN1|CENPO|ERCC6L|PPP2R5D
R-HSA-141424	Amplification of signal from the kinetochores	1.4e-12	94	CENPH|SPC25|KIF2C|MAD2L1|PPP2R5B|KNTC1|NDC80|ZWINT|AURKB|NUP107|CENPP|NUP37|CENPI|ITGB3BP|CDC20|ZW10|CENPE|CENPN|BUB1|SKA2|CDCA8|BIRC5|PLK1|CENPL|CENPK|ZWILCH|SPC24|NUP85|CENPU|NUF2|SEH1L|CENPA|CENPO|BUB1B|CENPM|PPP1CC|DYNLL2|SPDL1|DSN1|INCENP|SKA1|NUP133|PPP2R5C|ERCC6L|KIF18A|CENPF|BUB3|RCC2|DYNC1H1|PPP2R1B|MAPRE1|PAFAH1B1|NDE1|NUP160|CKAP5|PPP2CA|MIS12|B9D2|DYNC1LI1|NUDC|PMF1|TAOK1|PPP2R1A|NDEL…	NSCLC_A549|NSCLC_H1299|NSCLC_H1650|NSCLC_HCC4006|GBM_JHH520|GBM_SF188|GasC_AGS|GasC_KATOIII|PanC_BxPC3|Meso_CD473	SPC25|AURKB|CENPI|MAD2L1|CENPE|SPC24|CENPP|DYNLL2|SKA2|CDCA8|NDC80|INCENP|KIF2C|CENPM|NUP107|ITGB3BP|NUP37|CDC20|KNTC1|CENPH|BUB1|ZWINT|CENPN|CENPO|CENPK	CENPI|CDC20|CENPH|DYNLL2|PPP2R5B|AURKB|KIF2C|SEH1L|SPC24|MIS12|CDCA8|SKA1|CENPL|ZWINT|SKA2|RCC2|CENPN|CENPP|NUP107|CLASP1|PPP2R1B|SPC25|INCENP|CENPO|CENPM|NDC80|KNTC1|NUP37|PPP2R5C|CENPE|PLK1|NUP85|APITD1|ITGB3BP|BUB1|XPO1|MAD1L1|BUB1B		CENPP|SPC25|ZWINT|BUB1|INCENP|SPC24|KIF2C|DYNLL2|CDC20|CENPO|PLK1|CENPH|ERCC6L|CENPE|CENPL|BIRC5|CENPI|CENPT|ZW10|NUP37|ITGB3BP|BUB1B|RANBP2|CENPA|NUF2|DSN1|SKA1|PPP1CC|AURKB|MAD2L1|KNTC1|CDCA8|APITD1|NDC80|CENPK|SKA2|PPP2CA|ZWILCH	NUP37|SPC25|CENPI|ITGB3BP|CENPK|TAOK1|APITD1|CENPH|MAD2L1|SKA2|CENPA|KNTC1|DYNC1H1|CENPP|NUF2|CENPL|KIF2C|NUP107|KIF18A|NSL1|CENPQ|PLK1|NDE1|CENPE|PAFAH1B1|ZWINT|SPC24|CDC20|PPP2R5C|B9D2|BUB1|CDCA8|NDC80|DYNLL1|CENPO|CENPN|BIRC5|PPP1CC|CLASP1|PPP2R1A		PPP2R1A|KIF2C|KNTC1|ZWILCH|AURKB|NUF2|NUP43|CENPE|KNL1|PLK1|NUP160|CENPL|DYNC1H1|NUP107|BIRC5|BUB1|CENPI|PPP2R5C|KIF2A|SPDL1|SKA1|KIF18A|RANGAP1		CENPU|CENPH|MAD2L1|BIRC5|CDCA8|KIF2C|PLK1|NUP85|ZWINT|BUB1|SPDL1|KNTC1|PPP2R5B|DSN1|CENPE|NUP107|CENPP|CENPK|AURKB|CENPN|NDC80|SKA2|SEH1L|BUB1B|ZWILCH|SPC25|NUF2|ITGB3BP|CKAP5|CENPA|ZW10|CENPO|BUB3|CDC20|NUP133|CENPM|CENPL|NUP160|CENPI|NUDC|ERCC6L|CENPF|MAPRE1|DYNC1LI1|AHCTF1|RPS27|NUP37|RCC2|SGO1|CLASP1|PPP2CA|CLIP1|RANGAP1|INCENP|NDE1|CLASP2|KIF18A|PPP2R1B|NUP98|DYNC1LI2|PPP2CB|SPC24|SKA1|SGO2|…		CENPH|MAD2L1|CENPU|NDC80|PPP2R5B|SEH1L|BIRC5|AURKB|PPP1CC|SPC25|KIF2C|NUF2|ERCC6L|ITGB3BP|ZWINT|CDC20|ZWILCH|CENPK|SPDL1|CENPL|NUP37|PLK1|DSN1|CENPA|CENPP|CENPN|ZW10|BUB3|SPC24|SKA2|BUB1|NUP85|NUP107|SGO2|KIF18A|DYNLL2|CDCA8|PPP2CA|CENPM	CENPH|ZW10|CENPN|PPP2R1B|MAPRE1|SEH1L|CENPL|ZWILCH|DYNC1LI1|B9D2|NDC80|NUP107|PPP1CC|BUB3|BUB1B|SPC25|KNTC1|ZWINT|NUP160|CENPI|SKA2|PPP2CA|BUB1|CENPU|XPO1|MAD2L1|PAFAH1B1|NUP37|CENPO|CENPK|ERCC6L|KIF2C|NUP85|SPDL1|PPP2R5E|INCENP|PPP2CB|ITGB3BP|CKAP5|PPP2R5B|KIF18A|KNL1|SGO1|CENPP|SGO2|DSN1|CENPE|SPC24|AHCTF1|CENPF|PPP2R5C|AURKB|BIRC5|KIF2A|NDE1|CLASP2|DYNLL2|PLK1|NUP98|DYNC1I2|CENPT|CDC20|PPP2R5A…		CENPH|KNTC1|ZW10|PPP2R5B|NUP133|SEH1L|NDC80|PMF1|NUP37|MAPRE1|NUP107|ITGB3BP|NUP85|ZWINT|AURKB|PPP1CC|DSN1|CENPM|DYNC1LI2|PPP2R1A|CENPN|CDC20|CENPE|DYNC1H1|KIF2C|KIF18A|CENPU|CENPK|SPDL1|CENPC|MAD2L1|CDCA8|PPP2R5A|SKA1|BUB1|SPC25|CENPF|PPP2R5C|CENPI|BIRC5|PLK1|ZWILCH|NUP160|NSL1|CENPL|BUB3|PPP2R5E|RANGAP1|CKAP5|KNL1|NUP98|CENPO|DYNC1LI1|NUF2|PPP2R1B|SGO1|SKA2	BUB1B|CENPH|NDC80|CENPU|CENPA|SPDL1|CENPF|MAD2L1|KIF2C|SPC25|NUF2|CENPN|BIRC5|ITGB3BP|ZWILCH|KNL1|CENPE|NUP107|BUB1|PPP1CC|NDE1|AHCTF1|CENPC|SKA1|DYNC1H1|PPP2R5B|NUP43|KNTC1|CDCA8|SPC24|RCC2|ZWINT|CENPK|PPP2R5C|AURKB|NUP133|PPP2R1B|SGO2|CDC20|CKAP5|PPP2CA|INCENP|BUB3|TAOK1|KIF18A|SGO1|SKA2|ZW10|PLK1|NUP37|CENPL|CLASP2|NUP160|MIS12|PAFAH1B1|KIF2A|NDEL1|DSN1|CENPO|ERCC6L|PPP2R5D
R-HSA-69481	G2/M Checkpoints	1.43e-12	151	RFC3|EXO1|MCM6|BLM|MCM10|BARD1|RFC5|RFC4|MCM7|MCM2|MCM4|RPA2|CDC25A|MCM3|CDC25C|RFC2|CDK2|CCNB2|PKMYT1|BRCA1|WRN|BRIP1|ATRIP|PSMD7|ORC1|MCM5|PSMD6|CHEK1|HIST1H2BD|PSMC3|DNA2|H2BC12|RPA1|NBN|TP53BP1|SFN|RMI1|DBF4|PSMD12|PSME3|CDC45|RPS27A|CDC6|PSMA3|CDC7|PSMD8|CCNB1|ORC5|RBBP8|CLSPN|GTSE1|PSMB2|WEE1|YWHAZ|PSMD14|PSMD9|UBE2N|CDK1|H2BC11|PSME4|YWHAQ|PSMD1|PSMB9|PSME2|RPA3|PSMA5|H2BC15|RAD1|MCM8|TOPB…	NSCLC_H157|NSCLC_HCC4006|GBM_SF188|GasC_AGS|GasC_KATOIII|PanC_AsPC1|PanC_BxPC3|Meso_CD473			EXO1|HIST1H2BD|MCM2|SFN|MCM5|MCM6|RFC3|BLM|MCM10|BARD1|RFC4|CDC25A|MCM7|BRCA1|MCM4|PSMD9|ATRIP|PSMD7|PKMYT1|RBBP8|MDC1|WRN|CDK2|NBN|CLSPN|RFC5|RMI1|CDC6|PSMF1|DNA2|UBE2N|PSMB8|MCM3|CCNB2|CDC25C|WEE1|SUMO1		RFC2|HIST1H2BD|CDC7|RFC3|RPA2|RFC4|PSMD8|MCM10|BRCA1|MCM6|RFC5|RMI1|EXO1|PSMD10|FAM175A|PSMD12|TOP3A|PSMD7|WRN|DNA2|PSMD9|PIAS4|PSMD6|BLM|PSMA3|ATRIP|UBE2V2|MCM8|BARD1|PSMB8|CCNB2|UIMC1|RPA1|UBE2N|PSMB10|CDC25C|PSMD5|TP53BP1|HIST2H2BE|ATR|RBBP8|PSMB9|PSMD2|PSMC3|PSMA2|NBN|RPA3|HERC2|H2AFX|BRIP1|CDK2|CCNB1|PKMYT1|YWHAZ|HIST1H2BH|PSMA1|MCM2|PSME1|CHEK1|PSME4|ATM|CLSPN|BRCC3|MCM3|PSMA5|PSMC6|SFN|CHE…				MCM7|CDC25A|CDC45|RFC5|MCM6|ORC6|ORC1|RFC2|MCM5|MCM10|CDC6|MCM4|DBF4|MCM3|RFC3|RFC4|CHEK1|MCM2|EXO1|CDK2|RPA2|H2BC15|CCNB2|RPS27A|GTSE1|BLM|RNF168|BRIP1|TOPBP1|RPA3|PSME3|CCNB1|RAD9A|ORC5|PSMB2|PKMYT1|YWHAE|RPA1|PSMD14|ATRIP|NSD2|PSMD13|PSMA7|RNF8|PSMC3|PSMA3|UBA52|PSMD6|UBE2V2|MCM8|CLSPN|WEE1|BRCA1|PSMB7|MDC1|TOP3A|PSMB6|TP53BP1|PSMD7|PSMB3|UBE2N|PSMD8|BRCC3|ORC2|CHEK2|CDK1|PSMA5|CDC7|DNA2|YWHAH…		RFC3|EXO1|CDC45|RFC5|MCM4|MCM10|MCM3|PKMYT1|H2BC12|CDK1|RFC4|MCM6|PSMD12|MCM7|CCNB2|CHEK1|BLM|ORC1|PSMD6|ORC5|ORC3|CLSPN|CDC6|BARD1|DNA2|CDC25C|CDK2|RAD1|RPA1|DBF4|CCNB1|PSMD14|MCM5|RFC2|ORC6|RPA2|PSMD7|PSMB2|WEE1|RHNO1|H2BC11|PSMD1|ATRIP|CDC25A|YWHAQ|UBE2N|RPS27A|PSMC6|PSMA4|PSMC3|RBBP8|BRIP1|TP53BP1|YWHAH|PSMA5|MCM8|CHEK2|MRE11|PSMB1|PSME3|PSMA3|PSMD11|UBE2V2|YWHAZ|GTSE1|PSMD13|RPA3|PSMA7|SEM1|…	YWHAZ|PSMD14|PSMD7|PSMD6|PSMD11|PSME4|CDC25A|PSMD1|PSMD12|PSMC1|RFC3|ORC1|CDC6|MCM6|YWHAG|CHEK1|PSMB2|PSMA5|UBE2N|MCM10|BARD1|PSMC2|CLSPN|YWHAB|ORC5|MCM4|DNA2|H2BC15|YWHAH|YWHAQ|TP53BP1|BLM|PSMA1|PSMA3|CDK2|RAD1|PKMYT1|PSME3|MCM3|UBE2V2|DBF4|YWHAE|CDK1|ATRIP|RFC4|PSMC6|PSMB1|RPS27A|PSMC3|H2BC12|SFN|TOPBP1|SEM1|PSMD13|RFC5|PSMD4|H2BC11|EXO1|RFC2|MCM2|MCM7|RMI1|BRCA1|CDC45|PSMC5|PSMA4|PSMD3|BRIP1|G…	H2BC12|ATRIP|SFN|WRN|ORC1|BARD1|TP53BP1|PSMB10|MRE11|BRIP1|MCM2|MCM3|PSMB8|WEE1|UIMC1|RNF8|RFC3|PSMB5|PSME1|RMI2|RPA2|RPA1|ORC5|CDC7|YWHAE|DBF4|CDC25C|UBC|RAD1|MCM4|PSMB9|DNA2|RFC5|RFC4|YWHAB|PSMD5|PSME3|CDK2|MCM6|RHNO1|YWHAZ|H2BC15|NSD2|MCM7|H2BC11|BLM|PSMB2|RMI1|HUS1	PSMC3|PSME2|YWHAQ|WRN|PSME4|PSME3|BRIP1|H2BC12|ORC1|NBN|ORC5|PSMB2|SFN|UBB|PSMD13|DNA2|DBF4|PKMYT1|RPS27A|ATM|MCM2|CDC45|PSMA3|UBA52|MCM7|BARD1|PSMB3|PIAS4|RFC3|RMI1|PSMB6|RFC2|PSMB1|MCM3|H2BC11|PSMD1|MCM4|MCM6|RBBP8|PSMC4|RAD9A|PSMD3|PSMD14|PSME1|PSMD7|CDK1|PSMB10|PSMF1|ATRIP|YWHAB|TP53BP1|MCM5|PSMD8|PSMC2|PSMD6|YWHAZ|BLM|RPA1|CDC25C|PSMD4|PSMB4|YWHAE|PSMB7|UBE2V2|H2BC15|PSMD12|PSMA7|CDC7|PSMA4|…	BRIP1|CDK1|CCNB2|WEE1|BARD1|NBN|CDC7|CDK2|CDC25C|RHNO1|CCNB1|MCM6|RFC3|RAD1|ORC1|MRE11|TOPBP1|H2BC4|DBF4|RPS27A|MCM7|GTSE1|BRCA1|MCM4|RFC4|WRN|H2BC15|H2BC11|RPA3|MCM3|BLM|TP53BP1|H2BC12|HERC2|EXO1|PSMB5|MCM10|RBBP8|PKMYT1|RMI1|RPA1|RPA2|MCM2|CDC6|RFC5|CHEK2|CDC45|PSMB8|UBE2V2|MCM5|PSME2|CHEK1|TP53|MCM8|PSME1|SUMO1|YWHAZ|YWHAQ|DNA2|PSMF1
R-HSA-194315	Signaling by Rho GTPases	3.19e-12	405	CENPH|SPC25|KIF2C|MAD2L1|ARHGAP18|PPP2R5B|KNTC1|NDC80|ZWINT|ARHGAP11A|AURKB|NUP107|ARHGAP19|DLG4|DIAPH3|CENPP|NUP37|CENPI|ITGB3BP|CDC25C|CDC20|ZW10|FMNL2|CENPE|CENPN|BUB1|SKA2|CDCA8|DEPDC1B|BIRC5|PLK1|CENPL|EVL|CENPK|RAC3|ZWILCH|KLC1|SPC24|ARHGEF2|PPP1CB|NUP85|HIST1H2BD|CENPU|FAM13B|NUF2|AKAP13|SEH1L|VAV3|H2BC12|CENPA|GDI1|CENPO|BUB1B|OBSCN|DAAM1|SFN|CENPM|PAK1|ARHGDIB|ARHGDIA|TRIP10|ARHGEF9|PPP1…	NSCLC_A549|NSCLC_H1650|GBM_SF188|GasC_AGS|GasC_KATOIII|PanC_BxPC3|Meso_CD473	HIST1H2BD|SPC25|VAV3|PPP1CB|KLC1|ARHGAP22|AURKB|CENPI|MAD2L1|DVL2|CENPE|SPC24|CENPP|DYNLL2|EVL|SKA2|CDCA8|NDC80|FAM13B|INCENP|CDC25C|KIF2C|ARHGAP11A|CENPM|ARHGAP18|MYLK|RAC3|NUP107|ITGB3BP|NUP37|DAAM1|CDC20|KNTC1|MAPK1|DEPDC7|IQGAP2|CENPH|BUB1|ZWINT|CENPN|ARHGAP24|TRIP10|FMNL2|DEPDC1B|CENPO|CENPK|H2AFJ|HIST2H2AA3|RHOD|KIF14|NUF2|FAM13A|ARHGAP11B			HIST1H2BD|CENPP|NGEF|SPC25|HIST2H2BE|FAM13B|ZWINT|HIST1H2AC|BUB1|INCENP|SPC24|KIF2C|CDC25C|PRKCD|CYFIP2|DYNLL2|CDC20|PPP1R12B|SFN|CENPO|KLC1|PLK1|CHN1|FMNL3|CENPH|ERCC6L|ARHGEF4|TAX1BP3|STARD8|CENPE|FMNL2|CENPL|EVL|RHOU|HIST2H2AA3|ARHGAP11A|BIRC5|CENPI|CENPT|CDKN1B|ZW10|ARHGAP11B|ARHGEF3|NUP37|ITGB3BP|ARHGAP4|BUB1B|HIST1H2BH|MAPK1|SRC|DIAPH3|RANBP2|CENPA|ARHGEF10L|PAK3|ARHGEF12|AKAP13|NUF2|OBSCN|…					ARHGEF6|CENPU|ARHGEF40|PAK1|CENPH|MAD2L1|ARHGAP31|BIRC5|ARHGAP19|ARHGAP18|CDCA8|KIF2C|KDM1A|H2AZ1|PLK1|OBSCN|NUP85|ZWINT|RAC3|DEPDC1B|BUB1|H2BC15|RHOJ|SPDL1|ARHGEF2|KNTC1|PPP2R5B|NET1|WIPF2|SRF|DSN1|VAV2|CENPE|NUP107|CENPP|CENPK|CALM1|GDI2|AURKB|CENPN|NDC80|ARHGEF17|SKA2|VAV3|ARHGAP11A|SEH1L|YWHAE|BUB1B|RASGRF2|EVL|ZWILCH|DIAPH3|SPC25|NUF2|MCF2|SYDE1|ARHGAP29|ARHGEF37|ITGB3BP|CKAP5|ARHGAP6|KLC4|D…		CENPH|MAD2L1|CENPU|H2BC12|DEPDC1B|NDC80|PPP2R5B|SEH1L|BIRC5|AURKB|PPP1CC|SPC25|KIF2C|NUF2|ERCC6L|ITGB3BP|ZWINT|CDC20|ZWILCH|DIAPH3|CENPK|ARHGAP19|SPDL1|CENPL|NUP37|PLK1|PRKCZ|DSN1|CDC25C|CENPA|H2AZ1|CENPP|CENPN|DLG4|ZW10|BUB3|ARHGEF39|RAC3|ARHGEF2|SPC24|SKA2|BUB1|NUP85|ARHGAP44|WASF1|NUP107|H2BC11|SGO2|ARHGEF9|KIF18A|YWHAQ|ARAP1|RHPN1|ARHGDIB|DYNLL2|CDCA8|PPP2CA|CTTN|CENPM|SYDE1|YWHAH|PPP1CB|NUP4…	ACTR3|KLC4|YWHAZ|FLNA|CENPH|KALRN|ZW10|NOXA1|CENPN|PPP2R1B|ARHGDIB|ARHGDIG|MAPRE1|RHPN1|YWHAG|ARHGAP11A|SEH1L|CENPL|ZWILCH|EVL|DIAPH1|ARHGEF40|DYNC1LI1|B9D2|NDC80|ECT2|MEN1|DLC1|NUP107|CDC42|PPP1CC|BUB3|BUB1B|YWHAB|DEPDC1B|SPC25|ARHGAP18|DIAPH3|CDKN1B|ACTB|ARHGAP19|ARHGAP44|MYL12B|KNTC1|DLG4|ZWINT|H2BC15|NUP160|YWHAH|ITSN1|YWHAQ|CENPI|PRKCZ|SKA2|SRC|ITGB1|CYBB|PPP2CA|SRGAP3|IQGAP1|RACGAP1|ACTR2|R…		ARHGAP18|MAPK11|GDI1|YWHAQ|FAM13A|CENPH|DVL1|H2BC12|KNTC1|PLEKHG5|RHOF|KDM1A|ACTG1|NET1|SFN|ARHGAP19|FGD3|CFL1|FMNL2|ARHGAP35|MYL6|ZW10|PPP2R5B|AR|MYL12B|ARHGAP5|RHOT2|ARHGEF16|PTK2|CDC42|NUP133|GDI2|ARHGEF18|SEH1L|NDC80|ARHGEF2|ARHGAP33|ARHGEF9|GMIP|SRGAP1|OPHN1|PMF1|NUP37|TAGAP|PKN3|ARPC2|PDPK1|MAPRE1|ACTB|DLG4|PRKCA|RTKN|ARHGAP24|ARAP3|ABI1|NUP107|H2BC11|CTNNB1|RHOA|CYBA|ARHGEF12|AKAP13|ARHGDI…	PLEKHG5|GDI1|BUB1B|DIAPH3|CENPH|NDC80|OBSCN|ARAP1|CENPU|ARHGEF40|ARHGAP31|KLC2|CENPA|SPDL1|CENPF|DVL2|PAK1|H2AZ1|MAD2L1|CYFIP2|PFN2|DEPDC1B|KIF2C|RHPN2|RACGAP1|ARHGAP28|CDC25C|ARHGAP4|SPC25|CDH1|BCR|NUF2|CENPN|BIRC5|ITGB3BP|RHOBTB1|ZWILCH|KNL1|AKAP13|CENPE|ARHGAP11A|NUP107|BUB1|TIAM2|ARHGAP18|PPP1CC|H2BC4|CIT|H3-3A|NDE1|AHCTF1|CENPC|SKA1|MYH10|DYNC1H1|PPP2R5B|ARHGAP20|NUP43|KNTC1|CDCA8|IQGAP3|SPC…
R-HSA-176187	Activation of ATR in response to replication stress	2.43e-11	37	RFC3|MCM6|MCM10|RFC5|RFC4|MCM7|MCM2|MCM4|RPA2|CDC25A|MCM3|CDC25C|RFC2|CDK2|ATRIP|ORC1|MCM5|CHEK1|RPA1|DBF4|CDC45|CDC6|CDC7|ORC5|CLSPN	NSCLC_A549|NSCLC_H157|NSCLC_H1650|GBM_SF188|GasC_AGS|GasC_KATOIII|PanC_AsPC1|PanC_BxPC3|Meso_CD473	RFC3|RFC5|MCM2|CDC25C|MCM10|RFC4|CDC25A|RPA2|MCM6|CHEK1|RFC2|CDK2|MCM5|MCM4|RPA3|MCM3|RPA1|ATRIP|MCM7|CLSPN		MCM2|MCM5|MCM6|RFC3|MCM10|RFC4|CDC25A|MCM7|MCM4|ATRIP|CDK2|CLSPN|RFC5|CDC6|MCM3|CDC25C	RFC5|MCM10|CDC25C|RFC2|MCM6|RFC4|RPA2|CDC7|RFC3|CDK2|CDC25A|RPA1|CDC6|MCM3|MCM5|MCM8|MCM2|ATR|MCM4|CHEK1|ATRIP					MCM7|CDC25A|CDC45|RFC5|MCM6|ORC6|ORC1|RFC2|MCM5|MCM10|CDC6|MCM4|DBF4|MCM3|RFC3|RFC4|CHEK1|MCM2|CDK2|RPA2		RFC3|CDC45|RFC5|MCM4|MCM10|MCM3|RFC4|MCM6|MCM7|CHEK1|ORC1|ORC5|ORC3|CLSPN|CDC6|CDC25C|CDK2|RAD1|RPA1|DBF4|MCM5|RFC2|ORC6|RPA2	CDC25A|RFC3|ORC1|CDC6|MCM6|CHEK1|MCM10|CLSPN|ORC5|MCM4|CDK2|RAD1|MCM3|DBF4|ATRIP|RFC4|RFC5|RFC2|MCM2|MCM7|CDC45|RPA1|RPA2|ATR|ORC6|CDC7	ATRIP|ORC1|MCM2|MCM3|RFC3|RPA2|RPA1|ORC5|CDC7|DBF4|CDC25C|RAD1|MCM4|RFC5|RFC4|CDK2|MCM6|MCM7|HUS1	ORC1|ORC5|DBF4|MCM2|CDC45|MCM7|RFC3|RFC2|MCM3|MCM4|MCM6|RAD9A|ATRIP|MCM5|RPA1|CDC25C|CDC7|HUS1|ATR|CHEK1|MCM10|RPA3|RFC4|CLSPN|CDC25A|ORC3|RFC5|ORC4	CDC7|CDK2|CDC25C|MCM6|RFC3|RAD1|ORC1|DBF4|MCM7|MCM4|RFC4|RPA3|MCM3|MCM10|RPA1|RPA2|MCM2|CDC6|RFC5|CDC45|MCM5|CHEK1|MCM8
R-HSA-195258	RHO GTPase Effectors	3.61e-11	274	CENPH|SPC25|KIF2C|MAD2L1|PPP2R5B|KNTC1|NDC80|ZWINT|AURKB|NUP107|DLG4|DIAPH3|CENPP|NUP37|CENPI|ITGB3BP|CDC25C|CDC20|ZW10|FMNL2|CENPE|CENPN|BUB1|SKA2|CDCA8|BIRC5|PLK1|CENPL|EVL|CENPK|ZWILCH|KLC1|SPC24|PPP1CB|NUP85|HIST1H2BD|CENPU|NUF2|SEH1L|H2BC12|CENPA|CENPO|BUB1B|DAAM1|SFN|CENPM|PAK1|PPP1CC|DYNLL2|SPDL1|DVL1|CYFIP2|CDC42|KDM1A|PFN2|MAPK1|CALM1|DSN1|INCENP|H2AZ1|SKA1|YWHAZ|NOXA1|KLC4|CDKN1B|SRF|KI…	NSCLC_A549|NSCLC_H1650|GBM_SF188|GasC_AGS|GasC_KATOIII|Meso_CD473	HIST1H2BD|SPC25|PPP1CB|KLC1|AURKB|CENPI|MAD2L1|DVL2|CENPE|SPC24|CENPP|DYNLL2|EVL|SKA2|CDCA8|NDC80|INCENP|CDC25C|KIF2C|CENPM|MYLK|NUP107|ITGB3BP|NUP37|DAAM1|CDC20|KNTC1|MAPK1|IQGAP2|CENPH|BUB1|ZWINT|CENPN|FMNL2|CENPO|CENPK|H2AFJ|HIST2H2AA3|RHOD|KIF14|NUF2			HIST1H2BD|CENPP|SPC25|HIST2H2BE|ZWINT|HIST1H2AC|BUB1|INCENP|SPC24|KIF2C|CDC25C|PRKCD|CYFIP2|DYNLL2|CDC20|PPP1R12B|SFN|CENPO|KLC1|PLK1|FMNL3|CENPH|ERCC6L|TAX1BP3|CENPE|FMNL2|CENPL					CENPU|PAK1|CENPH|MAD2L1|BIRC5|CDCA8|KIF2C|KDM1A|H2AZ1|PLK1|NUP85|ZWINT|BUB1|H2BC15|SPDL1|KNTC1|PPP2R5B|WIPF2|SRF|DSN1|CENPE|NUP107|CENPP|CENPK|CALM1|AURKB|CENPN|NDC80|SKA2|SEH1L|YWHAE|BUB1B|EVL|ZWILCH|DIAPH3|SPC25|NUF2|ITGB3BP|CKAP5|KLC4|DIAPH2|DLG4|CENPA|ZW10|CENPO|BUB3|BAIAP2|CDC20|NUP133|CENPM|RHOA|WASF1|CDKN1B|CIT|CENPL|NUP160|CENPI|NUDC|WASF3|NF2|ACTG1|ERCC6L|CFL1|CENPF|MAPRE1|ITGB1|YWHAH|DV…		CENPH|MAD2L1|CENPU|H2BC12|NDC80|PPP2R5B|SEH1L|BIRC5|AURKB|PPP1CC|SPC25|KIF2C|NUF2|ERCC6L|ITGB3BP|ZWINT|CDC20|ZWILCH|DIAPH3|CENPK|SPDL1|CENPL|NUP37|PLK1|PRKCZ|DSN1|CDC25C|CENPA|H2AZ1|CENPP|CENPN|DLG4|ZW10|BUB3|SPC24|SKA2|BUB1|NUP85|WASF1|NUP107|H2BC11|SGO2|KIF18A|YWHAQ|RHPN1|DYNLL2|CDCA8|PPP2CA|CTTN|CENPM|YWHAH|PPP1CB|NUP43|CYFIP2|NUP133|SRGAP2|ACTB|SGO1|YWHAZ|CENPQ|DYNC1LI1|DYNC1H1|NOXA1|H3-3A|MY…	ACTR3|KLC4|YWHAZ|FLNA|CENPH|ZW10|NOXA1|CENPN|PPP2R1B|MAPRE1|RHPN1|YWHAG|SEH1L|CENPL|ZWILCH|EVL|DIAPH1|DYNC1LI1|B9D2|NDC80|MEN1|NUP107|CDC42|PPP1CC|BUB3|BUB1B|YWHAB|SPC25|DIAPH3|CDKN1B|ACTB|MYL12B|KNTC1|DLG4|ZWINT|H2BC15|NUP160|YWHAH|YWHAQ|CENPI|PRKCZ|SKA2|SRC|ITGB1|CYBB|PPP2CA|IQGAP1|ACTR2|RHPN2|BUB1|CENPU|XPO1|MAD2L1|YWHAE|PAFAH1B1|ACTG1|FMNL1|NUP37|CALM1|CENPO|CENPK|DVL2|ERCC6L|KIF2C|NUP85|SPDL…			BUB1B|DIAPH3|CENPH|NDC80|CENPU|KLC2|CENPA|SPDL1|CENPF|DVL2|PAK1|H2AZ1|MAD2L1|CYFIP2|PFN2|KIF2C|RHPN2|CDC25C|SPC25|CDH1|NUF2|CENPN|BIRC5|ITGB3BP|ZWILCH|KNL1|CENPE|NUP107|BUB1|PPP1CC|H2BC4|CIT|H3-3A|NDE1|AHCTF1|CENPC|SKA1|MYH10|DYNC1H1|PPP2R5B|NUP43|KNTC1|CDCA8|IQGAP3|SPC24|RCC2|ZWINT|CDKN1B|CENPK|PPP2R5C|KIF14|AURKB|NUP133|PPP2R1B|CDC42|SGO2|RHOA|BAIAP2|KDM1A|H2BC15|CDC20|H2BC11|CKAP5|PPP2CA|INCEN…
R-HSA-5663202	Diseases of signal transduction by growth factor receptors and second messengers	1.11e-10	372	FOXO4|ARRB1|PPP2R5B|JAG1|DKK1|MYO18A|CDKN1A|JAG2|KAT2A|MIB2|PSMD7|POLR2D|ARRB2|PSMD6|PSMC3|FGFR3|EGFR|CCNC|HES1|CLCN6|STAT5B|LRP5|ITGB3|RPS6KB2|HDAC3|MYC|CPSF6|HSP90AA1|FZD6|PSMD12|KANK1|PSME3|KAT2B|RPS27A|HDAC9|SYVN1|PTPN12|PSMA3|FN1|PSMD8|ETV6|STAT3|MAPK1|CALM1|SKP1|POLR2E|AGK|IRS2|PSMB2|KSR1|PDGFA|PSMD14|CDKN1B|MAMLD1|HBEGF|PSMD9|SRC|KIAA1549|HDAC6|FZD5|GTF2F2|PPP2R5C|PDGFRB|PSME4|PSMD1|PSMB9|…	GBM_SF188|GasC_AGS|GasC_KATOIII|PanC_BxPC3|Meso_CD473									HDAC9|FN1|MYO18A|ITGB3|GAB1|MET|FOXO4|JAG2|FGF1|PDGFRB|HEY1|KAT2B|CUL1|PDGFA|RPS27A|POLR2D|ARRB1|PPP2R5B|EREG|MAML3|SNW1|PHB|CALM1|PSME3|FZD5|TENT4A|GTF2F2|NRG1|PSMB2|AMER1|CPSF6|HES1|FGFR3|FGFR2|HDAC6|MYC|TRIM24|PDGFB|HRAS|PSMD14|KIAA1549|ARRB2|SHC1|ADAM17|AXIN1|CTBP2|PSMD13|POLR2L|PSMA7|PSMC3|APH1B|PSMA3|RBX1|UBA52|PSMD6|SPRED1|NCSTN|CDKN1B|PAPSS1|BCR|PSMB7|JAG1|CD19|POLR2C|POLR2B|HDAC10|FGFR1|…		PORCN|JAG1|PPP2R5B|PSMD12|KSR1|KAT2B|PSMD6|CLCN6|FZD5|CPSF6|HDAC2|HBEGF|TRAK1|STAT5B|IHH|SPRED3|ARRB1|FOXO4|KANK1|PSMD14|KLB|LRP5|PSMD7|MAML3|JAG2|MYO18A|PAPSS1|POLR2D|PSMB2|PSEN1|PDGFA|DKK1|CDKN1A|SNW1|PSMD1|CCNC|SYVN1|CUL1|GTF2F2|PIK3CD|RPS27A|PSMC6|PPP2CA|PSMA4|POLR2G|PSMC3|SMAD3|MIB2|PSMA5|HSP90AA1|ERLIN2|PSMB1|ERBB2|PSME3|PSMA3|ARRB2|CAMK2D|CUX1|PSMD11|POLR2E|OS9|KIAA1549|PSMD13|ZFYVE9|NCSTN…	ERBB3|CTBP2|AREG|PSMD14|PSMD7|ARRB1|FOXO4|DKK1|HDAC5|PSMD6|PSMD11|PSME4|JAG1|PSMD1|TBL1X|PSMD12|PSMC1|PPP2R1B|VCL|CCNC|GTF2F2|FIP1L1|HDAC6|PSMB2|PSMA5|ERBB2|LRP5|SHH|NRAS|JAG2|PSMC2|KAT2A|YWHAB|HDAC9|CDKN1B|DLL4|LRRFIP1|RAP1B|CPSF6|SRC|PSMA1|KITLG|PSMA3|PPP2CA|SNW1|MET|IQGAP1|PSME3|HRAS|OS9|STAT1|POLR2D|SPRED1|KREMEN1|RBX1|CALM1|PIK3AP1|FGF9|CHUK|TGFA|PSMC6|MPRIP|SPRED3|PSMB1|NCSTN|PIK3CB|MYC|PPP…		ARRB1|PSMC3|SHH|HSP90AA1|CNTRL|POLR2E|PIK3R3|PSME2|MYO18A|PSME4|PSME3|AP3B1|CCNC|RPS6KB2|DKK1|GAB1|HDAC9|LRP5|KREMEN1|PSMB2|UBB|PSMD13|HDAC4|SMAD3|ARRB2|IRS2|PPP2R5B|NCOR1|HDAC3|NCOR2|NRAS|RPS27A|KITLG|EGFR|CTBP1|FZD4|RAP1B|STAT1|AGK|ESR2|PSMA3|UBA52|ITGB3|ERBB2|PSMB3|FZD6|PDPK1|HRAS|PSMB6|POLR2G|IRS1|PSMB1|ZFYVE9|FOXO4|CTNNB1|PSMD1|FGFR2|CREBBP|PSMC4|DLL4|AMER1|MAML3|PSMD3|POLR2H|AKT1|APH1A|PSMD…	CDKN1A|TGFBR1|MIB2|CNKSR2|MDM2|JAG1|KAT2A|FN1|KDR|MIB1|MYO18A|VCL|GTF2F2|ERBB3|BCR|ETV6|HES1|NRAS|SMAD4|AKT1S1|FZD6|STRN|EPGN|ARRB2|TBL1XR1|CCNC|ERBIN|HSP90AA1|SYVN1|KSR1|TGFB1|FYN|PPP2R5B|CNTRL|CLCN6|APH1A|RPS27A|CDKN1B|PPP2R5C|PPP2R1B|CAMK2B|DERL2|PPP2CA|EGF|DKK1|POLR2G|POLR2B|RAP1B|PIK3R3|HDAC3|MYC|PDGFRA|NEURL1B|ERBB4|FZD5|PSMB5|MPRIP|TSC2|SNW1|QKI|POLR2H|HDAC9|FOXO3|NCBP2|KREMEN2|RAF1|SKP1|R…
R-HSA-73886	Chromosome Maintenance	1.54e-10	98	CENPH|LIG1|RFC3|PRIM1|BLM|POLD3|RFC5|RFC4|NPM1|POLA1|CENPP|RPA2|CENPI|ITGB3BP|DKC1|RFC2|CENPN|HJURP|WRN|CENPL|FEN1|PCNA|CENPK|HIST1H2BD|CENPU|POLD2|DNA2|H2BC12|RPA1|CENPA|RUVBL1|CENPO|RBBP7|CENPM|TERF1	NSCLC_A549|NSCLC_H1299|NSCLC_H1650|NSCLC_HCC4006|GBM_SF188|GasC_AGS|GasC_KATOIII|PanC_AsPC1|Meso_CD473	HIST1H2BD|BLM|LIG1|CENPI|RFC3|RFC5|PRIM1|CENPP|POLA1|HJURP|POLD3|TERF1|CENPM|RFC4|ITGB3BP|WRN|CENPH|CENPN|CENPO|CENPK|H2AFJ|HIST2H2AA3|RPA2|POLD2|GAR1|CENPA|PCNA|PIF1|HIST2H2AC|DNA2|RFC2|TERF2|RFC1|FEN1|RPA3|RBBP4|APITD1|OIP5	LIG1|HIST1H2BD|HIST2H2AA3|CENPI|BLM|POLD3|CENPH|HIST1H2AC|HJURP|RPA2|PRIM1|RUVBL1|TERF1|TERF2|RFC2|HIST2H2BE|CENPL|RFC3|DKC1|POLA1|CENPN|CENPP|RFC5|POLD2|CENPO|CENPM|RFC1|RUVBL2|WRN|APITD1|RBBP4|H2AFJ|PIF1|ITGB3BP|RFC4		HIST1H2BD|CENPP|HIST2H2BE|PRIM1|HIST1H2AC|RFC5|FEN1|POLA2|CENPO|RFC2|CENPH|RFC4|BLM|CENPL|POLA1|HIST2H2AA3|RPA2|CENPI|CENPT|ITGB3BP|HIST1H2BH|TERF2IP|PRIM2|RFC3|CENPA|POLD3	RFC2|HIST1H2BD|PRIM1|CENPI|ITGB3BP|CENPK|APITD1|RFC3|RPA2|RFC4|CENPH|CENPA|RFC5|POLD3|HIST2H2AA3|CENPP|CENPL|WRN|PRIM2|DNA2|POLA2|CENPQ|TERF2|TERF2IP|BLM				NPM1|CENPU|CENPH|RFC5|POLD2|RFC2|PCNA|DKC1|FEN1|RFC3|POLD3|RFC4|H2AZ1|LIG1|RPA2|PRIM1|H2BC15|CENPW|PIF1|BLM|HJURP|POLA1|RUVBL2|RUVBL1|CENPP|CENPK|RPA3|CENPN|RBBP7|MIS18A|DSCC1		RFC3|NPM1|DSCC1|CENPH|RFC5|MIS18A|CENPU|H2BC12|LIG1|RFC4|PCNA|DKC1|TERT|PRIM1|BLM|ITGB3BP|CHTF18|CENPK|CENPL|FEN1|OIP5|DNA2|CENPA|POLA1|RPA1|H2AZ1|RFC2|CENPP|CENPN|RPA2|HJURP|GAR1|POLD2|POLD3|H2BC11|CENPW|POLD1|CTC1|PRIM2|ACD|CENPM|RBBP7|NHP2	DKC1|CENPH|CENPN|RFC3|LIG1|NPM1|CENPL|FEN1|RBBP7|DNA2|STN1|H2BC15|CENPI|BLM|PCNA|RUVBL1|CENPU|CENPW|MIS18A|RFC4|CENPO|POLD3|CENPK|PRIM1|RFC1|GAR1|ITGB3BP|H2AZ1|TERF1|H2BC12|RFC5|H2BC11|RFC2|CTC1|KNL1|CENPP|RPA1|RPA2|POLA2|POLA1	H2BC12|CENPH|WRN|LIG1|TERF2IP|POLA1|NPM1|PRIM1|RFC3|NOP10|RPA2|RUVBL1|RPA1|RBBP7|CENPL|PIF1|RBBP4|DKC1|CENPP|DNA2|RFC5|RFC4|ITGB3BP|TERF2|H2BC15|H2BC11|H2AZ1|BLM|POLD4|MIS18A|MIS18BP1|CENPM|PCNA|STN1|CENPN|CENPT|CENPU|TINF2|CENPC		CENPH|CENPU|CENPA|RBBP7|H2AZ1|HJURP|LIG1|CENPN|ITGB3BP|NPM1|KNL1|RFC3|MIS18BP1|POLD3|MIS18A|H2BC4|PRIM1|PIF1|CENPC|TERF1|CENPW|CENPK|CTC1|RBBP4|RFC4|WRN|H2BC15|H2BC11|RPA3|BLM|FEN1|H2BC12
R-HSA-69002	DNA Replication Pre-Initiation	2.54e-10	85	MCM6|PRIM1|POLE2|MCM10|MCM7|MCM2|MCM4|POLA1|RPA2|MCM3|POLE3|CDK2|E2F2|PSMD7|ORC1|MCM5|PSMD6|PSMC3|GMNN|RPA1|DBF4|PSMD12|PSME3|CDT1|CDC45|RPS27A|CDC6|PSMA3|CDC7|PSMD8|ORC5|PSMB2|PSMD14|PSMD9|POLA2|PSME4|PSMD1|PSMB9|PSME2|RPA3|PSMA5|MCM8|PSMB8|PSMB10|PSMD4|PSMC1|PSMB1|ORC6|PSMD13|PSME1|PSMA7|PSMA2|PRIM2|PSMD3|PSMF1|PSMD11|POLE4|E2F3|PSMB6|UBA52	GBM_SF188|GasC_AGS|GasC_KATOIII|PanC_BxPC3									MCM7|CDC45|MCM6|POLE2|ORC6|ORC1|MCM5|MCM10|CDC6|MCM4|DBF4|MCM3|MCM2|CDK2|RPA2|PRIM1|CDT1|RPS27A|GMNN|POLA1|E2F1|RPA3|PSME3|ORC5|PSMB2|RPA1|PSMD14|PSMD13|PSMA7|PRIM2|PSMC3|PSMA3|POLE3|UBA52|PSMD6|MCM8|POLE4|PSMB7|POLA2|PSMB6|PSMD7|PSMB3|PSMD8|ORC2|PSMA5|CDC7|PSMC1|SEM1|PSMD1|PSMB9|PSMB1|PSMC5|PSMA4|PSMD12|E2F3|PSMB10|PSME2|PSMD4		POLE2|CDC45|MCM4|MCM10|MCM3|MCM6|PSMD12|MCM7|PRIM1|POLE3|ORC1|PSMD6|GMNN|ORC5|ORC3|CDC6|CDK2|POLA1|RPA1|DBF4|PSMD14|MCM5|ORC6|RPA2|PSMD7|CDT1|PSMB2|PSMD1|PRIM2|RPS27A|PSMC6|PSMA4|PSMC3|PSMA5|MCM8|PSMB1|PSME3|PSMA3|PSMD11|PSMD13|POLE4|RPA3|PSMA7|SEM1|MCM2|CDC7|PSMC2|PSMD8|E2F1|PSMD4|E2F2|PSMB3|POLA2|PSMB6|PSMB7|PSMD9|PSMD3|UBA52|ORC2|PSMF1|PSMA1|PSME2|PSMC4|PSMC5|PSMD10|PSMA6|PSMC1|PSMB4	PSMD14|PSMD7|PSMD6|PSMD11|PSME4|PSMD1|PSMD12|PSMC1|ORC1|CDC6|MCM6|PSMB2|PSMA5|MCM10|PSMC2|ORC5|MCM4|E2F3|PSMA1|PSMA3|CDK2|PSME3|MCM3|POLE2|DBF4|PSMC6|PRIM1|PSMB1|RPS27A|GMNN|PSMC3|SEM1|PSMD13|PSMD4|POLE3|MCM2|MCM7|CDC45|PSMC5|PSMA4|PSMD3|RPA1|PSMA6|RPA2|POLA2|POLA1|PRIM2|ORC6|CDC7|PSMA7|PSMC4|MCM8|PSMD8|PSMB6|POLE4|PSMB7|PSMB3|PSMD2|PSME2|PSMB4|POLE		PSMC3|PSME2|PSME4|PSME3|ORC1|ORC5|PSMB2|UBB|PSMD13|DBF4|RPS27A|MCM2|CDC45|PSMA3|UBA52|MCM7|PRIM1|PSMB3|PSMB6|PSMB1|MCM3|PSMD1|MCM4|MCM6|PSMC4|POLA1|PSMD3|POLE|PSMD14|PSME1|POLE2|PSMD7|PSMB10|PSMF1|MCM5|PSMD8|PSMC2|PSMD6|RPA1|PSMD4|PSMB4|PSMB7|CDT1|PSMD12|PSMA7|POLE3|CDC7|PSMA4|SEM1|PSMD9|PSMD11|PSMD2|MCM10|GMNN|PSMC6|E2F2|PSMA1|RPA3|PSMA5|PSMC1|ORC3|PSMA6|ORC4
R-HSA-5633007	Regulation of TP53 Activity	3.8e-10	160	CCNA2|RFC3|BANP|EXO1|BLM|BARD1|RFC5|RFC4|AURKB|RPA2|TPX2|RFC2|BRPF3|CDK2|ZNF385A|BRCA1|SUPT16H|WRN|BRIP1|ATRIP|CHEK1|DNA2|TAF4B|SSRP1|RPA1|HIPK2|NBN|NUAK1|NOC2L|RBBP7|TP53INP1|RMI1|DYRK2|RPS27A|AURKA|CHD3|MAPKAPK5|CDK5|RBBP8|PRDM1|PRKAG2|CDK1|PPP2R5C|PRMT5|RPA3|PLK3|PRKAG1|TAF15|PPP2R1B|RAD1|USP7|TOPBP1|TAF12|MAPK11|MDM2|TAF11|PIP4K2C|CDK5R1|PRKAA2|PIP4K2A|GATAD2A|PRKAB2|EHMT2|PML|SGK1|TP63|TAF7|…	NSCLC_A549|NSCLC_HCC4006|GBM_SF188|GasC_AGS|GasC_KATOIII|PanC_AsPC1|PanC_BxPC3|Meso_CD473	CCNA2|NUAK1|EXO1|BLM|AURKB|RFC3|RFC5|BRCA1|BARD1|RFC4|ZNF385A|TAF15|WRN|TPX2|RPA2|CHD3|CHEK1|TP63|AURKA|PRKAG1|BRPF3|DNA2|RFC2|BANP|CDK2|TP53INP1|RAD50|RPA3|RBBP4|NBN|MEAF6|CDK5|RPA1|RBBP8|ATRIP|CCNA1|ATM|TP53BP2|HIPK2|SMYD2|PPP2R1B|TAF4B|RMI1|MTA2|PRKAA2|JMY|PIP4K2C|MAPK11|MAPKAPK5|PRDM1|TAF7|SUPT16H|PPP2R5C|PIP4K2B|DAXX|TAF10|CSNK2A2|RAD17|PRMT5|PIN1|HDAC2|ATR|CDKN2A|TAF12|GATAD2B|TAF1L|SSRP1|E…				HIPK2|CCNA2|RFC2|BANP|PRKAG2|PRKAA2|RFC3|RPA2|RFC4|NUAK1|DYRK2|BRCA1|TAF12|RFC5|RMI1|EXO1|PRKAG1|ZNF385A|TOP3A|WRN|DNA2|EHMT2|GATAD2A|BLM|CHD3|PPP1R13L|DAXX|BRPF3|CSNK2A2|ATRIP|BARD1|ING5|RPA1|PPP2R5C|BRD1|PRKAA1|USP7|PRKAB2|CDK5|MTA2|TMEM55B|MDM2|TAF7|ATR|EP300|RBBP8|GATAD2B|TTC5|RNF34|NBN|TAF5|USP2|RPA3|MAPKAPK5|PPP2R1A|BRIP1|PML|CDK2|MBD3|BRPF1|CHD4|AURKB|TPX2|BRD7|CHEK1|MAPKAP1|ATM|TAF9|PRR5|…				TP53INP1|USP7|CCNA2|RFC5|TPX2|SSRP1|TAF4B|NOC2L|RFC2|PRDM1|ZNF385A|SUPT16H|RFC3|RFC4|CHEK1|EXO1|CDK2|CDK5R1|RPA2|RPS27A|BLM|CSNK2A1|AURKA|BRIP1|TOPBP1|RPA3|RAD9A|AURKB|RBBP7|POU4F1|PML|TAF15|RPA1|ATRIP|PRMT5|KMT5A|PIP4K2A|BRPF3|UBA52|GATAD2A|TAF5|BRCA1|DYRK2|RBBP4|TOP3A|TAF11|ING2|MDM2|CHEK2|CDK1|MDM4|AKT1|BRPF1|DNA2|TAF9B|RMI1|BARD1|TP53RK|PPP1R13B|MRE11|BRD7|HDAC2|RMI2|DAXX|NBN|HIPK2|MTA2|CCNG1…		RFC3|EXO1|RFC5|CDK1|RFC4|CCNA2|PRDM1|AURKB|AURKA|SSRP1|CHEK1|BLM|HDAC2|PHF20|PIP4K2C|BARD1|DNA2|TPX2|CDK2|RAD1|RPA1|RFC2|TAF4B|RPA2|SUPT16H|RHNO1|ATRIP|HIPK2|JMY|BRPF3|RPS27A|PPP2CA|CCNG1|RBBP8|BRIP1|RBBP7|NOC2L|CHEK2|MRE11|CHD3|MAPKAPK5|PPP1R13B|TP53INP1|BANP|RPA3|TAF11|NBN|TBP|RAD9A|TAF12|RMI2|PML|ING2|USP7|BRCA1|SGK1|PRKAB2|RMI1|ING5|WRN|UBA52|GATAD2B|CHD4|TAF5|PPP2R5C|EP300|PLK3|PRKAG2|MLST8|…	TP53INP1|RFC3|PPP2R1B|PIP4K2A|PLK3|CHEK1|SUPT16H|BRPF3|BANP|BARD1|TPX2|MAPKAPK5|RBBP7|CDK5|GATAD2A|CCNA2|DNA2|BLM|TAF4B|TAF15|PPP2CA|EHMT2|CDK2|RAD1|MAP2K6|CDK1|NOC2L|ATRIP|RFC4|TP73|SSRP1|DYRK2|HDAC2|RPS27A|USP7|PPP2CB|CSNK2A1|AURKA|TOPBP1|RFC5|PRR5|EXO1|RFC2|GATAD2B|TAF7|RMI1|BRCA1|ING2|MDM2|BRIP1|USP2|PRKAB2|RPA1|RPA2|HIPK2|RBBP8|PML|NBN|ATR|PPP2R5C|PRKAG2|TAF2|AURKB|SGK1|PRMT5|PRKAA1|TAF3|TAF…	ZNF385A|BANP|ATRIP|TAF13|BRPF3|PRKAB1|WRN|CHD3|BARD1|MRE11|BRIP1|TAF4B|SMYD2|TP63|MAPK11|PLK3|PIP4K2C|TAF12|HIPK2|PRKAA2|TTC5|RFC3|SUPT16H|CDK5|TAF10|PRKAA1|RMI2|NUAK1|MAP2K6|RPA2|RPA1|RBBP7|SGK1|UBC|RAD1|RBBP4|PPP1R13L|DNA2|RFC5|TP73|SSRP1|PRDM1|RFC4|CCNG1|TAF9B|MAPKAP1|CDK2|RHNO1|TAF7|BLM|ING5|RMI1|HUS1|TP53RK|TAF15|PRR5|MAPKAPK5|AKT1|MBD3|BRCA1	BRPF3|MAPK11|WRN|TAF7L|BANP|BRIP1|NBN|UBB|DNA2|TP63|PRMT5|RPS27A|ATM|TAF4B|BRD1|SSRP1|NOC2L|UBA52|BARD1|TAF9B|PDPK1|RFC3|RMI1|RFC2|TAF6|HIPK1|RBBP8|PRKAG2|CCNG1|PRKAB2|RAD9A|TAF11|AKT1|AURKB|SUPT16H|MAPKAP1|TAF1|PPP2R1A|CDK1|RBBP7|RFFL|ATRIP|TAF7|PRR5|CCNA2|BLM|RPA1|CHD3|EHMT2|PHF20|CDK5|MAPKAPK5|TAF15|JMY|PRKAB1|RICTOR|MBD3|SMYD2|EHMT1|PPP1R13L|PPP2R5C|HUS1|ATR|CHEK1|AKT3|HDAC1|TAF3|TP53INP1|PRK…	BANP|PLK3|BRIP1|MDM2|CDK1|RBBP7|CCNA2|BARD1|NBN|CDK2|RHNO1|DYRK2|RFC3|RAD1|MRE11|TOPBP1|NUAK1|TPX2|RPS27A|PPP2R5C|AURKB|PPP2R1B|TAF9B|RBBP4|BRCA1|RFC4|WRN|RPA3|BLM|PPP2CA|SUPT16H|CDK5|AURKA|EXO1|RBBP8|TAF7L|RMI1|CSNK2A2|RPA1|RPA2|TAF11|CHD4|RFC5|PML|CHEK2|BRD7|TP53BP2|L3MBTL1|CHEK1|TP53|TAF4B|EHMT2|PIP4K2A|TAF6|RNF34|MEAF6|MAP2K6|SETD9|USP2|DNA2|PIP4K2C|ING2|MLST8|GATAD2B|CDK5R1|PRKAG1|PRKAB1|SSR…
R-HSA-1852241	Organelle biogenesis and maintenance	4.21e-10	282	IDH2|CYCS|CEP78|SIRT4|CCT5|TTC26|WDR35|BBS2|KIF3C|IFT52|PLK1|BBS9|SSBP1|AHI1|HAUS5|IQCB1|DYNC2LI1|EXOC7|PKD2|SCLT1|HAUS2|TFB1M|PLK4|ODF2|HAUS1|HAUS4|CEP192|ATP5MC1|MKS1|NEK2|HDAC3|IFT57|NR1D1|HSP90AA1|IFT74|DYNLL2|PPARA|IFT140|TNPO1|BBS12|CALM1|TUBB|TFAM|GABPB1|TCP1|PRKAG2|HDAC6|B9D1|CDK1|TFB2M|ACSS2|PPRC1|CREBBP|ATP5PB|CEP70|PRKAG1|GBF1|TBL1X|DYNC1H1|CRTC2|TGS1|PCNT|CDK5RAP2|SEPTIN2|CCT2|NEDD1|C…	GBM_SF188|GasC_AGS|PanC_AsPC1|PanC_BxPC3|Meso_CD473									ATP5MC1|PKD2|TCP1|CYCS|MCHR1|CCT5|CCT2|HAUS2|SSBP1|ATP5F1B|CEP83|EXOC7|ATP5MC3|IFT57|SMARCD3|SOD2|PLK1|PLK4|ATP5F1C|HSPA9|PPARGC1B|HAUS1|PPRC1|IDH2|CCT3|CCT8|CHCHD3|CEP78|CALM1|TTC26|TFAM|ATP5PF|CHCHD6|KIF3C|MARK4|CAMK4|CCT4|ATP5PB|HDAC6|YWHAE|MKS1|GLUD1|HAUS6|HAUS5|TFB2M|MAPK12|BBS2|CKAP5|SIRT4|ATP5MF|NINL|CARM1|ATP5PO|IMMT|ALAS1|IQCB1|WDR35|BBS9|ATP5F1D|DNAJC11|TUBB4B|MKKS|ATP5F1A|MEF2D|EXOC1|C…		TFAM|NEK2|CDK1|CYCS|PPARGC1A|HAUS5|TFB2M|CCT8|SCLT1|TTC26|HAUS1|KIF3C|HAUS2|PLK1|CCT5|PPARA|PLK4|IFT57|CCT4|IFT140|HSPA9|IFT52|NPHP1|SSBP1|SIRT4|NRF1|CEP78|DYNLL2|IFT74|ACSS2|TFB1M|CHCHD6|HAUS4|GABPB1|TCP1|HAUS8|HSP90AA1|IMMT|ATP5PB|RPGRIP1L|CC2D2A|MAPK12|CCT2|ATP5F1C|SOD2|CENPJ|DYNC1H1|BBS7|EXOC7|CEP131|SIRT5|DMAC2L|CRTC2|ODF2|ATP5MC1|GBF1|CHCHD3|MKS1|MARK4|EXOC4|NR1D1|IFT88|HDAC6|IQCB1|BBS9|ATP…		IFT172|ACSS2|KIF3C|NR1D1|TTC26|IFT52|DMAC2L|IFT122|WDR35|HSP90AA1|MAPK12|TCTN3|PRKAB1|TUBA1A|CALM1|MARK4|B9D1|FBF1|CEP78|CEP192|MAPK11|HDAC3|IQCB1|RPGRIP1L|TTC8|NRF1|IFT22|SEPTIN2|TCTN1|MKS1|ATP5MC1|CNTRL|TTC30B|PRKAA2|BBS9|IDH2|DYNC1I2|SIRT3|TFB1M|NDE1|HAUS6|KIFAP3|SSBP1|TGS1|CHCHD6|YWHAE|ARF4|CEP83|GBF1|BBS4|CLUAP1|DYNLRB1|KIF3B|ARL3|TFAM|HAUS1|CCT3|TCTN2|IFT74|TUBA4A|IFT81|PKD2|ATAT1|TCP1|ATP5…	ATP5MC1|ATP5F1D|IFT52|MAPK11|HSP90AA1|CNTRL|ATP5F1B|ATP5PB|HAUS4|HAUS1|IFT122|CYCS|KIF3C|IQCB1|SSBP1|TTC26|IFT57|PPARA|TUBB|ACSS2|ATP5MC3|IDH2|NCOR1|IFT74|HDAC3|IFT22|CEP250|TFB1M|PCNT|NR1D1|TFB2M|MICOS13|POLG2|SEPTIN2|TCTN3|HAUS2|DYNLRB1|ATF2|ATP5PO|NEDD1|IFT140|EXOC2|SCLT1|MAPRE1|TCTN2|DYNC2LI1|IFT88|GBF1|DMAC2L|DCTN3|ATP5F1C|B9D1|CREBBP|TGS1|PRKAG2|RPGRIP1L|PRKAB2|CEP164|CDK5RAP2|ODF2|DCTN2|IM…	IDH2|C2CD3|CEP70|DYNC2LI1|CDK1|SEPTIN2|NEK2|CEP57|POLG2|TUBA4A|NEDD1|EXOC6|INPP5E|PLK4|RP2|TBL1XR1|HSP90AA1|HAUS6|CEP83|TMEM67|ODF2|NDE1|CEP78|DYNC1H1|SCLT1|ALAS1|CNTRL|ARL3|IFT140|RAB11A|PCM1|TGS1|SFI1|IFT52|KIF3A|IFT57|BBS9|HAUS1|NR1D1|IFT74|GABPA|CKAP5|POLRMT|CYCS|HAUS2|PKD1|RPGRIP1L|ATP5F1C|KIF3C|CEP152|CHD9|HDAC3|IMMT|PLK1|B9D1|GBF1|KIF3B|NPHP4|IFT43|SIRT4|IQCB1|ARL13B|RAB8A|SMARCD3|FBF1|PAF…
R-HSA-72662	Activation of the mRNA upon binding of the cap-binding complex and eIFs, and subsequent binding to 43S	1.14e-09	61	EIF4A2|EIF2S1|EIF3M|RPS23|EIF1AX|EIF2S3|RPS2|RPS7|RPS12|EIF3D|EIF4H|EIF3K|RPS18|RPSA|EIF3J|RPS3|RPS24|RPS27A|EIF2S2|RPS13|RPS3A|RPS29|RPS6|EIF3E|RPS4X|RPS26|RPS8|EIF3B|PABPC1|RPS20|RPS9|EIF3A|FAU|EIF4EBP1|RPS14|RPS25|RPS5|EIF3F|RPS15A	GBM_JHH520|GBM_NCH644|GBM_SF188|OvaC_OVCAR3|GasC_AGS|PanC_BxPC3|Meso_CD473|Meso_CD60							RPS3A|RPS3|PABPC1|RPS15A|RPS7|RPS25|RPS13|RPS8|EIF4H|RPS2|EIF1AX|RPSA|RPS24|RPS27A|RPS9|EIF4A1|EIF3M|RPS12|RPS18|RPS29|RPS6|EIF3A|RPS10|EIF4B|EIF3F|RPS26|RPS4X|RPS20|RPS19|RPS16|EIF3E|RPS14|EIF3D|RPS5|EIF2S1	RPS12|RPS2|RPS29|RPS28|RPS19|RPS5|RPS25|RPS21|RPS18|PABPC1|RPSA|RPS9|RPS3|EIF2S3|RPS13|EIF3B|EIF3K|RPS15|EIF1AX|RPS8|RPS6|EIF4H|RPS16|RPS15A|EIF4G1|RPS26|EIF3D|EIF3C|RPS27|EIF4EBP1|RPS27L|RPS3A|RPS4X|FAU|RPS20|RPS27A|RPS14|EIF3M|RPS7|EIF4E	EIF1AX|EIF4H|EIF2S1|EIF2S2|EIF3B|EIF3J|EIF3M|EIF3K|RPS24|RPS2|EIF3D|RPS27A|RPS13|RPSA|EIF3A|RPS15A|EIF4EBP1|PABPC1|RPS25|FAU|RPS3|EIF3E|EIF3I|RPS12|EIF4E|RPS29|RPS7|RPS4Y1|RPS6|RPS26|RPS3A|RPS18|RPS20|RPS14|RPS8|RPS27L|RPS16|RPS19|RPS21|RPS5|EIF3H|EIF4G1|RPS27|EIF2S3|RPS9|RPS28|RPS15|EIF3G|RPS11|RPS4X|EIF3C|EIF4A1	EIF3F|RPS29|RPS9|RPS19|RPS15|RPS26|RPS11|RPS5|RPS3|RPS28|FAU|RPS18|RPS27|RPS3A|EIF2S1|RPS16|EIF3K|RPS21|RPSA|RPS2	EIF1AX|EIF2S3|EIF2S1|EIF3M|EIF3E|RPS6|RPS8|RPS12|EIF4A2|RPS4X|RPS24|RPS7|RPS3A|EIF2S2|RPS18|RPSA|RPS23|RPS2|RPS16|RPS13|EIF3D|RPS27A|EIF3H|RPS15A|RPS3|EIF3F|EIF3J|EIF3B|RPS25|RPS20|RPS14|RPS29|EIF4E|RPS5|RPS9|EIF3K|RPS26|RPS21|EIF4B|PABPC1|FAU|RPS27|RPS15|RPS11|RPS28|EIF3I|EIF4H|EIF4EBP1|EIF3L|RPS19|RPS10|EIF3G			RPS2|RPSA|EIF3K|EIF4A2|RPS18|EIF2S3|RPS4X|EIF3M|EIF3D|RPS7|EIF1AX|RPS14|RPS5|FAU|RPS12|RPS9|RPS13|EIF3F|RPS3|RPS27A|EIF3A|RPS3A|RPS20|RPS15|RPS24|EIF3E|EIF4H|RPS16|EIF3I|RPS19|RPS28|RPS21|RPS29|RPS8|EIF2S1|EIF3B|RPS26|RPS23|EIF4G1|RPS6	EIF2S3|EIF2S1|RPS12|RPS24|RPS3A|EIF4B|EIF3E|RPS29|RPS18|RPS6|RPS27A|RPS20|RPS23|EIF1AX|RPS14|RPS13|RPS7|EIF3M|RPS4X|RPS8|RPS3|EIF3A|RPS26|EIF4A2|EIF3L|RPS4Y1|RPS9|EIF4E|RPS25|EIF2S2|PABPC1|RPS21|RPS27|RPS2|EIF3D|EIF3H|EIF4H|RPS27L|RPS15A|EIF3K|EIF3F	RPS12|RPS29|RPS6|RPS23|RPS18|RPS27A|EIF3K|RPS3|EIF2S3|RPS8|RPS7|EIF3F|RPSA|RPS20|RPS9|EIF4A2|RPS24|RPS13|RPS3A|RPS4X|RPS25|EIF2S2|RPS14|RPS2|RPS5|EIF4H|EIF3M|RPS15A|EIF4EBP1|RPS27|FAU|EIF3H|EIF2S1|EIF4B|EIF3D|EIF3L|RPS26|EIF4G1|EIF3I|RPS11|RPS28|EIF3E
R-HSA-9609507	Protein localization	1.18e-09	164	TOMM20|PEX6|HMOX1|SLC25A12|APP|CHCHD7|TIMM10|TOMM40|ACOT8|COQ2|PMPCB|TOMM5|SLC25A13|DHRS4|ATP5MC1|SLC25A17|COX19|STX1A|CYC1|RPS27A|ACOX3|HSPD1|CAMLG|IDH1|SLC27A2|UBE2D2|EMD|PEX16|CYB5A|TIMM8A|CHCHD2|PXMP4|PMPCA|TIMM50|CHCHD4|PEX7|GRPEL1|TOMM70|ABCD1|TIMM44|EHHADH|VAPA|ACOX2|ACOT2|GDAP1|PEX19|LDHD|ACOT4|AMACR|CHCHD3|CS|ECH1|VDAC1|PXMP2|TIMM8B|TIMM13|TOMM22|EPHX2|TOMM7|FXN|HMGCL|GRPEL2|MTX2|ATP5F1B…	GBM_NCH644|GBM_SF188|GasC_AGS|GasC_KATOIII|PanC_BxPC3								CHCHD2|PEX5|ATP5MC1|TIMM13|TOMM7|TIMM50|TOMM5|TOMM40|SEC61B|TIMM10|CHCHD3|HSPD1|UBL4A|DECR2|GRPEL1|TIMM21|ACOX2|ACOT2|CHCHD7|FXN|GFER|SGTA|NOS2|TIMM8B|COA4|PMPCA|CHCHD4|TOMM70|UBE2J2|LDHD|RPS27A|ZFAND6|ATP5F1B|AMACR|CMC2|SLC25A13|PHYH|EMD|DHRS4	HSPD1|ATP5MC1|APP|ATP5F1B|GRPEL2|VDAC1|GRPEL1|TOMM7|TOMM20|HSPA9|TIMM44|UBL4A|RPS27A|CMC2|TIMM50|TOMM40|CHCHD2|CHCHD3|NUDT19|TIMM17A|CS|UBE2D2|CHCHD4|CYC1|PMPCA|TOMM5|TIMM10|TIMM21|SLC25A13|TOMM22|TIMM23|TOMM70|TIMM13|UBA52|ACOX3|VAPA|TYSND1|FXN|ACOX2|ATP5F1A|TIMM8B|PRNP|COX19|SAMM50|GSTK1|SGTA|COA4|MLYCD|EMD|SEC61G|ECI2|SERP1|UBE2J2|TIMM22|SEC61B|HSD17B4|ALDH3A2|ACOT8|IDH1|CHCHD7|CAMLG|GFER|HMGC…		APP|SLC25A12|TOMM20|HSPD1|SLC27A2|PEX6|TOMM70|PMPCB|SLC25A17|TIMM21|TIMM8A|TOMM22|PEX3|HSPA9|FXN|LDHD|TIMM9|COQ2|TOMM40|UBE2D2|BCS1L|GNPAT|RPS27A|TIMM10|CROT|CS|HACL1|ACOX1|TIMM17A|GRPEL2|CHCHD4|SLC25A13|ABCD1|TIMM50|UBE2D1|HMGCL|TOMM5|DHRS4|TIMM23|ATP5MC1|TOMM7|CHCHD7|CHCHD3|PXMP2|EMD|PECR|TIMM13|ACOT2|DNAJC19|ALDH3A2|GRPEL1|IDH1|PEX2|TYSND1|COA6|VAPA|CYC1|ACBD5|CHCHD2|PMPCA|COX17|TIMM44|VDAC1|M…	EPHX2|LDHD|SLC25A12|PEX6|ECI2|TOMM20|SLC25A17|TAZ|DDO|TIMM8A|VAPA|ATAD1|PEX12|ACOX3|CRAT|CAT|AMACR|TOMM70|PEX3|TIMM17A|ACOT8|CHCHD7|CHCHD3|PMPCA|PAOX|SLC25A13|PHYH|COQ2|CS|MLYCD|TOMM40|GRPEL1|ECH1|FXN|IDH1|TOMM22|TOMM5|PIPOX|ABCD3|UBE2D2|TIMM10|RPS27A|MTX2|HSPD1|CAMLG|PMPCB|HMOX1|STX5|PITRM1|TYSND1|SLC27A2|PXMP4|VDAC1|TIMM9|HSPA9|HMGCL|TIMM21|IDE|GSTK1|TIMM23|SEC61G|GRPEL2|CHCHD4|PEX11B|AGPS|NUDT…		TOMM20|CYB5A|ATP5MC1|PEX6|APP|SLC25A12|ACOT8|ATP5F1B|CHCHD2|CYC1|EMD|PEX16|UBB|HMOX1|CHCHD10|STX1A|EHHADH|TIMM13|TOMM40|PEX3|RPS27A|COQ2|UBA52|TIMM10|SLC25A13|CHCHD7|TIMM50|UBE2D1|DHRS4|PEX10|PMPCA|PEX2|TOMM70|ECH1|ATAD1|GDAP1|ALDH3A2|CS|GET4|VDAC1|FIS1|IDH1|SAMM50|SLC25A17|UBE2D2|CHCHD5|DNAJC19|ATP5F1A|TIMM44|ACO2|GNPAT|PECR|PEX19|ACOX1|HSD17B4|MTX1|PEX7|ABCD1|UBE2D3|MPV17|DECR2|PMPCB|TIMM21|ZFA…
R-HSA-68962	Activation of the pre-replicative complex	1.23e-09	33	MCM6|PRIM1|POLE2|MCM10|MCM7|MCM2|MCM4|POLA1|RPA2|MCM3|POLE3|CDK2|ORC1|MCM5|GMNN|RPA1|DBF4|CDT1|CDC45|CDC6|CDC7|ORC5	NSCLC_A549|NSCLC_H157|NSCLC_H1650|GBM_SF188|GasC_AGS|GasC_KATOIII|Meso_CD473	POLE2|PRIM1|POLA1|MCM2|MCM10|RPA2|MCM6|GMNN|POLE3|CDK2|MCM5|MCM4|RPA3|MCM3|RPA1|MCM7|POLA2		MCM2|MCM5|MCM6|POLA1|MCM10|PRIM1|MCM7|MCM4|POLE2|CDT1|POLA2|POLE3|CDK2|CDC6|MCM3	PRIM1|MCM10|POLA2|MCM6|POLA1|RPA2|POLE2|GMNN|PRIM2|CDC7|CDT1|CDK2|RPA1|CDC6|POLE3|MCM3|MCM5|POLE4|MCM8|MCM2|MCM4					MCM7|CDC45|MCM6|POLE2|ORC6|ORC1|MCM5|MCM10|CDC6|MCM4|DBF4|MCM3|MCM2|CDK2|RPA2|PRIM1|CDT1|GMNN|POLA1|RPA3|ORC5|RPA1|PRIM2|POLE3|MCM8|POLE4|POLA2|ORC2|CDC7		POLE2|CDC45|MCM4|MCM10|MCM3|MCM6|MCM7|PRIM1|POLE3|ORC1|GMNN|ORC5|ORC3|CDC6|CDK2|POLA1|RPA1|DBF4|MCM5|ORC6|RPA2|CDT1	ORC1|CDC6|MCM6|MCM10|ORC5|MCM4|CDK2|MCM3|POLE2|DBF4|PRIM1|GMNN|POLE3|MCM2|MCM7|CDC45|RPA1|RPA2|POLA2|POLA1|PRIM2|ORC6|CDC7			CDC7|CDK2|MCM6|ORC1|GMNN|DBF4|PRIM1|MCM7|MCM4|RPA3|MCM3|POLE3|MCM10|POLA1|RPA1|RPA2|MCM2|CDC6|CDC45|MCM5|POLE4|MCM8|CDT1
R-HSA-69186	Lagging Strand Synthesis	1.65e-09	20	LIG1|RFC3|PRIM1|POLD3|RFC5|RFC4|POLA1|RPA2|RFC2|FEN1|PCNA|POLD2|DNA2|RPA1	NSCLC_A549|NSCLC_H157|NSCLC_H1650|NSCLC_HCC4006|GBM_SF188|GasC_AGS|GasC_KATOIII	LIG1|RFC3|RFC5|PRIM1|POLA1|POLD3|RFC4|RPA2|POLD2|PCNA|DNA2|RFC2|RFC1|FEN1|RPA3		LIG1|POLA1|RFC3|RFC4|PRIM1|POLD3|RFC1|POLA2|RFC5|DNA2|POLD2|FEN1|RPA1	PRIM1|RFC5|FEN1|POLA2|RFC2|RFC4|POLA1|RPA2|PRIM2|RFC3|POLD3|PCNA|RPA1	RFC2|PRIM1|RFC3|RPA2|RFC4|RFC5|POLD3|PRIM2|DNA2|POLA2|RPA1|PCNA|LIG1|FEN1|RPA3				RFC5|POLD2|RFC2|PCNA|FEN1|RFC3|POLD3|RFC4|LIG1|RPA2|PRIM1		RFC3|RFC5|LIG1|RFC4|PCNA|PRIM1|FEN1|DNA2|POLA1|RPA1|RFC2|RPA2|POLD2|POLD3|POLD1|PRIM2	RFC3|LIG1|FEN1|DNA2|PCNA|RFC4|POLD3|PRIM1|RFC1|RFC5|RFC2|RPA1|RPA2|POLA2|POLA1|PRIM2
R-HSA-72702	Ribosomal scanning and start codon recognition	3.44e-09	60	EIF4A2|EIF2S1|EIF3M|RPS23|EIF5|EIF1AX|EIF2S3|RPS2|RPS7|RPS12|EIF3D|EIF4H|EIF3K|RPS18|RPSA|EIF3J|RPS3|RPS24|RPS27A|EIF2S2|RPS13|RPS3A|RPS29|RPS6|EIF3E|RPS4X|RPS26|RPS8|EIF3B|RPS20|RPS9|EIF3A|FAU|RPS14|RPS25|RPS5|EIF3F|RPS15A	GBM_JHH520|GBM_NCH644|GBM_SF188|OvaC_OVCAR3|GasC_AGS|PanC_BxPC3|Meso_CD473|Meso_CD60							RPS3A|RPS3|RPS15A|RPS7|RPS25|RPS13|RPS8|EIF4H|EIF5|RPS2|EIF1AX|RPSA|RPS24|RPS27A|RPS9|EIF4A1|EIF3M|RPS12|RPS18|RPS29|RPS6|EIF3A|RPS10|EIF4B|EIF3F|RPS26|RPS4X|RPS20|RPS19|RPS16|EIF3E|RPS14|EIF3D|RPS5|EIF2S1	RPS12|RPS2|RPS29|RPS28|RPS19|RPS5|RPS25|RPS21|RPS18|RPSA|RPS9|RPS3|EIF2S3|RPS13|EIF3B|EIF3K|RPS15|EIF1AX|RPS8|RPS6|EIF4H|RPS16|RPS15A|EIF4G1|RPS26|EIF3D|EIF3C|RPS27|RPS27L|RPS3A|RPS4X|FAU|RPS20|RPS27A|RPS14|EIF3M|RPS7|EIF4E|EIF3F|RPS11|EIF2S1|EIF3I	EIF1AX|EIF5|EIF4H|EIF2S1|EIF2S2|EIF3B|EIF3J|EIF3M|EIF3K|RPS24|RPS2|EIF3D|RPS27A|RPS13|RPSA|EIF3A|RPS15A|RPS25|FAU|RPS3|EIF3E|EIF3I|RPS12|EIF4E|RPS29|RPS7|RPS4Y1|RPS6|RPS26|RPS3A|RPS18|RPS20|RPS14|RPS8|RPS27L|RPS16|RPS19|RPS21|RPS5|EIF3H|EIF4G1|RPS27|EIF2S3|RPS9|RPS28|RPS15|EIF3G|RPS11|RPS4X|EIF3C|EIF4A1	EIF3F|RPS29|RPS9|RPS19|RPS15|RPS26|RPS11|RPS5|RPS3|RPS28|FAU|RPS18|RPS27|RPS3A|EIF2S1|RPS16|EIF3K|RPS21|RPSA|RPS2	EIF1AX|EIF2S3|EIF2S1|EIF3M|EIF3E|RPS6|RPS8|RPS12|EIF4A2|RPS4X|RPS24|RPS7|RPS3A|EIF2S2|RPS18|RPSA|RPS23|RPS2|RPS16|RPS13|EIF3D|RPS27A|EIF3H|RPS15A|RPS3|EIF3F|EIF3J|EIF5|EIF3B|RPS25|RPS20|RPS14|RPS29|EIF4E|RPS5|RPS9|EIF3K|RPS26|RPS21|EIF4B|FAU|RPS27|RPS15|RPS11|RPS28|EIF3I|EIF4H|EIF3L|RPS19|RPS10|EIF3G			RPS2|RPSA|EIF3K|EIF4A2|RPS18|EIF2S3|RPS4X|EIF3M|EIF3D|RPS7|EIF1AX|RPS14|RPS5|FAU|RPS12|RPS9|RPS13|EIF3F|RPS3|RPS27A|EIF3A|RPS3A|RPS20|RPS15|RPS24|EIF3E|EIF4H|RPS16|EIF3I|RPS19|EIF5|RPS28|RPS21|RPS29|RPS8|EIF2S1|EIF3B|RPS26|RPS23|EIF4G1|RPS6	EIF2S3|EIF2S1|RPS12|RPS24|RPS3A|EIF4B|EIF3E|RPS29|RPS18|RPS6|RPS27A|RPS20|RPS23|EIF1AX|RPS14|RPS13|RPS7|EIF3M|RPS4X|RPS8|RPS3|EIF3A|RPS26|EIF4A2|EIF3L|RPS4Y1|RPS9|EIF4E|RPS25|EIF2S2|EIF5|RPS21|RPS27|RPS2|EIF3D|EIF3H|EIF4H|RPS27L|RPS15A|EIF3K|EIF3F	RPS12|RPS29|RPS6|RPS23|RPS18|RPS27A|EIF3K|RPS3|EIF2S3|RPS8|RPS7|EIF3F|RPSA|RPS20|RPS9|EIF4A2|RPS24|RPS13|RPS3A|RPS4X|RPS25|EIF2S2|RPS14|RPS2|RPS5|EIF4H|EIF3M|RPS15A|RPS27|FAU|EIF3H|EIF2S1|EIF4B|EIF3D|EIF3L|RPS26|EIF4G1|EIF3I|RPS11|RPS28|EIF3E
R-HSA-72649	Translation initiation complex formation	3.44e-09	60	EIF4A2|EIF2S1|EIF3M|RPS23|EIF1AX|EIF2S3|RPS2|RPS7|RPS12|EIF3D|EIF4H|EIF3K|RPS18|RPSA|EIF3J|RPS3|RPS24|RPS27A|EIF2S2|RPS13|RPS3A|RPS29|RPS6|EIF3E|RPS4X|RPS26|RPS8|EIF3B|PABPC1|RPS20|RPS9|EIF3A|FAU|RPS14|RPS25|RPS5|EIF3F|RPS15A	GBM_JHH520|GBM_NCH644|GBM_SF188|OvaC_OVCAR3|GasC_AGS|PanC_BxPC3|Meso_CD473|Meso_CD60							RPS3A|RPS3|PABPC1|RPS15A|RPS7|RPS25|RPS13|RPS8|EIF4H|RPS2|EIF1AX|RPSA|RPS24|RPS27A|RPS9|EIF4A1|EIF3M|RPS12|RPS18|RPS29|RPS6|EIF3A|RPS10|EIF4B|EIF3F|RPS26|RPS4X|RPS20|RPS19|RPS16|EIF3E|RPS14|EIF3D|RPS5|EIF2S1	RPS12|RPS2|RPS29|RPS28|RPS19|RPS5|RPS25|RPS21|RPS18|PABPC1|RPSA|RPS9|RPS3|EIF2S3|RPS13|EIF3B|EIF3K|RPS15|EIF1AX|RPS8|RPS6|EIF4H|RPS16|RPS15A|EIF4G1|RPS26|EIF3D|EIF3C|RPS27|RPS27L|RPS3A|RPS4X|FAU|RPS20|RPS27A|RPS14|EIF3M|RPS7|EIF4E|EIF3F|RPS11|EIF2S1|EIF3I	EIF1AX|EIF4H|EIF2S1|EIF2S2|EIF3B|EIF3J|EIF3M|EIF3K|RPS24|RPS2|EIF3D|RPS27A|RPS13|RPSA|EIF3A|RPS15A|PABPC1|RPS25|FAU|RPS3|EIF3E|EIF3I|RPS12|EIF4E|RPS29|RPS7|RPS4Y1|RPS6|RPS26|RPS3A|RPS18|RPS20|RPS14|RPS8|RPS27L|RPS16|RPS19|RPS21|RPS5|EIF3H|EIF4G1|RPS27|EIF2S3|RPS9|RPS28|RPS15|EIF3G|RPS11|RPS4X|EIF3C|EIF4A1	EIF3F|RPS29|RPS9|RPS19|RPS15|RPS26|RPS11|RPS5|RPS3|RPS28|FAU|RPS18|RPS27|RPS3A|EIF2S1|RPS16|EIF3K|RPS21|RPSA|RPS2	EIF1AX|EIF2S3|EIF2S1|EIF3M|EIF3E|RPS6|RPS8|RPS12|EIF4A2|RPS4X|RPS24|RPS7|RPS3A|EIF2S2|RPS18|RPSA|RPS23|RPS2|RPS16|RPS13|EIF3D|RPS27A|EIF3H|RPS15A|RPS3|EIF3F|EIF3J|EIF3B|RPS25|RPS20|RPS14|RPS29|EIF4E|RPS5|RPS9|EIF3K|RPS26|RPS21|EIF4B|PABPC1|FAU|RPS27|RPS15|RPS11|RPS28|EIF3I|EIF4H|EIF3L|RPS19|RPS10|EIF3G			RPS2|RPSA|EIF3K|EIF4A2|RPS18|EIF2S3|RPS4X|EIF3M|EIF3D|RPS7|EIF1AX|RPS14|RPS5|FAU|RPS12|RPS9|RPS13|EIF3F|RPS3|RPS27A|EIF3A|RPS3A|RPS20|RPS15|RPS24|EIF3E|EIF4H|RPS16|EIF3I|RPS19|RPS28|RPS21|RPS29|RPS8|EIF2S1|EIF3B|RPS26|RPS23|EIF4G1|RPS6	EIF2S3|EIF2S1|RPS12|RPS24|RPS3A|EIF4B|EIF3E|RPS29|RPS18|RPS6|RPS27A|RPS20|RPS23|EIF1AX|RPS14|RPS13|RPS7|EIF3M|RPS4X|RPS8|RPS3|EIF3A|RPS26|EIF4A2|EIF3L|RPS4Y1|RPS9|EIF4E|RPS25|EIF2S2|PABPC1|RPS21|RPS27|RPS2|EIF3D|EIF3H|EIF4H|RPS27L|RPS15A|EIF3K|EIF3F	RPS12|RPS29|RPS6|RPS23|RPS18|RPS27A|EIF3K|RPS3|EIF2S3|RPS8|RPS7|EIF3F|RPSA|RPS20|RPS9|EIF4A2|RPS24|RPS13|RPS3A|RPS4X|RPS25|EIF2S2|RPS14|RPS2|RPS5|EIF4H|EIF3M|RPS15A|RPS27|FAU|EIF3H|EIF2S1|EIF4B|EIF3D|EIF3L|RPS26|EIF4G1|EIF3I|RPS11|RPS28|EIF3E
R-HSA-174417	Telomere C-strand (Lagging Strand) Synthesis	3.96e-09	28	LIG1|RFC3|PRIM1|BLM|POLD3|RFC5|RFC4|POLA1|RPA2|RFC2|WRN|FEN1|PCNA|POLD2|DNA2|RPA1	NSCLC_A549|NSCLC_H157|NSCLC_H1650|NSCLC_HCC4006|GBM_SF188|GasC_AGS|GasC_KATOIII|PanC_BxPC3|Meso_CD473	BLM|LIG1|RFC3|RFC5|PRIM1|POLA1|POLD3|RFC4|WRN|RPA2|POLD2|PCNA|DNA2|RFC2|RFC1|FEN1|RPA3		LIG1|POLA1|RFC3|BLM|RFC4|PRIM1|POLD3|RFC1|POLA2|WRN|RFC5|DNA2|DSCC1|POLD2|FEN1|CHTF18|RPA1	PRIM1|RFC5|FEN1|POLA2|RFC2|RFC4|BLM|POLA1|RPA2|PRIM2|RFC3|POLD3|PCNA|RPA1	RFC2|PRIM1|RFC3|RPA2|RFC4|RFC5|POLD3|WRN|PRIM2|DNA2|POLA2|BLM|RPA1|PCNA|LIG1|FEN1|RPA3				RFC5|POLD2|RFC2|PCNA|FEN1|RFC3|POLD3|RFC4|LIG1|RPA2|PRIM1|BLM|POLA1|RPA3|DSCC1|RPA1|PRIM2|CTC1		RFC3|DSCC1|RFC5|LIG1|RFC4|PCNA|PRIM1|BLM|CHTF18|FEN1|DNA2|POLA1|RPA1|RFC2|RPA2|POLD2|POLD3|POLD1|CTC1|PRIM2	RFC3|LIG1|FEN1|DNA2|STN1|BLM|PCNA|RFC4|POLD3|PRIM1|RFC1|RFC5|RFC2|CTC1|RPA1|RPA2|POLA2|POLA1|PRIM2|DSCC1		LIG1|WRN|DNA2|PRIM1|RFC3|POLD2|RFC2|PCNA|POLA1|POLD1|RFC1|BLM|RPA1|CTC1|POLD3|CHTF18|STN1|FEN1|RPA3|RFC4|RFC5	LIG1|RFC3|POLD3|PRIM1|CTC1|RFC4|WRN|RPA3|BLM|FEN1|DSCC1|POLA1|RPA1|RPA2|RFC5
R-HSA-72695	Formation of the ternary complex, and subsequently, the 43S complex	4.2e-09	53	EIF2S1|EIF3M|RPS23|EIF1AX|EIF2S3|RPS2|RPS7|RPS12|EIF3D|EIF3K|RPS18|RPSA|EIF3J|RPS3|RPS24|RPS27A|EIF2S2|RPS13|RPS3A|RPS29|RPS6|EIF3E|RPS4X|RPS26|RPS8|EIF3B|RPS20|RPS9|EIF3A|FAU|RPS14|RPS25|RPS5|EIF3F|RPS15A	GBM_JHH520|GBM_NCH644|GBM_SF188|OvaC_OVCAR3|GasC_AGS|PanC_BxPC3|Meso_CD473|Meso_CD60							RPS3A|RPS3|RPS15A|RPS7|RPS25|RPS13|RPS8|RPS2|EIF1AX|RPSA|RPS24|RPS27A|RPS9|EIF3M|RPS12|RPS18|RPS29|RPS6|EIF3A|RPS10|EIF3F|RPS26|RPS4X|RPS20|RPS19|RPS16|EIF3E|RPS14|EIF3D|RPS5|EIF2S1	RPS12|RPS2|RPS29|RPS28|RPS19|RPS5|RPS25|RPS21|RPS18|RPSA|RPS9|RPS3|EIF2S3|RPS13|EIF3B|EIF3K|RPS15|EIF1AX|RPS8|RPS6|RPS16|RPS15A|RPS26|EIF3D|EIF3C|RPS27|RPS27L|RPS3A|RPS4X|FAU|RPS20|RPS27A|RPS14|EIF3M|RPS7	EIF1AX|EIF2S1|EIF2S2|EIF3B|EIF3J|EIF3M|EIF3K|RPS24|RPS2|EIF3D|RPS27A|RPS13|RPSA|EIF3A|RPS15A|RPS25|FAU|RPS3|EIF3E|EIF3I|RPS12|RPS29|RPS7|RPS4Y1|RPS6|RPS26|RPS3A|RPS18|RPS20|RPS14|RPS8|RPS27L|RPS16|RPS19|RPS21|RPS5|EIF3H|RPS27|EIF2S3|RPS9|RPS28|RPS15|EIF3G|RPS11|RPS4X|EIF3C	EIF3F|RPS29|RPS9|RPS19|RPS15|RPS26|RPS11|RPS5|RPS3|RPS28|FAU|RPS18|RPS27|RPS3A|EIF2S1|RPS16|EIF3K|RPS21|RPSA|RPS2	EIF1AX|EIF2S3|EIF2S1|EIF3M|EIF3E|RPS6|RPS8|RPS12|RPS4X|RPS24|RPS7|RPS3A|EIF2S2|RPS18|RPSA|RPS23|RPS2|RPS16|RPS13|EIF3D|RPS27A|EIF3H|RPS15A|RPS3|EIF3F|EIF3J|EIF3B|RPS25|RPS20|RPS14|RPS29|RPS5|RPS9|EIF3K|RPS26|RPS21|FAU|RPS27|RPS15|RPS11|RPS28|EIF3I			RPS2|RPSA|EIF3K|RPS18|EIF2S3|RPS4X|EIF3M|EIF3D|RPS7|EIF1AX|RPS14|RPS5|FAU|RPS12|RPS9|RPS13|EIF3F|RPS3|RPS27A|EIF3A|RPS3A|RPS20|RPS15|RPS24|EIF3E|RPS16|EIF3I|RPS19|RPS28|RPS21|RPS29|RPS8|EIF2S1|EIF3B|RPS26|RPS23|RPS6|RPS11|RPS15A|EIF3H|RPS25	EIF2S3|EIF2S1|RPS12|RPS24|RPS3A|EIF3E|RPS29|RPS18|RPS6|RPS27A|RPS20|RPS23|EIF1AX|RPS14|RPS13|RPS7|EIF3M|RPS4X|RPS8|RPS3|EIF3A|RPS26|EIF3L|RPS4Y1|RPS9|RPS25|EIF2S2|RPS21|RPS27|RPS2|EIF3D|EIF3H|RPS27L|RPS15A|EIF3K|EIF3F	RPS12|RPS29|RPS6|RPS23|RPS18|RPS27A|EIF3K|RPS3|EIF2S3|RPS8|RPS7|EIF3F|RPSA|RPS20|RPS9|RPS24|RPS13|RPS3A|RPS4X|RPS25|EIF2S2|RPS14|RPS2|RPS5|EIF3M|RPS15A|RPS27|FAU|EIF3H|EIF2S1|EIF3D|EIF3L|RPS26|EIF3I|RPS11|RPS28|EIF3E
R-HSA-450531	Regulation of mRNA stability by proteins that bind AU-rich elements	4.62e-09	89	EXOSC9|HNRNPD|EXOSC8|SET|EXOSC2|PARN|PSMD7|EXOSC6|PSMD6|PSMC3|EXOSC3|GPRC5A|EXOSC7|PSMD12|KHSRP|PSME3|EXOSC5|ZFP36L1|ANP32A|RPS27A|HSPB1|PSMA3|TNPO1|PSMD8|DCP1A|PSMB2|YWHAZ|PSMD14|PSMD9|PSME4|PSMD1|PSMB9|PSME2|PABPC1|PSMA5|ZFP36|PSMB8|ELAVL1|PSMB10|PSMD4|MAPK11|PSMC1|PSMB1|PSMD13|PSME1|PSMA7|EIF4G1|PSMA2|XRN1|PSMD3|PSMF1|PSMD11|NUP214|PSMB6|UBA52|PSMC6|YWHAB|AKT1|PRKCD|PSMB7|PSMA4|PSMC2|HSPA1A|MA…	NSCLC_HCC4006|GBM_NCH644|GBM_SF188|GasC_AGS|GasC_KATOIII|PanC_BxPC3					GPRC5A|EXOSC6|TNPO1|PSMD8|EXOSC9|PARN|PSMD10|PSMD12|PSMD7|EXOSC8|PSMD9|DCP1A|PSMD6|PSMA3|EXOSC3|PSMB8|EXOSC7|PSMB10|PRKCD|EXOSC2|DCP2|PSMD5|MAPKAPK2|ENPP2|PSMB9|PSMD2|PSMC3|PSMA2|SET|YWHAZ|HSPB1|PSMA1|ZFP36|EIF4G1|PSME1|PRKCA|ZFP36L1|PSME4|HNRNPD|PSMA5|XRN1|PSMC6|EXOSC4|HSPA8|PSMA6|PSMB6|PSMD14|EXOSC5|KHSRP|TNFSF13			ANP32A|PABPC1|HNRNPD|ZFP36|SET|SEM1|EIF4G1|PSMA7|AKT1|PSMD8|PSMA2|PSMD7|EXOSC7|PSME3|EXOSC9|PSMA5|PSMF1|EXOSC3|ELAVL1|EXOSC5|RPS27A|HSPB1	EXOSC9|HNRNPD|SET|ANP32A|EXOSC8|EXOSC2|KHSRP|RPS27A|PSME3|ZFP36L1|PABPC1|PSMB2|ELAVL1|PSMD14|PARN|PSMD13|HSPA8|PSMA7|PSMC3|EXOSC5|EXOSC3|PSMA3|UBA52|PSMD6|PSMB7|PSMB6|PSMD7|PSMB3|PSMD8|PSMA5|AKT1|PSMC1|SEM1|PSMD1|PSMB9|PSMB1|EIF4G1|PSMC5|PSMA4|PSMD12|PSMB10|PSME2|PSMD4|PSMC6|TNPO1|PSMD2|DCP2|EXOSC7|EXOSC1|EXOSC6|PSMD3|EXOSC4|PSMC4|PSMD11|XPO1|MAPKAPK2		EXOSC9|DCP1A|GPRC5A|PSMD12|PSMD6|HNRNPD|SET|EXOSC8|EXOSC2|EXOSC3|PSMD14|PSMD7|ANP32A|PSMB2|PSMD1|RPS27A|PSMC6|EXOSC5|ELAVL1|PSMA4|PSMC3|ZFP36L1|PSMA5|KHSRP|PSMB1|PSME3|PSMA3|PSMD11|YWHAZ|PSMD13|PSMA7|HSPA8|SEM1|PSMC2|PSMD8|PSMD4|PABPC1|PRKCA|EXOSC7|MAPKAPK2|PSMB3|YWHAB|PSMB6|PSMB7|PSMD9|PSMD3|UBA52|TNFSF13|PSMF1|PSMA1|PSME2|PSMC4|PSMC5|EXOSC1|PSMD10|PSMA6|PSMC1|PSMB4|XPO1	YWHAZ|HNRNPD|PSMD14|PSMD7|PSMD6|PSMD11|EXOSC9|PSME4|PSMD1|EXOSC8|PSMD12|PSMC1|SET|PSMB2|PSMA5|EXOSC2|EXOSC3|PSMC2|EIF4G1|ANP32A|YWHAB|PSMA1|PSMA3|EXOSC7|PSME3|XPO1|EXOSC6|PSMC6|DCP1A|PABPC1|PSMB1|HSPB1|RPS27A|PSMC3|SEM1|PSMD13|TNPO1|PSMD4|PSMC5|PSMA4|PSMD3|PSMA6|KHSRP|PSMA7|ZFP36|PSMC4|PSMD8|PSMB6|HSPA1A|ELAVL1|PSMB7|PSMB3|PSMD2|PSME2|PSMB4|PARN|PRKCD		PSMC3|MAPK11|PSME2|PSME4|PSME3|EXOSC9|PSMB2|EXOSC8|UBB|HNRNPD|PSMD13|RPS27A|PARN|PSMA3|UBA52|PSMB3|GPRC5A|PRKCA|PSMB6|PSMB1|PSMD1|PSMC4|PSMD3|AKT1|PSMD14|PSME1|TNPO1|PSMD7|PSMB10|PSMF1|PRKCD|EXOSC5|YWHAB|PSMD8|PSMC2|KHSRP|PSMD6|YWHAZ|SET|PSMD4|PSMB4|PSMB7|EXOSC2|EIF4G1|PSMD12|PSMA7|PSMA4|HSPB1|SEM1|PSMD9|PSMD11|HSPA1A|PSMD2|PABPC1|PSMC6|PSMA1|PSMA5|PSMC1|PSMA6|DCP1A|ZFP36L1|EXOSC3
R-HSA-5685942	HDR through Homologous Recombination (HRR)	7.65e-09	66	RFC3|EXO1|RAD51AP1|BLM|POLE2|BARD1|POLD3|RFC5|RFC4|RPA2|RFC2|POLE3|BRCA1|WRN|BRIP1|ATRIP|PCNA|RAD51|EME1|CHEK1|POLD2|DNA2	NSCLC_A549|NSCLC_H157|NSCLC_HCC4006|GBM_SF188|GasC_AGS|GasC_KATOIII|PanC_AsPC1|PanC_BxPC3|Meso_CD473	EXO1|POLE2|BLM|RAD51AP1|RFC3|RFC5|RAD51C|POLD3|BRCA1|BARD1|RFC4|WRN|EME1|RPA2|POLD2|CHEK1|PCNA|POLE3|DNA2|RFC2|RFC1|RAD50|RPA3|NBN|RPA1|RBBP8|ATRIP|ATM		EXO1|RFC3|BLM|BARD1|RFC4|BRCA1|POLD3|ATRIP|POLE2|EME1|RAD51AP1|RFC1|RBBP8|POLE3|WRN|NBN|RFC5|RMI1|RAD51C|DNA2|RAD51|POLD2|EME2|XRCC3|RAD50|RPA1|CHEK1|POLE|XRCC2		RAD51AP1|RFC2|POLE2|RFC3|RPA2|RFC4|BRCA1|RFC5|RMI1|EXO1|POLD3|TOP3A|XRCC2|WRN|DNA2|EME1|RAD51C|BLM|ATRIP|POLE3|BARD1|RPA1|PCNA|RAD51|ATR|PALB2|RBBP8|NBN|RPA3|BRIP1				RFC5|POLE2|POLD2|RFC2|PCNA|RFC3|POLD3|RFC4|CHEK1|EXO1|RPA2|RPS27A|BLM|RAD51|BRIP1|TOPBP1|RPA3|RAD9A|RAD51AP1|RAD51C|RPA1|ATRIP|RAD51D|POLE3|XRCC2|UBA52|POLE4|BRCA1|EME1|TOP3A|DNA2|RMI1|BARD1|MRE11|RMI2|POLD1|NBN|RAD51B|ATM|XRCC3|RAD1|SLX4|RBBP8		RFC3|POLE2|EXO1|RFC5|RAD51AP1|RFC4|PCNA|CHEK1|BLM|POLE3|EME2|RAD51|BARD1|DNA2|RAD1|RPA1|RFC2|RPA2|POLD2|POLD3|RHNO1|ATRIP|POLD1|XRCC3|RPS27A|RBBP8|BRIP1|MRE11|POLE4|RPA3|XRCC2|NBN|EME1|RAD9A|RAD51C|BRCA2|RMI2|BRCA1|MUS81|RAD51D|RMI1|WRN|UBA52	RFC3|CHEK1|BARD1|DNA2|RAD51|BLM|PCNA|RAD1|POLE2|ATRIP|RFC4|POLD3|RAD51B|RAD51AP1|RFC1|RPS27A|MUS81|TOPBP1|RFC5|BRCA2|POLE3|EXO1|RFC2|RAD51D|RMI1|BRCA1|BRIP1|RPA1|RPA2|RBBP8|NBN|ATR	ATRIP|WRN|RAD51D|BARD1|MRE11|BRIP1|RFC3|RMI2|RPA2|RPA1|EME1|UBC|RAD1|DNA2|RFC5|RFC4|SLX4|RHNO1|XRCC2|BLM|POLD4|MUS81|BRCA2|RMI1|HUS1|PCNA|BRCA1|SPIDR|POLE|POLD3|RAD51AP1|NBN|POLE3	WRN|BRIP1|NBN|UBB|DNA2|RPS27A|ATM|RAD51D|UBA52|PALB2|RAD51AP1|BARD1|RFC3|RMI1|POLD2|RFC2|RBBP8|PCNA|RAD9A|POLE|POLE2|BRCA2|POLD1|ATRIP|RFC1|BLM|RPA1|XRCC2|POLE3|POLD3|HUS1|ATR|POLH|CHEK1|EME1|RAD51|MUS81|TOPBP1|BRCA1|GEN1|RPA3|SLX4|RFC4|RAD50	BRIP1|RAD51AP1|GEN1|BARD1|NBN|RHNO1|EME2|RAD51|RFC3|RAD1|POLD3|MRE11|TOPBP1|MUS81|XRCC2|RPS27A|BRCA1|RFC4|WRN|RPA3|BLM|POLE3|EXO1|BRCA2|RBBP8|RMI1|RPA1|RPA2
R-HSA-69052	Switching of origins to a post-replicative state	1.03e-08	90	CCNA2|CCNE2|MCM6|SKP2|UBE2C|MCM7|MCM2|MCM4|MCM3|CDK2|PSMD7|ORC1|ANAPC5|MCM5|PSMD6|PSMC3|ANAPC1|PSMD12|PSME3|CDT1|RPS27A|CDC6|CCNE1|PSMA3|PSMD8|ANAPC10|SKP1|ORC5|PSMB2|PSMD14|PSMD9|CDC23|PSME4|PSMD1|PSMB9|PSME2|RBX1|PSMA5|CUL1|MCM8|ANAPC15|PSMB8|PSMB10|PSMD4|ANAPC4|PSMC1|PSMB1|ANAPC2|ORC6|PSMD13|PSME1|PSMA7	GBM_SF188|GasC_AGS|GasC_KATOIII|PanC_BxPC3									MCM7|CCNA2|MCM6|ORC6|ORC1|UBE2C|MCM5|CDC6|MCM4|CUL1|MCM3|MCM2|CDK2|CDT1|SKP2|RPS27A|CCNE1|PSME3|ORC5|PSMB2|PSMD14|CCNE2|ANAPC5|PSMD13|CDC27|PSMA7|PSMC3|PSMA3|RBX1|CDC23|UBA52|PSMD6|MCM8|ANAPC15|PSMB7|ANAPC1|PSMB6|PSMD7|PSMB3|PSMD8|ORC2|PSMA5|PSMC1|SEM1|PSMD1|PSMB9|PSMB1|PSMC5|PSMA4|PSMD12|PSMB10|PSME2|PSMD4		SKP2|MCM4|MCM3|CCNA2|MCM6|PSMD12|MCM7|ORC1|UBE2C|PSMD6|ORC5|ORC3|CDC6|ANAPC5|CDK2|PSMD14|MCM5|ORC6|PSMD7|CDT1|PSMB2|PSMD1|CUL1|RPS27A|PSMC6|PSMA4|PSMC3|PSMA5|MCM8|ANAPC15|CCNE1|PSMB1|PSME3|PSMA3|PSMD11|UBE2D1|PSMD13|PSMA7|SEM1|MCM2|RBX1|PSMC2|PSMD8|ANAPC10|PSMD4|CCNE2|PSMB3|PSMB6|PSMB7|PSMD9|PSMD3|UBA52|CDC23|ORC2|ANAPC16|PSMF1|SKP1|PSMA1|CDC27|PSME2|ANAPC11|PSMC4|PSMC5|PSMD10|PSMA6|PSMC1|PSMB4	PSMD14|PSMD7|PSMD6|PSMD11|PSME4|PSMD1|PSMD12|PSMC1|ORC1|CDC6|MCM6|PSMB2|PSMA5|PSMC2|ORC5|MCM4|ANAPC1|CCNA2|PSMA1|PSMA3|CDK2|PSME3|MCM3|CCNE2|ANAPC2|RBX1|PSMC6|PSMB1|CDC23|RPS27A|PSMC3|CDC27|SEM1|PSMD13|CUL1|PSMD4|MCM2|MCM7|PSMC5|PSMA4|PSMD3|PSMA6|UBE2C|ANAPC4|ORC6|PSMA7|PSMC4|CDC26|MCM8|PSMD8|PSMB6|PSMB7|CDC16|ANAPC11|ANAPC15|PSMB3|PSMD2|PSME2|PSMB4		PSMC3|PSME2|PSME4|PSME3|ORC1|ORC5|PSMB2|UBB|ANAPC5|PSMD13|RPS27A|MCM2|ANAPC1|PSMA3|UBA52|MCM7|PSMB3|UBE2D1|PSMB6|PSMB1|MCM3|PSMD1|MCM4|MCM6|PSMC4|PSMD3|CCNE2|PSMD14|RBX1|PSME1|ANAPC15|ANAPC4|PSMD7|PSMB10|PSMF1|MCM5|PSMD8|PSMC2|PSMD6|CCNA2|SKP2|PSMD4|PSMB4|CCNE1|PSMB7|CDT1|UBE2C|PSMD12|PSMA7|PSMA4|SEM1|PSMD9|CDC26|PSMD11|CUL1|PSMD2|CDC23|FZR1|CDC27|ANAPC10|PSMC6|PSMA1|PSMA5|PSMC1|ORC3|PSMA6|ORC4
R-HSA-174143	APC/C-mediated degradation of cell cycle proteins	1.32e-08	86	FBXO5|CCNA2|SKP2|MAD2L1|AURKB|UBE2C|CDC20|CDK2|PLK1|PSMD7|ANAPC5|PSMD6|PSMC3|PTTG1|BUB1B|ANAPC1|NEK2|PSMD12|PSME3|RPS27A|AURKA|PSMA3|PSMD8|CCNB1|ANAPC10|SKP1|PSMB2|PSMD14|PSMD9|CDK1|CDC23|PSME4|PSMD1|PSMB9|PSME2|BUB3|PSMA5|BTRC|CUL1|ANAPC15|PSMB8|PSMB10|PSMD4|ANAPC4|PSMC1|PSMB1|ANAPC2|PSMD13|PSME1|PSMA7|PSMA2|PSMD3|CDC27|CDC26|PSMF1|PSMD11|PSMB6|UBA52	GBM_SF188|GasC_AGS|GasC_KATOIII|PanC_BxPC3									CCNA2|MAD2L1|UBE2C|CUL1|FBXO5|CDK2|PLK1|SKP2|RPS27A|AURKA|PSME3|CCNB1|AURKB|PSMB2|BUB1B|PSMD14|ANAPC5|PSMD13|CDC27|PSMA7|BUB3|PSMC3|CDC20|PSMA3|CDC23|UBA52|PSMD6|ANAPC15|PSMB7|ANAPC1|PTTG1|PSMB6|PSMD7|PSMB3|PSMD8|NEK2|CDK1|PSMA5|PSMC1|SEM1|PSMD1|PSMB9|PSMB1|PSMC5|PSMA4|PSMD12|PSMB10|PSME2|PSMD4		SKP2|MAD2L1|FBXO5|NEK2|CDK1|CCNA2|AURKB|PSMD12|AURKA|UBE2C|PSMD6|CDC20|PLK1|ANAPC5|CDK2|CCNB1|PSMD14|BUB3|PSMD7|PSMB2|PSMD1|CUL1|PTTG1|RPS27A|PSMC6|PSMA4|PSMC3|PSMA5|ANAPC15|PSMB1|PSME3|PSMA3|PSMD11|BTRC|UBE2D1|PSMD13|PSMA7|SEM1|PSMC2|PSMD8|ANAPC10|PSMD4|BUB1B|PSMB3|CDC14A|PSMB6|PSMB7|PSMD9|PSMD3|UBA52|CDC23|ANAPC16|PSMF1|SKP1|PSMA1|CDC27|PSME2|ANAPC11|PSMC4|PSMC5|PSMD10|PSMA6|PSMC1|PSMB4	PSMD14|PSMD7|PSMD6|PSMD11|FBXO5|PSME4|PSMD1|PSMD12|PSMC1|PSMB2|PSMA5|PSMC2|BUB3|BUB1B|ANAPC1|CCNA2|PSMA1|CDC14A|PSMA3|CDK2|PSME3|ANAPC2|MAD2L1|CDK1|BTRC|PSMC6|PSMB1|CDC23|RPS27A|PSMC3|NEK2|AURKA|CDC27|SEM1|PSMD13|CUL1|PSMD4|PSMC5|PSMA4|PSMD3|PSMA6|UBE2C|ANAPC4|AURKB|PSMA7|PSMC4|CDC26|PLK1|PSMD8|PSMB6|PSMB7|CDC16|ANAPC11|ANAPC15|PSMB3|CCNB1|CDC20|PTTG1|PSMD2|PSME2|PSMB4		PSMC3|PSME2|PSME4|PSME3|PSMB2|UBB|ANAPC5|PSMD13|FBXO5|BTRC|RPS27A|ANAPC1|PSMA3|UBA52|PSMB3|UBE2D1|PSMB6|PSMB1|PSMD1|PSMC4|PSMD3|AURKB|PSMD14|PSME1|ANAPC15|ANAPC4|CDC20|PSMD7|CDK1|PSMB10|PSMF1|PSMD8|PSMC2|PSMD6|CCNA2|SKP2|PSMD4|PSMB4|MAD2L1|PSMB7|UBE2C|PSMD12|PSMA7|PSMA4|SEM1|PSMD9|PLK1|CDC26|PSMD11|CUL1|PSMD2|CDC23|FZR1|CDC27|ANAPC10|PSMC6|CCNB1|PTTG1|PSMA1|BUB3
R-HSA-453276	Regulation of mitotic cell cycle	1.32e-08	86	FBXO5|CCNA2|SKP2|MAD2L1|AURKB|UBE2C|CDC20|CDK2|PLK1|PSMD7|ANAPC5|PSMD6|PSMC3|PTTG1|BUB1B|ANAPC1|NEK2|PSMD12|PSME3|RPS27A|AURKA|PSMA3|PSMD8|CCNB1|ANAPC10|SKP1|PSMB2|PSMD14|PSMD9|CDK1|CDC23|PSME4|PSMD1|PSMB9|PSME2|BUB3|PSMA5|BTRC|CUL1|ANAPC15|PSMB8|PSMB10|PSMD4|ANAPC4|PSMC1|PSMB1|ANAPC2|PSMD13|PSME1|PSMA7|PSMA2|PSMD3|CDC27|CDC26|PSMF1|PSMD11|PSMB6|UBA52	GBM_SF188|GasC_AGS|GasC_KATOIII|PanC_BxPC3									CCNA2|MAD2L1|UBE2C|CUL1|FBXO5|CDK2|PLK1|SKP2|RPS27A|AURKA|PSME3|CCNB1|AURKB|PSMB2|BUB1B|PSMD14|ANAPC5|PSMD13|CDC27|PSMA7|BUB3|PSMC3|CDC20|PSMA3|CDC23|UBA52|PSMD6|ANAPC15|PSMB7|ANAPC1|PTTG1|PSMB6|PSMD7|PSMB3|PSMD8|NEK2|CDK1|PSMA5|PSMC1|SEM1|PSMD1|PSMB9|PSMB1|PSMC5|PSMA4|PSMD12|PSMB10|PSME2|PSMD4		SKP2|MAD2L1|FBXO5|NEK2|CDK1|CCNA2|AURKB|PSMD12|AURKA|UBE2C|PSMD6|CDC20|PLK1|ANAPC5|CDK2|CCNB1|PSMD14|BUB3|PSMD7|PSMB2|PSMD1|CUL1|PTTG1|RPS27A|PSMC6|PSMA4|PSMC3|PSMA5|ANAPC15|PSMB1|PSME3|PSMA3|PSMD11|BTRC|UBE2D1|PSMD13|PSMA7|SEM1|PSMC2|PSMD8|ANAPC10|PSMD4|BUB1B|PSMB3|CDC14A|PSMB6|PSMB7|PSMD9|PSMD3|UBA52|CDC23|ANAPC16|PSMF1|SKP1|PSMA1|CDC27|PSME2|ANAPC11|PSMC4|PSMC5|PSMD10|PSMA6|PSMC1|PSMB4	PSMD14|PSMD7|PSMD6|PSMD11|FBXO5|PSME4|PSMD1|PSMD12|PSMC1|PSMB2|PSMA5|PSMC2|BUB3|BUB1B|ANAPC1|CCNA2|PSMA1|CDC14A|PSMA3|CDK2|PSME3|ANAPC2|MAD2L1|CDK1|BTRC|PSMC6|PSMB1|CDC23|RPS27A|PSMC3|NEK2|AURKA|CDC27|SEM1|PSMD13|CUL1|PSMD4|PSMC5|PSMA4|PSMD3|PSMA6|UBE2C|ANAPC4|AURKB|PSMA7|PSMC4|CDC26|PLK1|PSMD8|PSMB6|PSMB7|CDC16|ANAPC11|ANAPC15|PSMB3|CCNB1|CDC20|PTTG1|PSMD2|PSME2|PSMB4		PSMC3|PSME2|PSME4|PSME3|PSMB2|UBB|ANAPC5|PSMD13|FBXO5|BTRC|RPS27A|ANAPC1|PSMA3|UBA52|PSMB3|UBE2D1|PSMB6|PSMB1|PSMD1|PSMC4|PSMD3|AURKB|PSMD14|PSME1|ANAPC15|ANAPC4|CDC20|PSMD7|CDK1|PSMB10|PSMF1|PSMD8|PSMC2|PSMD6|CCNA2|SKP2|PSMD4|PSMB4|MAD2L1|PSMB7|UBE2C|PSMD12|PSMA7|PSMA4|SEM1|PSMD9|PLK1|CDC26|PSMD11|CUL1|PSMD2|CDC23|FZR1|CDC27|ANAPC10|PSMC6|CCNB1|PTTG1|PSMA1|BUB3
R-HSA-3108232	SUMO E3 ligases SUMOylate target proteins	1.33e-08	169	TDG|BLM|NPM1|AURKB|NSMCE4A|NUP107|NFKBIA|NUP54|NUP37|DNMT3B|NR1H2|CDCA8|BRCA1|BIRC5|NUP155|WRN|PCNA|NUP93|NUP85|TOP2A|UBE2I|PPARG|NOP58|SEH1L|RPA1|HIPK2|TP53BP1|PIAS2|HIC1|RAE1|NR5A2|NFKB2|HNRNPC|NR4A2|NDC1|NUP188|TOP2B|PPARA|CBX2|NUP35|MITF|AURKA|CHD3|THRB|SUMO3|INCENP|NUP50|HNRNPK|NUP133|NUP88|NR1H3|AAAS|THRA|VDR|CREBBP|NUP205|PHC1|PIAS3|PARP1|NUP62|NSMCE1|SMC6|EID3|SMC3|RAD52|MDM2|PIAS4|STAG1|…	NSCLC_H157|GBM_SF188|GasC_AGS|GasC_KATOIII|PanC_BxPC3|Meso_CD473			FOXL2|DNMT3B|SMC6|BLM|PIAS2|NFKBIA|CBX2|RORA|AAAS|AURKB|NR4A2|NSMCE4A|BRCA1|ZBED1|NUP85|NUP37|NUP214|NUP155|NUP93|NUP188|SIN3A|NR1H2|MDC1|WRN|CBX5|PPARG|PIAS3|NSMCE1|NUP205|UBE2I|HNRNPC|NR1H3|TDG|SUMO1|RARA|NUP107|TPR|VDR						NPM1|BIRC5|CDCA8|PCNA|PARP1|NOP58|TDG|NUP85|RAE1|HNRNPC|NUP88|NUP93|NFKB2|NDC1|TOP2A|BLM|NR1H3|RNF168|AURKA|CBX2|NUP107|NUP35|PPARG|AURKB|NSMCE4A|NFKBIA|SUMO2|SEH1L|PML|RPA1|NUP210|NUP50|SAFB|NUP155|XRCC4|HNRNPK|PARK7|TOP1|NUP54|UBE2I|DNMT3A|NUP133|TOP2B|THRB|DNMT3B|NR1H2|SMC3|SATB2|VDR|NUP188|BRCA1|NUP205|NUP160|MDC1|ZNF350|NSMCE1|TP53BP1|NUP58|ING2|DNMT1|MDM2|HDAC7|VHL|SUZ12|NUP62|HIC1|POM121C|…		NPM1|NUP54|NR5A2|TOP2A|NUP35|SEH1L|PPARGC1A|PCNA|BIRC5|AURKB|AURKA|NOP58|HIC1|BLM|NSMCE4A|HDAC2|NUP37|NUP155|PPARA|THRB|RPA1|DNMT3B|TDG|NUP88|PHC1|NUP85|NUP107|NUP62|NDC1|HIPK2|NFKB2|RAE1|CDCA8|SUMO3|HNRNPK|TP53BP1|TRIM28|NUP43|XRCC4|PPARG|MBD1|CHD3|UBE2I|NUP133|DNMT3A|HNRNPC|PIAS3|NUP93|NSMCE2|SMC6|RAD52|SUMO2|SAFB|NUP188|SUMO1|CBX2|HERC2|PML|PARP1|ING2|AAAS|VHL|NCOR2|BRCA1|RAD21|MITF|NSMCE1|WRN…	NR5A2|NUP205|TDG|NPM1|NUP155|SEH1L|NUP153|THRA|NUP35|NDC1|NUP107|NUP54|HIC1|NUP50|NUP160|NFKB2|TP53BP1|BLM|PPARA|NUP188|NUP88|NOP58|NSMCE4A|PCNA|TFAP2A|NR1H3|PARP1|NUP37|NUP58|SMC1A|NFKBIA|NUP85|HDAC2|INCENP|NUP93|TOP2A|AURKA|HNRNPK|POM121|NUP62|NR1I2|SMC3|NR1H2|SMC5|UBE2I|SUMO3|SUZ12|BRCA1|SUMO2|ING2|MDM2|STAG1|TOP1|RPA1|HIPK2|RAD21|PML|PPARG|AURKB|BIRC5|RAE1|ZNF350|UHRF2|SATB2|NR3C2|SMC6|DDX5|T…		MITF|NPM1|NSMCE4A|WRN|SUMO3|TDG|PPARA|HDAC4|NUP54|AR|TOP2B|NUP93|NCOR2|HIC1|NDC1|PPARG|NUP133|CTBP1|MBD1|SEH1L|NR4A2|NUP37|THRB|PIAS4|NUP155|THRA|NUP107|VDR|CBX4|CREBBP|NR1H2|PCNA|NUP85|AURKB|DDX17|NUP153|XRCC4|TOP1|TP53BP1|NUP88|NOP58|NFKB2|PCGF2|SMC1A|NUP62|BLM|NR1H3|RXRA|RPA1|CHD3|NUP205|PIAS2|SMC3|CDCA8|DDX5|SMC5|RARA|TFAP2A|PIAS3|CBX2|MRTFA|TPR|BIRC5|TOP2A|RAD52|HDAC1|TRIM28|SP100|HNRNPK|IKB…	TDG|MDM2|NR3C1|DNMT3B|RAD52|NDC1|RAD21|THRA|BIRC5|NPM1|TOP2A|NUP35|NUP107|NR1H2|NUP188|TFAP2A|NUP43|CDCA8|CBX5|TPR|AURKB|STAG2|SMC3|NUP133|BRCA1|TOP2B|WRN|NUP50|BLM|HNRNPK|RNF2|INCENP|TP53BP1|NUP153|NRIP1|AURKA|HERC2|STAG1|NUP205|NUP37|NUP93|SUZ12|RAE1|RPA1|SIN3A|UBE2I|NUP54|SP3|SMC5|NUP160|PML|CBX2|NUP155|RORA|HNRNPC|NSMCE4A|NOP58|SUMO3|HIC1|TP53|NCOA1|NUP210|PIAS2|MITF|SUMO1|ZNF131|NUP85|CETN2|…
R-HSA-69202	Cyclin E associated events during G1/S transition	2.02e-08	83	CCNA2|CCNE2|SKP2|CDC25A|CDK4|CDK2|CDKN1A|PSMD7|PSMD6|PSMC3|CCND1|CKS1B|MYC|LIN54|PSMD12|PSME3|RPS27A|CCNE1|CCNH|LIN9|PSMA3|TFDP1|PSMD8|SKP1|CABLES1|PSMB2|WEE1|PSMD14|CDKN1B|PSMD9|PSMD1|PSMB9|PSME2|PSMA5|CUL1|PSMB8|PSMB10|PSMD4|TFDP2|PSMC1|PSMB1|PSMD13|PSME1|PSMA7|PSMA2|PSMD3|E2F4|PSMF1|PSMD11|E2F5|LIN37|PSMB6|UBA52|RBBP4|MNAT1|PSMC6|AKT1|PSMB7|PSMA4|PSMC2|SEM1|PSMB3|PSMD2|PSMC4|LIN52|RBL2|CDK7|AK…	GBM_SF188|GasC_AGS|GasC_KATOIII|PanC_BxPC3									CDK4|CDC25A|CCNA2|CUL1|CDK2|SKP2|CKS1B|RPS27A|CCNE1|TFDP1|E2F1|CABLES1|PSME3|PSMB2|CCND1|MYC|PSMD14|CCNE2|PSMD13|PSMA7|PSMC3|PSMA3|LIN9|UBA52|PSMD6|CDKN1B|WEE1|PSMB7|CCNH|RBBP4|PSMB6|PSMD7|PSMB3|PSMD8|PSMA5|AKT1|E2F4|PSMC1|E2F5|SEM1|PSMD1|PSMB9|PSMB1|PSMC5|PSMA4|PSMD12|CDKN1A|RBL2|PSMB10|PSME2|PSMD4		SKP2|CCNA2|PSMD12|PSMD6|LIN9|CDK2|CKS1B|PSMD14|TFDP1|PSMD7|CCNH|LIN37|PSMB2|MNAT1|WEE1|CDKN1A|PSMD1|CDC25A|CUL1|PTK6|RPS27A|PSMC6|PSMA4|PSMC3|PSMA5|CDK4|CDK7|CCNE1|PSMB1|PSME3|PSMA3|PSMD11|PSMD13|PSMA7|SEM1|PSMC2|PSMD8|E2F1|PSMD4|CCNE2|TFDP2|PSMB3|PSMB6|PSMB7|PSMD9|PSMD3|UBA52|E2F4|CABLES1|PSMF1|SKP1|PSMA1|PSME2|RBL2|PSMC4|PSMC5|PSMD10|PSMA6|PSMC1|LIN52|PSMB4	PSMD14|PSMD7|PSMD6|PSMD11|CDC25A|PSMD1|PSMD12|PSMC1|PSMB2|PSMA5|PSMC2|CDKN1B|CCNA2|CCNH|PSMA1|PSMA3|CDK2|CCND1|LIN37|PSME3|CCNE2|TFDP1|PSMC6|MNAT1|PSMB1|MYC|RPS27A|E2F4|PSMC3|SEM1|PSMD13|LIN54|TFDP2|CUL1|PSMD4|CKS1B|PSMC5|PSMA4|PSMD3|WEE1|PSMA6|LIN9|PSMA7|RB1|PSMC4|PSMD8|PSMB6|PSMB7|CDK7|PSMB3|PSMD2|PSME2|PSMB4|AKT2|RBL2		PSMC3|PSME2|PSME3|PSMB2|UBB|PSMD13|CABLES1|RPS27A|CDK4|PSMA3|UBA52|PSMB3|PSMB6|PSMB1|PSMD1|PSMC4|PSMD3|AKT1|CCNE2|PSMD14|PSME1|E2F4|PSMD7|PSMB10|PSMF1|PSMD8|PSMC2|PSMD6|CCNA2|SKP2|MAX|PSMD4|PSMB4|CCNE1|PSMB7|PSMD12|PSMA7|PSMA4|CCND1|MNAT1|AKT3|SEM1|PSMD9|PSMD11|TFDP2|CUL1|TFDP1|PSMD2|PSMC6|PSMA1|LIN9|PSMA5|CDC25A|PSMC1|CCNH|PSMA6
R-HSA-2990846	SUMOylation	2.44e-08	175	TDG|BLM|NPM1|AURKB|NSMCE4A|NUP107|NFKBIA|NUP54|NUP37|DNMT3B|NR1H2|CDCA8|BRCA1|BIRC5|NUP155|WRN|SAE1|PCNA|NUP93|NUP85|TOP2A|UBE2I|PPARG|NOP58|SEH1L|RPA1|HIPK2|TP53BP1|UBA2|PIAS2|HIC1|RAE1|NR5A2|NFKB2|HNRNPC|NR4A2|NDC1|NUP188|TOP2B|PPARA|CBX2|NUP35|MITF|AURKA|CHD3|THRB|SUMO3|INCENP|NUP50|HNRNPK|NUP133|NUP88|NR1H3|AAAS|THRA|VDR|CREBBP|NUP205|PHC1|PIAS3|PARP1|NUP62|NSMCE1|SMC6|EID3|SMC3|RAD52|MDM2|PI…	NSCLC_H157|NSCLC_HCC4006|GBM_SF188|GasC_AGS|GasC_KATOIII|PanC_BxPC3|Meso_CD473			FOXL2|DNMT3B|SMC6|BLM|PIAS2|NFKBIA|CBX2|RORA|AAAS|AURKB|NR4A2|NSMCE4A|BRCA1|ZBED1|NUP85|NUP37|NUP214|NUP155|NUP93|NUP188|SIN3A|NR1H2|MDC1|WRN|CBX5|PPARG|PIAS3|NSMCE1|NUP205|UBE2I|HNRNPC|NR1H3|TDG|SUMO1|RARA|NUP107|TPR|VDR|SAE1|PCGF2|NUP133|SP3|ING2|TOP2B|BMI1|SUMO3|CREBBP|EP300|SENP5|RPA1|NUP88|PARP1|CHD3		FOXL2|NFKBIA|HIPK2|TDG|NUP37|RWDD3|BRCA1|EID3|SMC6|NR4A2|VHL|RORA|NUP54|NR1H2|IKBKG|HNRNPC|WRN|PPARGC1A|RXRA|PIAS3|NUP107|PIAS4|NSMCE4A|NFKB2|BLM|NSMCE2|CHD3|NCOR2|DAXX|PIAS2|CBX2|MITF|PHC1|RAE1|PIAS1|RPA1|THRA|TFAP2A|HDAC7|PCNA|TP53BP1|CDCA8|UHRF2|MDM2|DNMT3A|EP300|BIRC5|NUP50|CREBBP|HERC2|DNMT3B|PML|TRIM28|TFAP2C|NUP98|NUP210|ESR1|NUP188|UBE2I|SENP1|AURKB|AR|XPC|NUP85|NSMCE1|NUP93|POM121C|TOP1|…				NPM1|BIRC5|CDCA8|PCNA|UBA2|PARP1|NOP58|TDG|NUP85|SAE1|RAE1|HNRNPC|NUP88|NUP93|NFKB2|NDC1|TOP2A|BLM|NR1H3|RNF168|AURKA|CBX2|NUP107|NUP35|PPARG|AURKB|NSMCE4A|NFKBIA|SUMO2|SEH1L|PML|RPA1|NUP210|NUP50|SAFB|NUP155|XRCC4|HNRNPK|PARK7|TOP1|NUP54|UBE2I|DNMT3A|NUP133|TOP2B|THRB|DNMT3B|NR1H2|SMC3|SATB2|VDR|NUP188|BRCA1|NUP205|NUP160|MDC1|ZNF350|NSMCE1|TP53BP1|NUP58|ING2|DNMT1|MDM2|HDAC7|VHL|SUZ12|NUP62|HIC…		NPM1|NUP54|NR5A2|TOP2A|NUP35|SEH1L|PPARGC1A|PCNA|BIRC5|AURKB|AURKA|NOP58|HIC1|BLM|NSMCE4A|HDAC2|NUP37|NUP155|PPARA|THRB|RPA1|UBA2|DNMT3B|TDG|NUP88|PHC1|NUP85|NUP107|NUP62|NDC1|HIPK2|SAE1|NFKB2|RAE1|CDCA8|SUMO3|HNRNPK|TP53BP1|TRIM28|NUP43|XRCC4|PPARG|MBD1|CHD3|UBE2I|NUP133|DNMT3A|HNRNPC|SENP1|PIAS3|NUP93|NSMCE2|SMC6|RAD52|SUMO2|SAFB|NUP188|SUMO1|CBX2|HERC2|PML|PARP1|ING2|AAAS|VHL|NCOR2|BRCA1|RAD21…	NR5A2|NUP205|UBA2|TDG|NPM1|NUP155|SEH1L|NUP153|THRA|NUP35|NDC1|NUP107|NUP54|HIC1|NUP50|NUP160|NFKB2|TP53BP1|BLM|PPARA|NUP188|NUP88|NOP58|NSMCE4A|PCNA|TFAP2A|NR1H3|PARP1|NUP37|NUP58|SMC1A|NFKBIA|NUP85|HDAC2|INCENP|NUP93|TOP2A|AURKA|HNRNPK|POM121|NUP62|NR1I2|SMC3|NR1H2|SMC5|UBE2I|SUMO3|SUZ12|BRCA1|SUMO2|ING2|MDM2|STAG1|TOP1|RPA1|HIPK2|RAD21|SENP1|PML|PPARG|AURKB|BIRC5|RAE1|ZNF350|UHRF2|SATB2|NR3C2|…		MITF|NPM1|NSMCE4A|WRN|SUMO3|TDG|PPARA|HDAC4|NUP54|AR|TOP2B|NUP93|NCOR2|HIC1|NDC1|PPARG|NUP133|CTBP1|MBD1|SEH1L|NR4A2|NUP37|THRB|PIAS4|NUP155|THRA|NUP107|VDR|SAE1|CBX4|CREBBP|NR1H2|PCNA|NUP85|AURKB|DDX17|NUP153|XRCC4|SENP5|TOP1|TP53BP1|NUP88|NOP58|NFKB2|PCGF2|SMC1A|NUP62|BLM|NR1H3|RXRA|UBA2|SENP1|RPA1|CHD3|NUP205|PIAS2|SMC3|CDCA8|DDX5|SMC5|RARA|TFAP2A|PIAS3|CBX2|MRTFA|TPR|BIRC5|TOP2A|RAD52|HDAC1|T…	TDG|MDM2|NR3C1|DNMT3B|RAD52|NDC1|RAD21|THRA|BIRC5|NPM1|TOP2A|NUP35|NUP107|NR1H2|NUP188|SENP1|TFAP2A|NUP43|CDCA8|CBX5|TPR|AURKB|STAG2|SMC3|NUP133|BRCA1|TOP2B|SAE1|WRN|NUP50|BLM|HNRNPK|RNF2|INCENP|TP53BP1|NUP153|NRIP1|AURKA|HERC2|STAG1|NUP205|NUP37|NUP93|SUZ12|RAE1|RPA1|SIN3A|UBE2I|NUP54|SP3|SMC5|NUP160|PML|CBX2|NUP155|RORA|HNRNPC|NSMCE4A|NOP58|SUMO3|HIC1|TP53|NCOA1|NUP210|PIAS2|MITF|SUMO1|ZNF131|N…
R-HSA-180786	Extension of Telomeres	3.72e-08	44	LIG1|RFC3|PRIM1|BLM|POLD3|RFC5|RFC4|POLA1|RPA2|DKC1|RFC2|WRN|FEN1|PCNA|POLD2|DNA2|RPA1|RUVBL1|TERF1|DSCC1|PIF1|RUVBL2|GAR1|POLA2|RPA3|RFC1|CTC1	NSCLC_A549|NSCLC_H1299|NSCLC_H157|NSCLC_H1650|NSCLC_HCC4006|GBM_SF188|GasC_AGS|GasC_KATOIII|PanC_AsPC1|PanC_BxPC3|Meso_CD473	BLM|LIG1|RFC3|RFC5|PRIM1|POLA1|POLD3|TERF1|RFC4|WRN|RPA2|POLD2|GAR1|PCNA|PIF1|DNA2|RFC2|TERF2|RFC1|FEN1|RPA3	LIG1|BLM|POLD3|RPA2|PRIM1|RUVBL1|TERF1|TERF2|RFC2|RFC3|DKC1|POLA1|RFC5|POLD2|RFC1|RUVBL2|WRN|PIF1|RFC4|GAR1|POLA2|TERT	LIG1|POLA1|RFC3|BLM|RFC4|PRIM1|TERT|POLD3|RFC1|POLA2|WRN|RFC5|DNA2|GAR1|DSCC1|POLD2|FEN1|DKC1|TERF1|CHTF18|RPA1|RUVBL1|POT1	PRIM1|RFC5|FEN1|POLA2|RFC2|RFC4|BLM|POLA1|RPA2|TERF2IP|PRIM2|RFC3|POLD3|PCNA|RPA1	RFC2|PRIM1|RFC3|RPA2|RFC4|RFC5|POLD3|WRN|PRIM2|DNA2|POLA2|TERF2|TERF2IP|BLM|RPA1|PCNA|LIG1|FEN1|POT1|RPA3|TINF2|TERF1|DSCC1				RFC5|POLD2|RFC2|PCNA|DKC1|FEN1|RFC3|POLD3|RFC4|LIG1|RPA2|PRIM1|PIF1|BLM|POLA1|RUVBL2|RUVBL1|RPA3		RFC3|DSCC1|RFC5|LIG1|RFC4|PCNA|DKC1|TERT|PRIM1|BLM|CHTF18|FEN1|DNA2|POLA1|RPA1|RFC2|RPA2|GAR1|POLD2|POLD3|POLD1|CTC1|PRIM2|ACD|NHP2|POT1|RUVBL1|RUVBL2|RPA3|TERF1|WRAP53	DKC1|RFC3|LIG1|FEN1|DNA2|STN1|BLM|PCNA|RUVBL1|RFC4|POLD3|PRIM1|RFC1|GAR1|TERF1|RFC5|RFC2|CTC1|RPA1|RPA2|POLA2|POLA1|PRIM2|DSCC1	WRN|LIG1|TERF2IP|POLA1|PRIM1|RFC3|NOP10|RPA2|RUVBL1|RPA1|PIF1|DKC1|DNA2|RFC5|RFC4|TERF2|BLM|POLD4|PCNA|STN1|TINF2|POLD3|CHTF18|FEN1	LIG1|WRN|RUVBL1|RUVBL2|DNA2|DKC1|TERF2IP|PRIM1|RFC3|POLD2|RFC2|NHP2|PCNA|POLA1|POLD1|RFC1|BLM|RPA1|PIF1|POT1|GAR1|NOP10|CTC1|POLD3|CHTF18|STN1|FEN1|RPA3|RFC4|TINF2|TERT|TERF2|RFC5	LIG1|RFC3|POLD3|PRIM1|PIF1|TERF1|CTC1|RFC4|WRN|RPA3|BLM|FEN1|DSCC1|POLA1|RPA1|RPA2|RFC5|POT1|TINF2|DKC1|NHP2|DNA2|RFC1|TERF2IP|NOP10|GAR1|PCNA|RTEL1|STN1
R-HSA-69656	Cyclin A:Cdk2-associated events at S phase entry	3.9e-08	85	CCNA2|CCNE2|SKP2|CDC25A|CDK4|CDK2|CDKN1A|PSMD7|PSMD6|PSMC3|CCND1|CKS1B|MYC|LIN54|PSMD12|PSME3|RPS27A|CCNE1|CCNH|LIN9|PSMA3|TFDP1|PSMD8|SKP1|CABLES1|PSMB2|WEE1|PSMD14|CDKN1B|PSMD9|PSMD1|PSMB9|PSME2|PSMA5|CUL1|PSMB8|PSMB10|PSMD4|TFDP2|PSMC1|PSMB1|PSMD13|PSME1|PSMA7|PSMA2|PSMD3|E2F4|PSMF1|PSMD11|E2F5|LIN37|PSMB6|UBA52|RBBP4|MNAT1|PSMC6|AKT1|PSMB7|PSMA4|PSMC2|SEM1|CDC25B|PSMB3|PSMD2|PSMC4|LIN52|RBL2|…	GBM_SF188|GasC_AGS|GasC_KATOIII|PanC_BxPC3									CDK4|CDC25A|CCNA2|CUL1|CDK2|SKP2|CKS1B|RPS27A|CCNE1|TFDP1|E2F1|CABLES1|PSME3|PSMB2|CCND1|MYC|PSMD14|CCNE2|PSMD13|PSMA7|PSMC3|PSMA3|LIN9|UBA52|PSMD6|CDKN1B|WEE1|PSMB7|CCNH|RBBP4|PSMB6|PSMD7|PSMB3|PSMD8|PSMA5|AKT1|E2F4|PSMC1|E2F5|SEM1|PSMD1|PSMB9|PSMB1|PSMC5|PSMA4|PSMD12|CDKN1A|RBL2|PSMB10|PSME2|PSMD4		SKP2|CCNA2|PSMD12|PSMD6|LIN9|CDK2|CKS1B|PSMD14|TFDP1|PSMD7|CCNH|LIN37|PSMB2|MNAT1|WEE1|CDKN1A|PSMD1|CDC25A|CUL1|PTK6|RPS27A|PSMC6|PSMA4|PSMC3|PSMA5|CDK4|CDK7|CCNE1|PSMB1|PSME3|PSMA3|PSMD11|PSMD13|PSMA7|SEM1|PSMC2|PSMD8|E2F1|PSMD4|CDC25B|CCNE2|TFDP2|PSMB3|PSMB6|PSMB7|PSMD9|PSMD3|UBA52|E2F4|CABLES1|PSMF1|SKP1|PSMA1|PSME2|RBL2|PSMC4|PSMC5|PSMD10|PSMA6|PSMC1|LIN52|PSMB4	PSMD14|PSMD7|PSMD6|PSMD11|CDC25A|PSMD1|PSMD12|PSMC1|PSMB2|PSMA5|PSMC2|CDKN1B|CCNA2|CCNH|PSMA1|PSMA3|CDK2|CCND1|LIN37|PSME3|CCNE2|TFDP1|PSMC6|MNAT1|PSMB1|MYC|RPS27A|E2F4|PSMC3|SEM1|PSMD13|LIN54|TFDP2|CUL1|PSMD4|CKS1B|PSMC5|PSMA4|PSMD3|WEE1|PSMA6|LIN9|PSMA7|RB1|PSMC4|PSMD8|PSMB6|PSMB7|CDK7|PSMB3|PSMD2|PSME2|PSMB4|AKT2|RBL2		PSMC3|PSME2|PSME3|PSMB2|UBB|PSMD13|CABLES1|RPS27A|CDK4|PSMA3|UBA52|PSMB3|PSMB6|PSMB1|PSMD1|PSMC4|PSMD3|AKT1|CCNE2|PSMD14|PSME1|E2F4|PSMD7|PSMB10|PSMF1|PSMD8|PSMC2|PSMD6|CCNA2|SKP2|MAX|PSMD4|PSMB4|CCNE1|PSMB7|PSMD12|PSMA7|PSMA4|CCND1|MNAT1|AKT3|SEM1|PSMD9|PSMD11|TFDP2|CUL1|TFDP1|PSMD2|FZR1|PSMC6|PSMA1|LIN9|CDC25B|PSMA5|CDC25A|PSMC1|CCNH|PSMA6
R-HSA-5693538	Homology Directed Repair	6.53e-08	120	CCNA2|TIPIN|RFC3|EXO1|RAD51AP1|BLM|POLE2|BARD1|POLD3|RFC5|RFC4|RPA2|RFC2|POLE3|CDK2|BRCA1|WRN|FEN1|BRIP1|ATRIP|PCNA|RAD51|EME1|CHEK1|HIST1H2BD|UBE2I|POLD2|DNA2|H2BC12|RPA1|NBN|TP53BP1	NSCLC_A549|NSCLC_H157|NSCLC_H1650|NSCLC_HCC4006|GBM_SF188|GasC_AGS|GasC_KATOIII|PanC_BxPC3|Meso_CD473	CCNA2|HIST1H2BD|EXO1|POLE2|BLM|TIPIN|RAD51AP1|RFC3|RFC5|RAD51C|POLD3|BRCA1|BARD1|RFC4|WRN|EME1|RPA2|POLD2|CHEK1|PCNA|POLE3|DNA2|TP53BP1|PARP2|PIAS4|RFC2|CDK2|RFC1|FEN1|RAD50|RPA3|UBE2I|NBN		EXO1|HIST1H2BD|RFC3|TIPIN|BLM|BARD1|RFC4|BRCA1|CCNA2|POLD3|ATRIP|POLE2|EME1|RAD51AP1|RFC1|RBBP8|POLE3|MDC1|WRN|CDK2|NBN|CLSPN|RFC5|RMI1|UBE2I|RAD51C|DNA2|UBE2N|RAD51|SUMO1|POLD2|ERCC1|EME2|XRCC3|PARP2|FEN1|BRE|RAD50|RPA1|CHEK1|POLE|PARP1|XRCC2|POLQ	HIST1H2BD|EXO1|CCNA2|EME1|HIST2H2BE|RFC5|BRCA1|TIPIN|FEN1|RFC2|RFC4|BLM|RPA2|BARD1|POLE2|HIST1H2BH|MUS81|PARP2|RFC3|RAD51AP1|MDC1|RAD50|POLD3|CDK2|RAD51|PCNA|FAM175A|RPA1|TOPBP1	RAD51AP1|TIPIN|CCNA2|RFC2|HIST1H2BD|POLE2|RFC3|RPA2|RFC4|BRCA1|RFC5|RMI1|EXO1|POLD3|FAM175A|TOP3A|XRCC2|WRN|DNA2|PIAS4|EME1|RAD51C|BLM|ATRIP|POLE3|ERCC4|UBE2V2|BARD1|UIMC1|RPA1|UBE2N|PCNA|TP53BP1|HIST2H2BE|RAD51|ATR|PALB2|RBBP8|FEN1|NBN|RPA3|HERC2|H2AFX|BRIP1|CDK2|POLQ|HIST1H2BH|UBE2I|PARP2				CCNA2|RFC5|POLE2|POLD2|RFC2|PCNA|FEN1|PARP1|RFC3|POLD3|RFC4|CHEK1|EXO1|CDK2|RPA2|H2BC15|RPS27A|TIPIN|BLM|RNF168|RAD51|BRIP1|TOPBP1|RPA3|RAD9A|RAD51AP1|RAD51C|PARP2|SUMO2|RPA1|ATRIP|RAD51D|NSD2|RNF8|UBE2I|POLE3|XRCC2|UBA52|UBE2V2|CLSPN|POLE4|RNF4|BRCA1|MDC1|EME1|TOP3A|TP53BP1|UBE2N|BRCC3|DNA2|RMI1|BARD1|TIMELESS|SUMO1		RFC3|POLE2|EXO1|RFC5|TIPIN|H2BC12|RAD51AP1|RFC4|CCNA2|PCNA|CHEK1|BLM|POLE3|EME2|CLSPN|FEN1|RAD51|BARD1|DNA2|CDK2|RAD1|RPA1|RFC2|RPA2|POLD2|POLD3|RHNO1|H2BC11|ATRIP|POLD1|UBE2N|XRCC3|RPS27A|RBBP8|PARP2|BRIP1|TP53BP1|MRE11|UBE2I|UBE2V2|POLE4|RPA3|XRCC2|RAD52|SUMO2|NBN|EME1|RAD9A|RAD51C|SUMO1|BRCA2|RMI2|HERC2|PARP1|BRCA1|MUS81|RAD51D|PPP4R2|RMI1|WRN|UBA52	TIPIN|RFC3|CHEK1|UBE2N|BARD1|FEN1|CLSPN|CCNA2|DNA2|RAD51|H2BC15|TP53BP1|BLM|CDK2|PCNA|RAD1|POLE2|PARP2|UBE2V2|PARP1|ATRIP|RFC4|RNF4|POLD3|RAD51B|RAD51AP1|RFC1|RPS27A|MUS81|H2BC12|TOPBP1|RFC5|BRCA2|UBE2I|H2BC11|POLE3|EXO1|RFC2|RAD51D|RMI1|BRCA1|SUMO2|BRIP1|RPA1|RPA2|RBBP8|NSD2		WRN|BRIP1|H2BC12|NBN|UBB|DNA2|RPS27A|ATM|RAD51D|UBA52|PALB2|RAD51AP1|BARD1|PIAS4|RFC3|RMI1|POLD2|RFC2|H2BC11|RBBP8|PCNA|RAD9A|TIPIN|POLE|POLE2|BRCA2|POLD1|ATRIP|RFC1|TP53BP1|CCNA2|RNF4|BLM|RPA1|XRCC2|UBE2V2|H2BC15|POLE3|POLD3|HUS1|ATR|POLH|CHEK1|RNF8|RAD52|EME1|RAD51|MUS81|TOPBP1|SIRT6|BRCA1|HERC2|UBE2N|GEN1|FEN1|RPA3|PARP1|SUMO1|SLX4|RFC4|CLSPN|RAD50|PPP4R2|LIG3|RFC5	BRIP1|RAD52|CCNA2|RAD51AP1|GEN1|BARD1|NBN|CDK2|RHNO1|EME2|RAD51|RFC3|RAD1|POLD3|MRE11|TOPBP1|H2BC4|MUS81|XRCC2|RPS27A|BRCA1|RFC4|WRN|H2BC15|H2BC11|RPA3|BLM|POLE3|TP53BP1|FEN1|H2BC12|HERC2|EXO1|BRCA2|RBBP8|RMI1|RPA1|RNF4|RPA2|POLQ|UBE2I|PPP4R2
R-HSA-5693567	HDR through Homologous Recombination (HRR) or Single Strand Annealing (SSA)	7.61e-08	114	CCNA2|TIPIN|RFC3|EXO1|RAD51AP1|BLM|POLE2|BARD1|POLD3|RFC5|RFC4|RPA2|RFC2|POLE3|CDK2|BRCA1|WRN|BRIP1|ATRIP|PCNA|RAD51|EME1|CHEK1|HIST1H2BD|UBE2I|POLD2|DNA2|H2BC12|RPA1|NBN|TP53BP1	NSCLC_A549|NSCLC_H157|NSCLC_HCC4006|GBM_SF188|GasC_AGS|GasC_KATOIII|PanC_BxPC3|Meso_CD473	CCNA2|HIST1H2BD|EXO1|POLE2|BLM|TIPIN|RAD51AP1|RFC3|RFC5|RAD51C|POLD3|BRCA1|BARD1|RFC4|WRN|EME1|RPA2|POLD2|CHEK1|PCNA|POLE3|DNA2|TP53BP1|PIAS4|RFC2|CDK2|RFC1|RAD50|RPA3|UBE2I|NBN|RPA1|RBBP8|ATRIP|CCNA1|SIRT6|ATM		EXO1|HIST1H2BD|RFC3|TIPIN|BLM|BARD1|RFC4|BRCA1|CCNA2|POLD3|ATRIP|POLE2|EME1|RAD51AP1|RFC1|RBBP8|POLE3|MDC1|WRN|CDK2|NBN|CLSPN|RFC5|RMI1|UBE2I|RAD51C|DNA2|UBE2N|RAD51|SUMO1		RAD51AP1|TIPIN|CCNA2|RFC2|HIST1H2BD|POLE2|RFC3|RPA2|RFC4|BRCA1|RFC5|RMI1|EXO1|POLD3|FAM175A|TOP3A|XRCC2|WRN|DNA2|PIAS4|EME1|RAD51C|BLM|ATRIP|POLE3|ERCC4|UBE2V2|BARD1|UIMC1|RPA1|UBE2N|PCNA|TP53BP1|HIST2H2BE|RAD51|ATR|PALB2|RBBP8|NBN|RPA3|HERC2|H2AFX|BRIP1|CDK2				CCNA2|RFC5|POLE2|POLD2|RFC2|PCNA|RFC3|POLD3|RFC4|CHEK1|EXO1|CDK2|RPA2|H2BC15|RPS27A|TIPIN|BLM|RNF168|RAD51|BRIP1|TOPBP1|RPA3|RAD9A|RAD51AP1|RAD51C|SUMO2|RPA1|ATRIP|RAD51D|NSD2|RNF8|UBE2I|POLE3|XRCC2|UBA52|UBE2V2|CLSPN|POLE4|RNF4|BRCA1|MDC1|EME1|TOP3A|TP53BP1|UBE2N|BRCC3|DNA2|RMI1|BARD1|TIMELESS|SUMO1		RFC3|POLE2|EXO1|RFC5|TIPIN|H2BC12|RAD51AP1|RFC4|CCNA2|PCNA|CHEK1|BLM|POLE3|EME2|CLSPN|RAD51|BARD1|DNA2|CDK2|RAD1|RPA1|RFC2|RPA2|POLD2|POLD3|RHNO1|H2BC11|ATRIP|POLD1|UBE2N|XRCC3|RPS27A|RBBP8|BRIP1|TP53BP1|MRE11|UBE2I|UBE2V2|POLE4|RPA3|XRCC2|RAD52|SUMO2|NBN|EME1|RAD9A|RAD51C|SUMO1|BRCA2|RMI2|HERC2|BRCA1|MUS81|RAD51D|PPP4R2|RMI1|WRN|UBA52	TIPIN|RFC3|CHEK1|UBE2N|BARD1|CLSPN|CCNA2|DNA2|RAD51|H2BC15|TP53BP1|BLM|CDK2|PCNA|RAD1|POLE2|UBE2V2|ATRIP|RFC4|RNF4|POLD3|RAD51B|RAD51AP1|RFC1|RPS27A|MUS81|H2BC12|TOPBP1|RFC5|BRCA2|UBE2I|H2BC11|POLE3|EXO1|RFC2|RAD51D|RMI1|BRCA1|SUMO2|BRIP1|RPA1|RPA2|RBBP8|NSD2|NBN|ATR		WRN|BRIP1|H2BC12|NBN|UBB|DNA2|RPS27A|ATM|RAD51D|UBA52|PALB2|RAD51AP1|BARD1|PIAS4|RFC3|RMI1|POLD2|RFC2|H2BC11|RBBP8|PCNA|RAD9A|TIPIN|POLE|POLE2|BRCA2|POLD1|ATRIP|RFC1|TP53BP1|CCNA2|RNF4|BLM|RPA1|XRCC2|UBE2V2|H2BC15|POLE3|POLD3|HUS1|ATR|POLH|CHEK1|RNF8|RAD52|EME1|RAD51|MUS81|TOPBP1|SIRT6|BRCA1|HERC2|UBE2N|GEN1|RPA3|SUMO1|SLX4|RFC4|CLSPN	BRIP1|RAD52|CCNA2|RAD51AP1|GEN1|BARD1|NBN|CDK2|RHNO1|EME2|RAD51|RFC3|RAD1|POLD3|MRE11|TOPBP1|H2BC4|MUS81|XRCC2|RPS27A|BRCA1|RFC4|WRN|H2BC15|H2BC11|RPA3|BLM|POLE3|TP53BP1|H2BC12|HERC2|EXO1|BRCA2|RBBP8|RMI1|RPA1|RNF4|RPA2|UBE2I|PPP4R2
R-HSA-5651801	PCNA-Dependent Long Patch Base Excision Repair	1.12e-07	21	LIG1|RFC3|POLE2|POLD3|RFC5|RFC4|RPA2|RFC2|POLE3|FEN1|PCNA|POLD2|RPA1	NSCLC_A549|NSCLC_H157|NSCLC_H1650|NSCLC_HCC4006|GBM_SF188|GasC_AGS|GasC_KATOIII|PanC_BxPC3	POLE2|LIG1|RFC3|RFC5|POLD3|RFC4|RPA2|POLD2|PCNA|POLE3|RFC2|RFC1|FEN1|RPA3		LIG1|RFC3|RFC4|POLD3|POLE2|RFC1|POLE3|RFC5|POLD2|FEN1|RPA1|POLE|APEX1|RPA3|RFC2	RFC5|FEN1|RFC2|RFC4|RPA2|POLE2|POLB|RFC3|POLD3|PCNA|RPA1|POLE3	RFC2|POLE2|RFC3|RPA2|RFC4|RFC5|POLD3|POLE3|RPA1|PCNA|LIG1|FEN1|RPA3				RFC5|POLE2|POLD2|RFC2|PCNA|FEN1|RFC3|POLD3|RFC4|LIG1|RPA2		RFC3|POLE2|RFC5|LIG1|RFC4|PCNA|POLE3|FEN1|RPA1|RFC2|RPA2|POLD2|POLD3|POLD1|APEX1|POLE4|RPA3	RFC3|LIG1|FEN1|PCNA|POLE2|RFC4|POLD3|RFC1|RFC5|POLE3|RFC2|RPA1|RPA2		POLB|LIG1|RFC3|POLD2|RFC2|APEX1|PCNA|POLE|POLE2|POLD1|RFC1|RPA1|POLE3|POLD3|FEN1|RPA3|RFC4|RFC5
R-HSA-4615885	SUMOylation of DNA replication proteins	1.88e-07	46	AURKB|NUP107|NUP54|NUP37|CDCA8|BIRC5|NUP155|PCNA|NUP93|NUP85|TOP2A|UBE2I|SEH1L|RAE1|NDC1|NUP188|TOP2B|NUP35|AURKA|SUMO3|INCENP|NUP50|NUP133|NUP88|AAAS|NUP205|PIAS3|NUP62	GBM_SF188|GasC_AGS|GasC_KATOIII|PanC_BxPC3|Meso_CD473									BIRC5|CDCA8|PCNA|NUP85|RAE1|NUP88|NUP93|NDC1|TOP2A|AURKA|NUP107|NUP35|AURKB|SUMO2|SEH1L|NUP210|NUP50|NUP155|TOP1|NUP54|UBE2I|NUP133|TOP2B|NUP188|NUP205|NUP160|NUP58|NUP62|POM121C|SUMO1|NUP153|NUP37|NUP42|AAAS|PIAS3|RANGAP1|INCENP|NUP98|SUMO3		NUP54|TOP2A|NUP35|SEH1L|PCNA|BIRC5|AURKB|AURKA|NUP37|NUP155|NUP88|NUP85|NUP107|NUP62|NDC1|RAE1|CDCA8|SUMO3|NUP43|UBE2I|NUP133|PIAS3|NUP93|SUMO2|NUP188|SUMO1	NUP205|NUP155|SEH1L|NUP153|NUP35|NDC1|NUP107|NUP54|NUP50|NUP160|NUP188|NUP88|PCNA|NUP37|NUP58|NUP85|INCENP|NUP93|TOP2A|AURKA|POM121|NUP62|UBE2I|SUMO3|SUMO2|TOP1|AURKB|BIRC5|RAE1|TOP2B|POM121C|NUP98|SUMO1|NUP133|RANBP2|TPR		SUMO3|NUP54|TOP2B|NUP93|NDC1|NUP133|SEH1L|NUP37|PIAS4|NUP155|NUP107|PCNA|NUP85|AURKB|NUP153|TOP1|NUP88|NUP62|NUP205|CDCA8|PIAS3|TPR|BIRC5|TOP2A|NUP188|NUP160|POM121|SUMO1|RANGAP1|NUP58|NUP98|NUP50|RAE1	NDC1|BIRC5|TOP2A|NUP35|NUP107|NUP188|NUP43|CDCA8|TPR|AURKB|NUP133|TOP2B|NUP50|INCENP|NUP153|AURKA|NUP205|NUP37|NUP93|RAE1|UBE2I|NUP54|NUP160|NUP155|SUMO3|NUP210|SUMO1|NUP85
R-HSA-6790901	rRNA modification in the nucleus and cytosol	1.95e-07	63	NOP56|UTP18|WDR43|RRP7A|FBL|DKC1|RPS2|UTP14A|WDR75|RPS7|NAT10|NOP14|EMG1|WDR3|IMP4|NOP58|NOL6|BMS1|UTP6|UTP20|NOL11|RRP9|DIMT1|UTP15|FCF1|GAR1|MPHOSPH10|RPS6|RCL1|PNO1|UTP11|RPS9|RPS14|WDR46|TBL3|NOC4L|NHP2|WDR36|RRP36|DDX47|TRMT112|IMP3|SNORD3A|KRR1|HEATR1|NOP10|PDCD11|UTP4|DCAF13|SNU13|PWP2|THUMPD1|NOP2|DDX49|DHX37|DDX52	GBM_NCH644|GBM_SF188|GasC_AGS|GasC_KATOIII|PanC_BxPC3								RRP7A|RPS2|FBL|RPS9|DKC1|RPS6|TBL3|NOP56|NOP58|TSR3|NOP14|UTP14A|TRMT112|UTP18|NOP10|RRP9|UTP6|WDR43|UTP20|WDR46|SNU13|GAR1|PWP2|DCAF13|RPS14|DIMT1|WDR3|WDR36|RPS7|PNO1|MPHOSPH10|DDX52|RRP36|UTP15|NHP2|NOP2|IMP4|NOL11	NOP56|FBL|UTP14A|WDR43|UTP18|NAT10|NOP14|IMP4|DKC1|RRP7A|PNO1|NOP58|RPS2|DIMT1|NOL11|WDR75|IMP3|RRP9|UTP20|SNU13|WDR46|WDR3|NOL6|EMG1|BMS1|MPHOSPH10|RPS7|UTP15|RCL1|RPS6|UTP6|UTP11|GAR1|FCF1|UTP4|WDR36|RPS14|NHP2|KRR1|RRP36|NOP10|DDX47|NOC4L|RPS9|NOP2		WDR75|UTP18|NOP56|DKC1|NOL11|NOP58|PNO1|NOP14|FCF1|UTP15|DIMT1|UTP11|WDR43|FBL|RPS6|WDR3|UTP6|NAT10|UTP14A|GAR1|RPS7|UTP20|RPS2|RRP36|DCAF13|TBL3|NHP2|RRP9|EMG1|RPS14|WDR36|BMS1|MPHOSPH10|RRP7A|RPS9|IMP4|WDR46|KRR1|THUMPD1|RCL1|SNU13|NOC4L|PWP2|UTP4	UTP18|NOP56|DKC1|UTP11|WDR3|UTP6|NOP14|PNO1|BMS1|WDR43|UTP15|DIMT1|NOL11|NOL6|HEATR1|NOP58|RCL1|RRP36|WDR36|UTP20|FCF1|FBL|MPHOSPH10|UTP4|PDCD11|NAT10|WDR75|DDX52|GAR1|RRP9|DCAF13|UTP3|EMG1|UTP14A|SNORD3A|PWP2|WDR46|IMP4|KRR1|RPS7|SNU13		RPS2|FBL|NOP56|WDR43|RPS7|BMS1|UTP18|RPS14|RPS9|PDCD11|FCF1|UTP14A|UTP6|NAT10|DKC1|UTP4|UTP11|KRR1|TBL3|WDR46|NOL11|HEATR1|NOP14|RRP9|WDR3|WDR75|NHP2|MPHOSPH10|DIMT1|UTP20|DCAF13|IMP4|RRP7A|NOP58|NOC4L|RRP36|GAR1|NOL6|RPS6|NOP10|RCL1|PNO1|DDX47|TRMT112|DHX37|TSR3|UTP15
R-HSA-176974	Unwinding of DNA	1.96e-07	12	MCM6|GINS2|GINS4|MCM7|MCM2|MCM4|MCM3|GINS1	NSCLC_H157|NSCLC_H1650|GBM_SF188|GasC_AGS|GasC_KATOIII|PanC_BxPC3|Meso_CD473			MCM2|MCM5|MCM6|GINS2|MCM7|MCM4|GINS3|GINS4|MCM3	GINS4|GINS2|MCM6|MCM3|GINS3|MCM5|MCM8|MCM2|MCM4|GINS1					MCM7|CDC45|GINS1|MCM6|GINS2|MCM5|MCM4|MCM3|MCM2		CDC45|GINS1|MCM4|MCM3|MCM6|MCM7|GINS2|GINS4|MCM5|GINS3	MCM6|GINS1|MCM4|GINS4|MCM3|MCM2|GINS2|MCM7|CDC45		GINS4|MCM2|CDC45|MCM7|GINS1|MCM3|MCM4|MCM6	MCM6|GINS3|GINS1|MCM7|MCM4|MCM3|GINS2|MCM2|GINS4|CDC45|MCM5|MCM8
R-HSA-5693579	Homologous DNA Pairing and Strand Exchange	1.99e-07	42	RFC3|EXO1|RAD51AP1|BLM|BARD1|RFC5|RFC4|RPA2|RFC2|BRCA1|WRN|BRIP1|ATRIP|RAD51|CHEK1|DNA2|RPA1|NBN	NSCLC_A549|NSCLC_H157|NSCLC_HCC4006|GBM_SF188|GasC_AGS|GasC_KATOIII|PanC_AsPC1|PanC_BxPC3|Meso_CD473	EXO1|BLM|RAD51AP1|RFC3|RFC5|RAD51C|BRCA1|BARD1|RFC4|WRN|RPA2|CHEK1|DNA2|RFC2|RAD50|RPA3|NBN|RPA1|RBBP8|ATRIP|ATM		EXO1|RFC3|BLM|BARD1|RFC4|BRCA1|ATRIP|RAD51AP1|RBBP8|WRN|NBN|RFC5|RMI1|RAD51C|DNA2|RAD51|XRCC3|RAD50|RPA1|CHEK1|XRCC2		RAD51AP1|RFC2|RFC3|RPA2|RFC4|BRCA1|RFC5|RMI1|EXO1|TOP3A|XRCC2|WRN|DNA2|RAD51C|BLM|ATRIP|BARD1|RPA1|RAD51|ATR|PALB2|RBBP8|NBN|RPA3|BRIP1				RFC5|RFC2|RFC3|RFC4|CHEK1|EXO1|RPA2|BLM|RAD51|BRIP1|TOPBP1|RPA3|RAD9A|RAD51AP1|RAD51C|RPA1|ATRIP|RAD51D|XRCC2|BRCA1|TOP3A|DNA2|RMI1|BARD1|MRE11|RMI2|NBN|RAD51B|ATM|XRCC3|RAD1|RBBP8		RFC3|EXO1|RFC5|RAD51AP1|RFC4|CHEK1|BLM|RAD51|BARD1|DNA2|RAD1|RPA1|RFC2|RPA2|RHNO1|ATRIP|XRCC3|RBBP8|BRIP1|MRE11|RPA3|XRCC2|NBN|RAD9A|RAD51C|BRCA2|RMI2|BRCA1|RAD51D|RMI1|WRN	RFC3|CHEK1|BARD1|DNA2|RAD51|BLM|RAD1|ATRIP|RFC4|RAD51B|RAD51AP1|TOPBP1|RFC5|BRCA2|EXO1|RFC2|RAD51D|RMI1|BRCA1|BRIP1|RPA1|RPA2|RBBP8|NBN|ATR	ATRIP|WRN|RAD51D|BARD1|MRE11|BRIP1|RFC3|RMI2|RPA2|RPA1|RAD1|DNA2|RFC5|RFC4|RHNO1|XRCC2|BLM|BRCA2|RMI1|HUS1|BRCA1	WRN|BRIP1|NBN|DNA2|ATM|RAD51D|PALB2|RAD51AP1|BARD1|RFC3|RMI1|RFC2|RBBP8|RAD9A|BRCA2|ATRIP|BLM|RPA1|XRCC2|HUS1|ATR|CHEK1|RAD51|TOPBP1|BRCA1|RPA3|RFC4|RAD50|RFC5	BRIP1|RAD51AP1|BARD1|NBN|RHNO1|RAD51|RFC3|RAD1|MRE11|TOPBP1|XRCC2|BRCA1|RFC4|WRN|RPA3|BLM|EXO1|BRCA2|RBBP8|RMI1|RPA1|RPA2|RFC5
R-HSA-176408	Regulation of APC/C activators between G1/S and early anaphase	2.03e-07	80	FBXO5|CCNA2|MAD2L1|UBE2C|CDC20|CDK2|PLK1|PSMD7|ANAPC5|PSMD6|PSMC3|BUB1B|ANAPC1|PSMD12|PSME3|RPS27A|PSMA3|PSMD8|CCNB1|ANAPC10|SKP1|PSMB2|PSMD14|PSMD9|CDK1|CDC23|PSME4|PSMD1|PSMB9|PSME2|BUB3|PSMA5|BTRC|CUL1|ANAPC15|PSMB8|PSMB10|PSMD4|ANAPC4|PSMC1|PSMB1|ANAPC2|PSMD13|PSME1|PSMA7|PSMA2|PSMD3|CDC27|CDC26|PSMF1|PSMD11|PSMB6|UBA52|PSMC6|UBE2D1|PSMB7|PSMA4|PSMC2	GBM_SF188|GasC_AGS|GasC_KATOIII|PanC_BxPC3									CCNA2|MAD2L1|UBE2C|CUL1|FBXO5|CDK2|PLK1|RPS27A|PSME3|CCNB1|PSMB2|BUB1B|PSMD14|ANAPC5|PSMD13|CDC27|PSMA7|BUB3|PSMC3|CDC20|PSMA3|CDC23|UBA52|PSMD6|ANAPC15|PSMB7|ANAPC1|PSMB6|PSMD7|PSMB3|PSMD8|CDK1|PSMA5|PSMC1|SEM1|PSMD1|PSMB9|PSMB1|PSMC5|PSMA4|PSMD12|PSMB10|PSME2|PSMD4		MAD2L1|FBXO5|CDK1|CCNA2|PSMD12|UBE2C|PSMD6|CDC20|PLK1|ANAPC5|CDK2|CCNB1|PSMD14|BUB3|PSMD7|PSMB2|PSMD1|CUL1|RPS27A|PSMC6|PSMA4|PSMC3|PSMA5|ANAPC15|PSMB1|PSME3|PSMA3|PSMD11|BTRC|UBE2D1|PSMD13|PSMA7|SEM1|PSMC2|PSMD8|ANAPC10|PSMD4|BUB1B|PSMB3|PSMB6|PSMB7|PSMD9|PSMD3|UBA52|CDC23|ANAPC16|PSMF1|SKP1|PSMA1|CDC27|PSME2|ANAPC11|PSMC4|PSMC5|PSMD10|PSMA6|PSMC1|PSMB4	PSMD14|PSMD7|PSMD6|PSMD11|FBXO5|PSME4|PSMD1|PSMD12|PSMC1|PSMB2|PSMA5|PSMC2|BUB3|BUB1B|ANAPC1|CCNA2|PSMA1|PSMA3|CDK2|PSME3|ANAPC2|MAD2L1|CDK1|BTRC|PSMC6|PSMB1|CDC23|RPS27A|PSMC3|CDC27|SEM1|PSMD13|CUL1|PSMD4|PSMC5|PSMA4|PSMD3|PSMA6|UBE2C|ANAPC4|PSMA7|PSMC4|CDC26|PLK1|PSMD8|PSMB6|PSMB7|CDC16|ANAPC11|ANAPC15|PSMB3|CCNB1|CDC20|PSMD2|PSME2|PSMB4		PSMC3|PSME2|PSME4|PSME3|PSMB2|UBB|ANAPC5|PSMD13|FBXO5|BTRC|RPS27A|ANAPC1|PSMA3|UBA52|PSMB3|UBE2D1|PSMB6|PSMB1|PSMD1|PSMC4|PSMD3|PSMD14|PSME1|ANAPC15|ANAPC4|CDC20|PSMD7|CDK1|PSMB10|PSMF1|PSMD8|PSMC2|PSMD6|CCNA2|PSMD4|PSMB4|MAD2L1|PSMB7|UBE2C|PSMD12|PSMA7|PSMA4|SEM1|PSMD9|PLK1|CDC26|PSMD11|CUL1|PSMD2|CDC23|FZR1|CDC27|ANAPC10|PSMC6|CCNB1|PSMA1|BUB3
R-HSA-9006934	Signaling by Receptor Tyrosine Kinases	2.64e-07	493	JUP|HNRNPA1|LAMB2|MXD4|DUSP3|PLAT|VEGFA|DLG4|THEM4|FURIN|SH3KBP1|FOSL1|POLR2D|BCAR1|LAMC2|TRIB1|LAMB3|ATP6V0A1|ITGA2|COL4A1|HNRNPM|CHEK1|FGFR3|EGFR|ADORA2A|TRIB3|STMN1|MAPKAPK3|BDNF|COL6A1|VAV3|GRB10|ELMO2|NRP1|STAT5B|ATP6V1A|ITGB3|ITGAV|RPS6KA2|COL4A5|LAMA3|PAK1|SPRY1|THBS1|APOE|ITGA3|HSP90AA1|TNS3|PTPN1|FGFBP1|RPS27A|AXL|HSPB1|RAPGEF1|THBS3|ATP6AP1|CAV1|ATP6V0E1|PTPN12|CYFIP2|CDC42|DUSP4|SHB|VE…	NSCLC_H1299|OvaC_OVCAR3|Meso_CD473|Meso_CD60		JUP|FLRT3|FOSL1|VAV1|VAV3|ITGAV|THEM4|FGFBP1|ADORA2A|PTPRK|COL4A3|EGFR|LAMB2|NAB1|VRK3|ATP6V0A1|FES|PTPN2|STAT5B|PTPN12|YAP1|NGF|JAK2|DUSP3|MAPK1|PTPN1|ATP6V1A|HNRNPA1|SH3KBP1|ID2|GRB7|KLB|WWOX|NRG1|DUSP4|SPRY1|ERBB2|POLR2D|LAMB3|BDNF|FGF2|MST1|MXD4|SPP1|MEF2D|MMP9|COL4A5|TCF12|ERBB3|LRIG1|PDGFD|TCIRG1|HGFAC|KIDINS220|PSEN2|SRF|NEDD4|TRIB3|LAMC2|MAPKAPK3|POLR2C|DLG4|FOS|SPRY2|PDGFB|RANBP10|AHCYL1…								ITGB3|LAMA3|ITGA3|AREG|POLR2A|DLG4|EGR2|LAMC2|RPS6KA2|SPRY1|GRB10|DUSP4|BDNF|POLR2L|UBB|BAIAP2|TGFA|UBC|PSENEN|ADAM12|CILP|MAPK12|CDK5R1|RAPGEF1|EGFR|SHC1|DUSP6|MET|MXD4|COL6A2|PDGFC|NTRK2|IGF1R|WWOX|COL4A1|VAV2|NOS3|IRS1|POLR2F|LRIG1|FGF18|CDK5R2|ATP6V0D1|PLCG1|RHOA|CSK|AXL|F3|ATP6V0B|STMN1|TRIB3|PTPRJ|MAP2K1|PTK2|POLR2I|THBS1|ABI1|MMP9|NCK2|BTC|VEGFB|ELK1|ERBB4|EPGN|IRS2|POLR2K|TIAM1|PCSK5|RRAD…					PLAT|SPARC|SH3GL3|LAMA1|BAX|KDR|ADCYAP1|NRP1|RPS6KA3|PAK1|STMN1|CYFIP2|DNM1|BDNF|YES1|NTRK3|GTF2F2|SOCS6|HNRNPA1|TIA1|HSPB1|ERBB3|FGFBP1|THEM4|NRAS|NGF|SH3KBP1|EPGN|ITGA2|INSR|PTPN1|GGA3|ERBIN|HSP90AA1|TCIRG1|ATP6V0A1|FYN|ITPR2|VEGFA|APH1A|RPS27A|BCAR1|FER|TRIB3|ATP6AP1|LAMA4|LAMB2|ATP6V0E2|PPP2R1B|RAB4A|CDC42|FLT3|RHOA|ATP6V0B|BAIAP2|RPS6KA2|ATP6V0E1|LAMC2|PPP2CA|EGF|ID4|POLR2G|ID1|POLR2B|CDK5|H…	ITGB3|COL4A1|THEM4|ID3|COL4A2|CAV1|NRP1|LAMA2|EGFR|BAX|BRK1|ITGB1|FOSB|JUP|PTPRJ|RPS27A|FGFR3|ADAP1|FGF9|FLRT2|AP2S1|AP2M1|SHC3|GRB10|ADCYAP1|RPS6KA3|NRG1|KITLG|VEGFC|CDC42|PDGFA|DLG4|TRIB3|HSP90AA1|LAMC1|ID4|CBL|RAB4B|FOS|MAPK11|ATP6V0A2|INSR|SPP1|ITGAV|ID1|PTPRU|POLR2G|POLR2H|LAMC2|GGA3|TIAL1|RPS6KA5|NTRK3|COL6A3|DUSP3|MEF2A|RIT1|EGR1|FGF1|DNM3|CLTA|MAPK7|SRC|ITGA2|PAK2|SPARC|PTPN3|RHOA|TPH1|VR…
R-HSA-2995410	Nuclear Envelope (NE) Reassembly	3.32e-07	76	LMNB1|VRK1|NUP107|NUP54|TMPO|NUP37|VRK2|CCNB2|RCC1|NUP155|KPNB1|LBR|NUP93|CHMP2B|NUP85|UBE2I|LEMD2|SEH1L|TUBB6|TUBA1C|RAN|NDC1|NUP188|TUBB3|NUP35|ANKLE2|TNPO1|TUBA1B|CCNB1|PPP2R2A|EMD|CC2D1B|NUP133|CDK1|SIRT2|NUP205|CHMP3|NUP62	GBM_SF188|GasC_AGS|GasC_KATOIII|PanC_AsPC1|PanC_BxPC3|Meso_CD473									LMNB1|RAN|KPNB1|TUBA1C|TMPO|NUP85|CCNB2|NUP93|NDC1|CC2D1B|NUP107|VRK1|TUBA1B|NUP35|CCNB1|RCC1|SEH1L|BANF1|LBR|NUP155|NUP54|UBE2I|NUP133|SIRT2|NUP188|TUBB4B|NUP205|NUP160|NUP58|TUBA3D|CDK1|NUP62|EMD|TUBB6|SUMO1|AHCTF1|NUP37|TUBB2B|CHMP2A|CHMP7|PPP2CA|ANKLE2|RANGAP1|TNPO1|VPS4A|CHMP6|NUP98|VRK2|TUBB3|CHMP2B		LMNB1|VRK1|NUP54|TMPO|NUP35|CDK1|SEH1L|CCNB2|NUP37|NUP155|CCNB1|CC2D1B|CHMP2B|LBR|NUP85|NUP107|NUP62|KPNB1|RAN|RCC1|NDC1|PPP2CA|VRK2|NUP43|CHMP3|UBE2I|NUP133|ANKLE2	PPP2R2A|VRK1|VRK2|NUP205|KPNB1|NUP155|CHMP2B|SEH1L|NUP35|NDC1|NUP107|NUP54|LMNB1|NUP160|NUP188|PPP2CA|TMPO|LBR|NUP37|CDK1|NUP58|NUP85|NUP93|POM121|NUP62|RAN|TNPO1|UBE2I|RCC1|CCNB2|LMNA|LEMD3|AHCTF1|SIRT2|TUBA1B|NUP98|TUBA1C|SUMO1|LEMD2|EMD|IST1|CCNB1|NUP133	TUBB2A|LBR|LMNB1|NUP133|TUBA1A|LEMD2|IST1|NDC1|CHMP7|CHMP3|CHMP2B|TUBB2B|VRK1|EMD|ANKLE2|CC2D1B|NUP37|NUP205|TUBAL3|TMPO|NUP160|VRK2|NUP54|TUBA4A|NUP93|NUP107|TUBB6|SEC13|UBE2I|RCC1|LEMD3|NUP62|LMNA|RANGAP1|KPNB1|CHMP2A|CHMP6|SIRT2|TUBA1C|CCNB2|TUBA1B	CHMP3|EMD|VRK1|CHMP2B|VRK2|ANKLE2|TUBA1C|NUP54|LEMD2|NUP93|TUBA1B|NDC1|LMNB1|NUP133|SEH1L|NUP37|NUP155|NUP107|TUBB6|KPNB1|NUP85|RCC1|RAN|PPP2R1A|TNPO1|TMPO|CDK1|TUBB4B|CHMP6|LMNA|SIRT2|NUP62	CHMP2B|CDK1|NDC1|CCNB2|TMPO|LMNB1|TUBA4A|NUP35|CCNB1|NUP107|NUP188|VRK1|AHCTF1|NUP43|NUP133|TUBA1B|CC2D1B|LEMD2|PPP2CA|VRK2|CHMP3|NUP205|NUP37|NUP93|SPAST|UBE2I|SIRT2|NUP54|NUP160|NUP155|CHMP4B|KPNB1|TUBA1A|SUMO1|NUP85|LBR|RCC1|EMD|POM121|NUP98|TUBB2B|NUP58|TUBA1C|LEMD3|NUP62|RAN|CHMP2A|TUBB4A|LMNA
R-HSA-68949	Orc1 removal from chromatin	3.79e-07	71	CCNA2|MCM6|SKP2|MCM7|MCM2|MCM4|MCM3|CDK2|PSMD7|ORC1|MCM5|PSMD6|PSMC3|PSMD12|PSME3|CDT1|RPS27A|CDC6|PSMA3|PSMD8|SKP1|ORC5|PSMB2|PSMD14|PSMD9|PSME4|PSMD1|PSMB9|PSME2|RBX1|PSMA5|CUL1|MCM8|PSMB8|PSMB10|PSMD4|PSMC1|PSMB1|ORC6|PSMD13|PSME1|PSMA7	GBM_SF188|GasC_AGS|GasC_KATOIII|PanC_BxPC3									MCM7|CCNA2|MCM6|ORC6|ORC1|MCM5|CDC6|MCM4|CUL1|MCM3|MCM2|CDK2|CDT1|SKP2|RPS27A|PSME3|ORC5|PSMB2|PSMD14|PSMD13|PSMA7|PSMC3|PSMA3|RBX1|UBA52|PSMD6|MCM8|PSMB7|PSMB6|PSMD7|PSMB3|PSMD8|ORC2|PSMA5|PSMC1|SEM1|PSMD1|PSMB9|PSMB1|PSMC5|PSMA4|PSMD12|PSMB10|PSME2|PSMD4|PSMC6|PSMD2		SKP2|MCM4|MCM3|CCNA2|MCM6|PSMD12|MCM7|ORC1|PSMD6|ORC5|ORC3|CDC6|CDK2|PSMD14|MCM5|ORC6|PSMD7|CDT1|PSMB2|PSMD1|CUL1|RPS27A|PSMC6|PSMA4|PSMC3|PSMA5|MCM8|PSMB1|PSME3|PSMA3|PSMD11|PSMD13|PSMA7|SEM1|MCM2|RBX1|PSMC2|PSMD8|PSMD4|PSMB3|PSMB6|PSMB7|PSMD9|PSMD3|UBA52|ORC2|PSMF1|SKP1|PSMA1|PSME2|PSMC4|PSMC5|PSMD10|PSMA6|PSMC1|PSMB4	PSMD14|PSMD7|PSMD6|PSMD11|PSME4|PSMD1|PSMD12|PSMC1|ORC1|CDC6|MCM6|PSMB2|PSMA5|PSMC2|ORC5|MCM4|CCNA2|PSMA1|PSMA3|CDK2|PSME3|MCM3|RBX1|PSMC6|PSMB1|RPS27A|PSMC3|SEM1|PSMD13|CUL1|PSMD4|MCM2|MCM7|PSMC5|PSMA4|PSMD3|PSMA6|ORC6|PSMA7|PSMC4|MCM8|PSMD8|PSMB6|PSMB7|PSMB3|PSMD2|PSME2|PSMB4		PSMC3|PSME2|PSME4|PSME3|ORC1|ORC5|PSMB2|UBB|PSMD13|RPS27A|MCM2|PSMA3|UBA52|MCM7|PSMB3|PSMB6|PSMB1|MCM3|PSMD1|MCM4|MCM6|PSMC4|PSMD3|PSMD14|RBX1|PSME1|PSMD7|PSMB10|PSMF1|MCM5|PSMD8|PSMC2|PSMD6|CCNA2|SKP2|PSMD4|PSMB4|PSMB7|CDT1|PSMD12|PSMA7|PSMA4|SEM1|PSMD9|PSMD11|CUL1|PSMD2|PSMC6|PSMA1|PSMA5|PSMC1|ORC3|PSMA6|ORC4
R-HSA-2980766	Nuclear Envelope Breakdown	4.6e-07	53	LMNB1|VRK1|LPIN2|NUP107|NUP54|TMPO|NUP37|VRK2|CCNB2|NUP155|PLK1|NUP93|NUP85|LEMD2|SEH1L|NEK6|RAE1|NDC1|NUP188|LPIN1|NUP35|CCNB1|EMD|NUP50|NUP133|NUP88|CDK1|AAAS|NUP205	GBM_SF188|GasC_AGS|GasC_KATOIII|PanC_BxPC3|Meso_CD473									LPIN2|LMNB1|TMPO|PLK1|NUP85|RAE1|NUP88|CCNB2|NUP93|NDC1|NUP107|VRK1|NUP35|CCNB1|SEH1L|BANF1|NUP210|NUP50|NUP155|NEK6|NUP54|NUP133|NUP188|NUP205|LPIN1|NUP160|NUP58|CDK1|NUP62|LPIN3|POM121C|EMD|NUP153|NUP37|NUP42|AAAS		LMNB1|VRK1|NUP54|TMPO|NUP35|CDK1|SEH1L|CCNB2|NUP37|NUP155|PLK1|CCNB1|NUP88|NUP85|NUP107|NUP62|NDC1|RAE1|LPIN2|VRK2|NUP43|NUP133|NUP93|EMD|LPIN3|NUP188|PRKCA|BANF1|LPIN1|AAAS|NEK9|CTDNEP1	VRK1|VRK2|NUP205|NEK7|NUP155|SEH1L|NUP153|NEK6|NUP35|NDC1|NUP107|NUP54|LPIN2|LMNB1|NUP50|NUP160|NUP188|NUP88|TMPO|NUP37|CDK1|NUP58|NUP85|NUP93|POM121|NUP62|CCNB2|LMNA|NEK9|LEMD3|RAE1|POM121C|PLK1|NUP98|LEMD2|EMD|CCNB1|NUP133|RANBP2|TPR		LPIN2|EMD|VRK1|VRK2|NUP54|LEMD2|NUP93|NDC1|LMNB1|NUP133|NEK7|SEH1L|NUP37|PRKCA|LPIN1|NUP155|NUP107|NUP85|NEK9|NUP153|TMPO|CDK1|LMNA|NUP88|NUP62|NUP205|TPR|PLK1|NUP188|NUP160|POM121|CCNB2|CCNB1|LPIN3|NUP58|NUP98|NUP50	CDK1|NDC1|CCNB2|TMPO|LMNB1|NUP35|CCNB1|NUP107|NUP188|VRK1|NUP43|LPIN3|TPR|NUP133|NUP50|LEMD2|NUP153|VRK2|PLK1|NUP205|NUP37|NUP93|RAE1|NUP54|NUP160|NUP155|NEK6
R-HSA-110373	Resolution of AP sites via the multiple-nucleotide patch replacement pathway	4.62e-07	25	LIG1|RFC3|POLE2|POLD3|RFC5|RFC4|RPA2|RFC2|POLE3|FEN1|PCNA|POLD2|RPA1|PARP2|RPA3|RFC1|APEX1|POLB|PARP1	NSCLC_A549|NSCLC_H157|NSCLC_H1650|GBM_SF188|GasC_AGS|GasC_KATOIII	POLE2|LIG1|RFC3|RFC5|POLD3|RFC4|RPA2|POLD2|PCNA|POLE3|PARP2|RFC2|RFC1|FEN1|RPA3|ADPRHL2|RPA1		LIG1|RFC3|RFC4|POLD3|POLE2|RFC1|POLE3|RFC5|POLD2|PARP2|FEN1|RPA1|POLE|PARP1|APEX1|RPA3|RFC2	RFC5|FEN1|RFC2|RFC4|RPA2|POLE2|POLB|PARP2|RFC3|POLD3|PCNA|RPA1|POLE3					RFC5|POLE2|POLD2|RFC2|PCNA|FEN1|PARP1|RFC3|POLD3|RFC4|LIG1|RPA2		RFC3|POLE2|RFC5|LIG1|RFC4|PCNA|POLE3|FEN1|RPA1|RFC2|RPA2|POLD2|POLD3|POLD1|APEX1|PARP2	RFC3|LIG1|FEN1|PCNA|POLE2|PARP2|PARP1|RFC4|POLD3|RFC1|RFC5|POLE3|RFC2|RPA1|RPA2
R-HSA-5693616	Presynaptic phase of homologous DNA pairing and strand exchange	4.67e-07	39	RFC3|EXO1|BLM|BARD1|RFC5|RFC4|RPA2|RFC2|BRCA1|WRN|BRIP1|ATRIP|RAD51|CHEK1|DNA2|RPA1|NBN	NSCLC_A549|NSCLC_H157|NSCLC_HCC4006|GBM_SF188|GasC_AGS|GasC_KATOIII|PanC_AsPC1|PanC_BxPC3|Meso_CD473	EXO1|BLM|RFC3|RFC5|RAD51C|BRCA1|BARD1|RFC4|WRN|RPA2|CHEK1|DNA2|RFC2|RAD50|RPA3|NBN|RPA1|RBBP8|ATRIP|ATM		EXO1|RFC3|BLM|BARD1|RFC4|BRCA1|ATRIP|RBBP8|WRN|NBN|RFC5|RMI1|RAD51C|DNA2|RAD51		RFC2|RFC3|RPA2|RFC4|BRCA1|RFC5|RMI1|EXO1|TOP3A|XRCC2|WRN|DNA2|RAD51C|BLM|ATRIP|BARD1|RPA1|RAD51|ATR|RBBP8|NBN|RPA3|BRIP1				RFC5|RFC2|RFC3|RFC4|CHEK1|EXO1|RPA2|BLM|RAD51|BRIP1|TOPBP1|RPA3|RAD9A|RAD51C|RPA1|ATRIP|RAD51D|XRCC2|BRCA1|TOP3A|DNA2|RMI1|BARD1|MRE11|RMI2|NBN|RAD51B|ATM|RAD1|RBBP8		RFC3|EXO1|RFC5|RFC4|CHEK1|BLM|RAD51|BARD1|DNA2|RAD1|RPA1|RFC2|RPA2|RHNO1|ATRIP|RBBP8|BRIP1|MRE11|RPA3|XRCC2|NBN|RAD9A|RAD51C|BRCA2|RMI2|BRCA1|RAD51D|RMI1|WRN	RFC3|CHEK1|BARD1|DNA2|RAD51|BLM|RAD1|ATRIP|RFC4|RAD51B|TOPBP1|RFC5|BRCA2|EXO1|RFC2|RAD51D|RMI1|BRCA1|BRIP1|RPA1|RPA2|RBBP8|NBN|ATR	ATRIP|WRN|RAD51D|BARD1|MRE11|BRIP1|RFC3|RMI2|RPA2|RPA1|RAD1|DNA2|RFC5|RFC4|RHNO1|XRCC2|BLM|BRCA2|RMI1|HUS1|BRCA1	WRN|BRIP1|NBN|DNA2|ATM|RAD51D|BARD1|RFC3|RMI1|RFC2|RBBP8|RAD9A|BRCA2|ATRIP|BLM|RPA1|XRCC2|HUS1|ATR|CHEK1|RAD51|TOPBP1|BRCA1|RPA3|RFC4|RAD50|RFC5	BRIP1|BARD1|NBN|RHNO1|RAD51|RFC3|RAD1|MRE11|TOPBP1|XRCC2|BRCA1|RFC4|WRN|RPA3|BLM|EXO1|BRCA2|RBBP8|RMI1|RPA1|RPA2|RFC5
R-HSA-109581	Apoptosis	6.68e-07	179	LMNB1|OPA1|CYCS|HMGB2|HMGB1|H1-2|KPNB1|PSMD7|PSMD6|PSMC3|GSN|TNFRSF10B|PPP3CC|SFN|TLR4|MAGED1|TNFRSF10A|PSMD12|PSME3|RPS27A|DYNLL2|PSMA3|TFDP1|PSMD8|STAT3|MAPK1|CLSPN|PSMB2|YWHAZ|PSMD14|OMA1|C1QBP|DAPK1|PSMD9|TICAM1|DBNL|PSME4|YWHAQ|PSMD1|PSMB9|PSME2|CFLAR|VIM|PSMA5|CARD8|BMF|PMAIP1|BCL2|PSMB8|BCL2L1|PSMB10|YWHAE|PSMD4|BCL2L11|TFDP2|PSMC1|PSMB1|PSMD13|PSME1|CASP3|PSMA7|BAX|PSMA2|FAS|TP63|UNC5B|YW…	GasC_AGS|GasC_KATOIII|PanC_BxPC3											LMNB1|HMGB1|HMGB2|CYCS|PSMD12|PSMD6|CLSPN|C1QBP|TNFRSF10B|PSMD14|TFDP1|PSMD7|PSMB2|CASP3|FAS|KPNB1|H1-2|PSMD1|CARD8|APIP|YWHAQ|DYNLL2|RPS27A|PSMC6|PSMA4|PSMC3|OPA1|YWHAH|PSMA5|TICAM1|PSMB1|OCLN|PSME3|PSMA3|SPTAN1|PPP1R13B|PSMD11|YWHAZ|PSMD13|VIM|PSMA7|GSN|SEM1|STAT3|PSMC2|RIPK1|PSMD8|CFLAR|E2F1|PSMD4|PLEC|CDH1|TLR4|CASP6|H1-0|TFDP2|PSMB3|YWHAB|MAPK8|DSP|NMT1|DIABLO|PSMB6|PSMB7|PSMD9|PSMD3|UBA52|P…	YWHAZ|PSMD14|PSMD7|TNFRSF10A|PSMD6|PSMD11|PSME4|CYCS|PSMD1|PPP3CC|PSMD12|KPNB1|PSMC1|PPP3R1|PLEC|YWHAG|PSMB2|PSMA5|BMF|BBC3|PSMC2|CLSPN|YWHAB|KPNA1|LMNB1|DSG3|NMT1|OPA1|PKP1|YWHAH|HMGB1|DSG2|YWHAQ|PSMA1|PSMA3|FAS|PSME3|MAGED1|YWHAE|TFDP1|TP73|PSMC6|TJP2|DAPK2|C1QBP|PSMB1|SPTAN1|STK26|RPS27A|PSMC3|CASP9|TJP1|OMA1|DIABLO|ARHGAP10|SFN|SEM1|PSMD13|TFDP2|PSMD4|DNM1L|MAPK3|VIM|STK24|BCL2|PSMC5|PSMA4|PS…		H1-0|PSMC3|H1-2|MAGED1|PSME2|YWHAQ|DAPK1|GSN|PSME4|PSME3|PKP1|DSG3|PSMB2|SFN|UBB|CYCS|PSMD13|HMGB1|TLR4|HMGB2|TP63|RPS27A|PTK2|LMNB1|C1QBP|DNM1L|PSMA3|UBA52|OPA1|DSP|PSMB3|PSMB6|PSMB1|CTNNB1|PSMD1|PSMC4|KPNB1|PSMD3|AKT1|PSMD14|PSME1|BCL2L11|TRADD|PSMD7|CARD8|BAX|PSMB10|PSMF1|PRKCD|YWHAB|TICAM1|OMA1|LMNA|UNC5B|DBNL|TRAF2|PSMD8|PSMC2|PSMD6|CDH1|YWHAZ|CD14|ACIN1|BAK1|PSMD4|PPP3CC|TJP1|PSMB4|YWHAE|PS…
R-HSA-176814	Activation of APC/C and APC/C:Cdc20 mediated degradation of mitotic proteins	6.78e-07	76	CCNA2|MAD2L1|UBE2C|CDC20|PLK1|PSMD7|ANAPC5|PSMD6|PSMC3|PTTG1|BUB1B|ANAPC1|NEK2|PSMD12|PSME3|RPS27A|PSMA3|PSMD8|CCNB1|ANAPC10|PSMB2|PSMD14|PSMD9|CDK1|CDC23|PSME4|PSMD1|PSMB9|PSME2|BUB3|PSMA5|ANAPC15|PSMB8|PSMB10|PSMD4|ANAPC4|PSMC1|PSMB1|ANAPC2|PSMD13|PSME1|PSMA7|PSMA2|PSMD3|CDC27|CDC26|PSMF1|PSMD11|PSMB6|UBA52|PSMC6|UBE2D1|PSMB7|PSMA4|PSMC2	GBM_SF188|GasC_AGS|GasC_KATOIII|PanC_BxPC3									CCNA2|MAD2L1|UBE2C|PLK1|RPS27A|PSME3|CCNB1|PSMB2|BUB1B|PSMD14|ANAPC5|PSMD13|CDC27|PSMA7|BUB3|PSMC3|CDC20|PSMA3|CDC23|UBA52|PSMD6|ANAPC15|PSMB7|ANAPC1|PTTG1|PSMB6|PSMD7|PSMB3|PSMD8|NEK2|CDK1|PSMA5|PSMC1|SEM1|PSMD1|PSMB9|PSMB1|PSMC5|PSMA4|PSMD12|PSMB10|PSME2|PSMD4		MAD2L1|NEK2|CDK1|CCNA2|PSMD12|UBE2C|PSMD6|CDC20|PLK1|ANAPC5|CCNB1|PSMD14|BUB3|PSMD7|PSMB2|PSMD1|PTTG1|RPS27A|PSMC6|PSMA4|PSMC3|PSMA5|ANAPC15|PSMB1|PSME3|PSMA3|PSMD11|UBE2D1|PSMD13|PSMA7|SEM1|PSMC2|PSMD8|ANAPC10|PSMD4|BUB1B|PSMB3|PSMB6|PSMB7|PSMD9|PSMD3|UBA52|CDC23|ANAPC16|PSMF1|PSMA1|CDC27|PSME2|ANAPC11|PSMC4|PSMC5|PSMD10|PSMA6|PSMC1|PSMB4	PSMD14|PSMD7|PSMD6|PSMD11|PSME4|PSMD1|PSMD12|PSMC1|PSMB2|PSMA5|PSMC2|BUB3|BUB1B|ANAPC1|CCNA2|PSMA1|PSMA3|PSME3|ANAPC2|MAD2L1|CDK1|PSMC6|PSMB1|CDC23|RPS27A|PSMC3|NEK2|CDC27|SEM1|PSMD13|PSMD4|PSMC5|PSMA4|PSMD3|PSMA6|UBE2C|ANAPC4|PSMA7|PSMC4|CDC26|PLK1|PSMD8|PSMB6|PSMB7|CDC16|ANAPC11|ANAPC15|PSMB3|CCNB1|CDC20|PTTG1|PSMD2|PSME2|PSMB4		PSMC3|PSME2|PSME4|PSME3|PSMB2|UBB|ANAPC5|PSMD13|RPS27A|ANAPC1|PSMA3|UBA52|PSMB3|UBE2D1|PSMB6|PSMB1|PSMD1|PSMC4|PSMD3|PSMD14|PSME1|ANAPC15|ANAPC4|CDC20|PSMD7|CDK1|PSMB10|PSMF1|PSMD8|PSMC2|PSMD6|CCNA2|PSMD4|PSMB4|MAD2L1|PSMB7|UBE2C|PSMD12|PSMA7|PSMA4|SEM1|PSMD9|PLK1|CDC26|PSMD11|PSMD2|CDC23|CDC27|ANAPC10|PSMC6|CCNB1|PTTG1|PSMA1|BUB3|PSMA5|PSMC1|PSMA6
R-HSA-174414	Processive synthesis on the C-strand of the telomere	7e-07	13	LIG1|BLM|POLD3|RPA2|WRN|FEN1|PCNA|POLD2|DNA2|RPA1	NSCLC_A549|NSCLC_HCC4006|GBM_SF188|GasC_AGS	BLM|LIG1|POLD3|WRN|RPA2|POLD2|PCNA|DNA2|FEN1|RPA3|RPA1				RPA2|POLD3|WRN|DNA2|BLM|RPA1|PCNA|LIG1|FEN1|RPA3				POLD2|PCNA|FEN1|POLD3|LIG1|RPA2|BLM|RPA3|RPA1		LIG1|PCNA|BLM|FEN1|DNA2|RPA1|RPA2|POLD2|POLD3|POLD1
R-HSA-170834	Signaling by TGF-beta Receptor Complex	7.5e-07	73	RBL1|UCHL5|BAMBI|FURIN|PARD6A|TGIF1|SKIL|PPP1CB|SERPINE1|CCNC|TGIF2|NEDD4L|MYC|CDKN2B|PPP1CC|RPS27A|TFDP1|JUNB|STRAP|USP15|CBL|TGFBR1|PMEPA1|PARP1|CGN|WWTR1|ZFYVE9|RHOA|TFDP2|PRKCZ|SMAD7|SKI|SNW1|TGFBR2|SMAD4|TGFB1|E2F4|MEN1|ARHGEF18|NCOR2|E2F5|SMAD3|UBA52|PARD3|TRIM33|UBE2D1|CDK9|PPP1CA|SMURF1|FKBP1A|SMAD2|XPO1|PPP1R15A|UBE2D3|CCNT1|CCNK|F11R|USP9X|CDK8|PPM1A|NCOR1|UBB	GBM_SF188|PanC_AsPC1|PanC_BxPC3|Meso_CD473									CDKN2B|PARP1|UCHL5|FURIN|BAMBI|RPS27A|RBL1|TGIF2|SKI|TFDP1|SNW1|USP15|MYC|SKIL|SMAD7|NEDD4L|RHOA|UBA52|SERPINE1|E2F4|E2F5|F11R|RNF111|STRAP|PPP1CB|CDK8|STUB1|FKBP1A|UBE2M|PARD3|MTMR4|ZFYVE9|TGIF1|TGFB1|SMAD4|TGFBR2|HDAC1|PPP1CA|XPO1|CCNC|CBL|PARD6A|SMAD2|PRKCZ|SP1|CGN|PPP1CC|UBE2D3|TGFBR1				CDKN2B|ARHGEF18|PMEPA1|FURIN|SERPINE1|BAMBI|RBL1|PPP1CC|SMURF1|CCNC|SKI|PRKCZ|TFDP1|JUNB|SKIL|MYC|UBC|CDK9|SMURF2|CBL|TGFBR1|SMAD2|MEN1|F11R|PARP1|TGFB1|TGIF2|ZFYVE9|PPP1CB|TGFBR2|TRIM33|SMAD3|PARD3|USP9X|NCOR2	SERPINE1|CCNC|SKIL|UBB|SMAD3|NCOR1|BAMBI|NCOR2|RPS27A|ARHGEF18|UBA52|USP15|PARD6A|UCHL5|UBE2D1|TGIF1|NEDD4L|ZFYVE9|RHOA|MEN1|PPP1CC|PPP1CA|FKBP1A|E2F4|RBL1	TGFBR1|SMAD4|PPP1CC|CCNC|TGIF2|RBL1|TGFB1|RPS27A|RHOA|USP9X|SP1|PPP1CB|FURIN|UBE2D1|MYC|SNW1|TFDP2|PPM1A|CGN|NEDD4L|PARD3|UBE2D3|PARD6A|SMAD2|MEN1|JUNB|UCHL5|USP15|CDK9|PPP1R15A|SMAD7|ZFYVE9|TRIM33|BAMBI|PARP1|STUB1|MTMR4|STRAP|HDAC1|PMEPA1|TGFBR2|NCOR2|PPP1CA|SMURF2
R-HSA-3371556	Cellular response to heat stress	1.18e-06	101	NUP107|NUP54|HSPA14|NUP37|RPA2|HSPB8|HSPA2|NUP155|HSPH1|DEDD2|NUP93|NUP85|DNAJB6|SEH1L|RPA1|HSPA4L|RAE1|FKBP4|HSP90AA1|NDC1|NUP188|NUP35|CRYAB|DNAJB1|MAPK1|BAG1|TNFRSF21|HSBP1|NUP50|NUP133|HDAC6|NUP88|AAAS|CAMK2D|RPA3|CREBBP|NUP205|PTGES3|NUP62|BAG5|DNAJC2|AKT1S1|HSP90AB1|HSPA5|CAMK2G|YWHAE|SERPINH1|BAG3|HSPA9|HSPA1L|NUP160|MRPL18|BAG2|HSPA6|NUP210|DNAJC7|NUP153|VCP|EP300|NUP214|COL4A6|RPTOR|HSPA…	NSCLC_H157|GBM_SF188|GasC_AGS|PanC_AsPC1|PanC_BxPC3|Meso_CD473			AAAS|HSPA1L|NUP85|NUP37|NUP214|HSPB8|NUP155|NUP93|NUP188|RPS19BP1|HSPH1|HDAC6|MAPK1|NUP205|HSPA2|NUP107|TPR|BAG3|HSPA6|CAMK2G|NUP133|TNFRSF21|DEDD2|HSPA1A|HSBP1|DNAJB1|ST13|CREBBP|HSPA5|EP300|SERPINH1|CRYAB|RPA1|HSP90AB1|FKBP4|NUP88|RPTOR						HSP90AB1|DNAJC2|HSPB8|RPA2|HSPA14|NUP85|HSPA9|RAE1|NUP88|NUP93|NDC1|CRYAB|NUP107|NUP35|RPA3|BAG5|HDAC6|SEH1L|YWHAE|RPA1|NUP210|NUP50|NUP155|DNAJC7|BAG1|NUP54|HSPA8|NUP133|SERPINH1|FKBP4|PTGES3|NUP188|HSPA12A|NUP205|NUP160|NUP58|HSPA13|NUP62|POM121C|HSP90AA1|NUP153|HSPA4L|NUP37|NUP42|AAAS|HSPA5|MAPK3|BAG4|CAMK2G|HSPA2|VCP|ATM|MRPL18|HSBP1|CREBBP|NUP98|RPTOR|HSPA12B|DEDD2|SIRT1|MAPK1|EEF1A1|CCAR2|S…		NUP54|NUP35|PTGES3|SEH1L|HSPA14|HSPB8|NUP37|NUP155|BAG2|RPA1|TNFRSF21|RPA2|NUP88|NUP85|HSPA9|NUP107|NUP62|NDC1|DNAJC7|DNAJC2|RAE1|NUP43|HSP90AA1|NUP133|CAMK2D|HSP90AB1|RPA3|HSPA8|NUP93|HDAC6|NUP188|ST13|MAPKAPK2|MRPL18|HSPA4|AAAS|DNAJB6|COL4A6|EP300|CREBBP|CCAR2|MLST8|NUP58|CAMK2G|HSPA12B|MTOR|EEF1A1|HSBP1|BAG4|NUP205|RPS19BP1|AKT1S1|HSPA2|GSK3B|BAG3		HSPH1|DEDD2|BAG3|HSP90AA1|FKBP4|DNAJB1|NUP210|AKT1S1|CAMK2G|NUP133|HSPA6|HSPA4|HSPA2|CAMK2B|DNAJB6|NDC1|HSPA14|EEF1A1|TNFRSF21|NUP37|NUP205|RPA2|RPA1|YWHAE|NUP160|HSP90AB1|AAAS|ST13|NUP54|HSPA4L|NUP93|NUP107|SEC13|HSPA1A|MAPKAPK2|SIRT1|MTOR|HSPA8|RAE1|VCP|HSF1|HSPA5|NUP62|CCAR2|BAG2|CREBBP|BAG5|HSBP1|HSPA9	HSPH1|HSP90AA1|COL4A6|FKBP4|DEDD2|UBB|DNAJB1|SERPINH1|HSPA2|NUP54|NUP93|NDC1|NUP133|ATM|SEH1L|BAG1|HSPB8|BAG2|NUP37|NUP155|NUP107|CREBBP|NUP85|NUP153|HSBP1|CAMK2G|CAMK2D|NUP88|VCP|NUP62|DNAJB6|RPA1|BAG5|NUP205|YWHAE|AKT1S1|ATR|CCAR2|TPR|TNFRSF21|HSPA1A|HSPA6|NUP188|NUP160|HSPA4|MRPL18|POM121|RPA3|SIRT1|NUP58|HSPA12A|RPS19BP1|HSPA14|NUP98|NUP50|HSF1|RAE1|MLST8	NDC1|DEDD2|BAG5|AKT1S1|NUP35|HSPA14|NUP107|NUP188|HSP90AA1|NUP43|BAG1|FKBP4|TPR|NUP133|NUP50|RPA3|CAMK2B|NUP153|HSPA4L|TNFRSF21|HSPB8|NUP205|NUP37|NUP93|DNAJB1|RAE1|RPA1|HSPH1|RPA2|CRYAB|NUP54|HSF1|NUP160|RPTOR|NUP155
R-HSA-162906	HIV Infection	1.18e-06	243	LIG1|GTF2H3|XRCC5|NPM1|NUP107|NUP54|NUP37|FURIN|RANBP1|RCC1|SUPT16H|NUP155|FEN1|KPNB1|PSMD7|POLR2D|PSMD6|NUP93|CHMP2B|PSIP1|NUP85|NMT2|PSMC3|TAF4B|SEH1L|NEDD4L|SLC25A5|SSRP1|UBAP1|RAE1|RAN|NDC1|PSMD12|NUP188|PSME3|RPS27A|NUP35|CCNH|PSMA3|PSMD8|SKP1|POLR2E|HMGA1|PPIA|PSMB2|PSMD14|NUP50|AP1M2|NUP133|PSMD9|NUP88|GTF2F2|TCEA1|AAAS|PSME4|PSMD1|PSMB9|PSME2|RBX1|NUP205|PSMA5|POLR2G|CHMP3|TAF15|B2M|BTRC|…	GBM_SF188|GasC_AGS|GasC_KATOIII|PanC_BxPC3									NPM1|ELMO1|HMGA1|RANBP1|SSRP1|TAF4B|SLC25A5|RAN|KPNB1|XRCC5|FEN1|SUPT16H|APOBEC3G|LIG1|NUP85|XRCC6|PPIA|FURIN|RAE1|NUP88|NUP93|RPS27A|NDC1|POLR2D|NUP107|NUP35|PSME3|GTF2F2|PSMB2|GTF2H3|RCC1|SEH1L|BANF1|TAF15|GTF2E2|NUP210|NUP50|PSMD14|NUP155|XRCC4|PSMD13|PACS1|POLR2L|NEDD4L|NUP54|PSMA7|PSMC3|NUP133|PSMA3|RBX1|ELOC|UBA52|PSMD6|TAF5|NUP188|GTF2A2|PSMB7|CCNH|NUP205|NUP160|POLR2C|POLR2B|PSMB6|TAF11|N…		NPM1|NUP54|LIG1|NUP35|SEH1L|PSMD12|SSRP1|PSMD6|XRCC5|RANBP1|NUP37|FEN1|NUP155|PSIP1|PSMD14|TAF4B|PSMD7|HMGA1|NUP88|CHMP2B|CCNH|SUPT16H|POLR2D|PSMB2|NUP85|MNAT1|PACS1|NUP107|NUP62|KPNB1|RAN|RCC1|NDC1|PSMD1|SLC25A5|GTF2F2|RPS27A|PSMC6|RAE1|PSMA4|POLR2G|PSMC3|XRCC6|PSMA5|NUP43|CHMP3|CDK7|XRCC4|PSMB1|NUP133|PSME3|PSMA3|GTF2H3|PSMD11|BTRC|POLR2E|PSMD13|TAF11|PSMA7|NUP93|SEM1|CD4|RBX1|PSMC2|TCEA1|TBP|P…	PSMD14|PSMD7|AP1S3|PSMD6|PSMD11|PSME4|NUP205|PSMD1|PSMD12|KPNB1|PSMC1|LIG1|NPM1|GTF2F2|NUP155|CHMP2B|TCEA1|SEH1L|PSMB2|PSMA5|SUPT16H|NUP153|NUP35|ELOA|NDC1|GTF2H3|NUP107|NUP54|PSMC2|FEN1|KPNA1|PDCD6IP|NMT1|XRCC5|NUP50|NUP160|CCNH|TAF4B|PSMA1|TAF15|NUP188|PSMA3|NUP88|PSME3|MVB12A|XPO1|POLR2D|RBX1|NUP37|VPS37D|GTF2A1|BTRC|NUP58|PSMC6|SSRP1|MNAT1|RNGTT|PSMB1|NUP85|RPS27A|NUP93|PSMC3|RAC1|GTF2H1|POM1…		LIG1|PSMC3|GTF2H3|NPM1|SLC25A5|POLR2E|PSME2|CHMP3|TAF7L|PSME4|PSME3|CHMP2B|XRCC5|PSMB2|UBB|PSMD13|UBAP1|NUP54|BTRC|NUP93|NDC1|RPS27A|AP2S1|NUP133|TAF4B|SEH1L|SSRP1|PSMA3|UBA52|RANBP1|NUP37|PSMB3|TAF9B|AP1B1|GTF2A1|PSMB6|POLR2G|NUP155|NEDD4L|PSMB1|TAF6|NUP107|PSMD1|ATP6V1H|XRCC6|PSMC4|KPNB1|B2M|NUP85|TAF11|PSMD3|POLR2H|SUPT16H|PSMD14|RBX1|PSME1|TAF1|RCC1|RAN|NUP153|PSMD7|XRCC4|POLR2B|PSMB10|ERCC3|…
R-HSA-5693532	DNA Double-Strand Break Repair	1.26e-06	148	CCNA2|TIPIN|RFC3|EXO1|RAD51AP1|XRCC5|BLM|POLE2|KPNA2|BARD1|POLD3|RFC5|RFC4|RPA2|RFC2|POLE3|CDK2|BRCA1|WRN|FEN1|BRIP1|ATRIP|PCNA|RAD51|EME1|CHEK1|HIST1H2BD|UBE2I|POLD2|DNA2|H2BC12|RPA1|NBN|TP53BP1	NSCLC_A549|NSCLC_H157|NSCLC_H1650|NSCLC_HCC4006|GBM_SF188|GasC_AGS|GasC_KATOIII|PanC_BxPC3|Meso_CD473	CCNA2|HIST1H2BD|EXO1|POLE2|BLM|TIPIN|RAD51AP1|RFC3|RFC5|RAD51C|POLD3|BRCA1|BARD1|RFC4|EYA2|XRCC5|WRN|KPNA2|EME1|RPA2|POLD2|CHEK1|EYA3|PCNA|POLE3|DNA2|TP53BP1|PARP2|PIAS4|RFC2|CDK2|RFC1|FEN1|RAD50|RPA3|UBE2I|NBN|EYA4|TDP1|RPA1|RBBP8|ATRIP|CCNA1|SIRT6|ATM		EXO1|HIST1H2BD|RFC3|TIPIN|BLM|POLM|BARD1|RFC4|EYA3|EYA4|BRCA1|EYA2|XRCC5|CCNA2|POLD3|ATRIP|POLE2|EME1|RAD51AP1|RFC1|RBBP8|POLE3|MDC1|WRN|CDK2|NBN|CLSPN|RFC5|RMI1|UBE2I|RAD51C|DNA2|UBE2N|RAD51|SUMO1|POLD2|ERCC1|EME2|KPNA2|XRCC3|PARP2|FEN1|BRE|PAXIP1|RAD50|RPA1|CHEK1|POLE|PARP1|XRCC2|POLQ	HIST1H2BD|EXO1|CCNA2|EME1|HIST2H2BE|EYA3|RFC5|BRCA1|TIPIN|FEN1|RFC2|RFC4|XRCC5|BLM|KPNA2|EYA2|RPA2|BARD1|EYA4|POLE2|HIST1H2BH|MUS81|PARP2|RFC3|RAD51AP1|MDC1|RAD50|POLD3|CDK2|RAD51|PCNA|FAM175A	RAD51AP1|TIPIN|CCNA2|RFC2|HIST1H2BD|POLE2|EYA4|RFC3|RPA2|RFC4|BRCA1|RFC5|RMI1|EXO1|XRCC5|POLD3|FAM175A|TOP3A|XRCC2|WRN|DNA2|KPNA2|PIAS4|EME1|RAD51C|BLM|ATRIP|POLE3|ERCC4|UBE2V2|TDP1|BARD1|UIMC1|RPA1|UBE2N|EYA3|PCNA|TP53BP1|BAZ1B|HIST2H2BE|RAD51|ATR|PALB2|RBBP8|FEN1|BAP1|NBN|RPA3|HERC2|H2AFX|BRIP1|CDK2|POLQ				CCNA2|RFC5|POLE2|POLD2|RFC2|PCNA|XRCC5|FEN1|PARP1|RFC3|POLD3|KPNA2|RFC4|CHEK1|EXO1|CDK2|RPA2|XRCC6|H2BC15|RPS27A|TIPIN|BLM|RNF168|RAD51|BRIP1|TOPBP1|RPA3|RAD9A|RAD51AP1|RAD51C|PARP2|SUMO2|RPA1|PPP5C|ATRIP|XRCC4|RAD51D|NSD2|RNF8|UBE2I|POLE3|XRCC2|UBA52|UBE2V2|CLSPN|POLE4|RNF4|BRCA1|MDC1|EME1|TOP3A|POLM|TP53BP1|UBE2N|BAZ1B|TDP1|PAXIP1|BRCC3|CHEK2|DNA2|RMI1|BARD1|TIMELESS|SUMO1|MRE11|EYA3|RMI2|POLD1…		RFC3|POLE2|EXO1|RFC5|TIPIN|H2BC12|RAD51AP1|RFC4|KPNA2|CCNA2|PCNA|CHEK1|BLM|POLE3|EME2|XRCC5|CLSPN|FEN1|RAD51|BARD1|DNA2|CDK2|RAD1|RPA1|RFC2|KDM4B|RPA2|POLD2|KDM4A|POLD3|RHNO1|H2BC11|ATRIP|POLD1|UBE2N|XRCC3|RPS27A|RBBP8|XRCC6|PARP2|BRIP1|TP53BP1|CHEK2|XRCC4|APBB1|MRE11|UBE2I|SMARCA5|UBE2V2|POLE4|RPA3|XRCC2|RAD52|SUMO2|NBN|EME1|RAD9A|RAD51C|SUMO1|BRCA2|RMI2|HERC2|PARP1|BRCA1|TDP1|MUS81|RAD51D|PPP4R…	TIPIN|RFC3|CHEK1|UBE2N|BARD1|FEN1|CLSPN|CCNA2|DNA2|RAD51|XRCC5|H2BC15|TP53BP1|BLM|POLL|KPNA2|CDK2|PCNA|RAD1|POLE2|PARP2|KDM4A|UBE2V2|PARP1|ATRIP|RFC4|RNF4|POLD3|RAD51B|RAD51AP1|RFC1|RPS27A|MUS81|H2BC12|TOPBP1|RFC5|BRCA2|PRKDC|UBE2I|H2BC11|POLE3|EXO1|RFC2|RAD51D|RMI1|BRCA1|SUMO2|BRIP1|RPA1|RPA2|DCLRE1C|RBBP8|NSD2|PAXIP1|POLM|NBN|ATR|BAZ1B|PPP4R2|RIF1|XRCC2|KDM4B|XRCC4|PPP5C|RAD52|WRN|TIMELESS|POLE…		WRN|BRIP1|H2BC12|NBN|XRCC5|UBB|DNA2|RPS27A|ATM|EYA4|RAD51D|UBA52|PALB2|RAD51AP1|BARD1|PIAS4|RFC3|RMI1|POLD2|TDP1|RFC2|H2BC11|KDM4B|XRCC6|RBBP8|TDP2|PCNA|RAD9A|TIPIN|POLE|POLE2|BRCA2|XRCC4|POLD1|ATRIP|RFC1|TP53BP1|KPNA2|EYA1|CCNA2|RNF4|BLM|RPA1|BAP1|XRCC2|UBE2V2|H2BC15|POLE3|POLD3|HUS1|ATR|POLH|CHEK1|RNF8|LIG4|RAD52|EME1|RAD51|MUS81|POLL|TOPBP1|CHEK2|SIRT6|BRCA1|HERC2|KDM4A|PPP5C|UBE2N|GEN1|FEN1|R…	KDM4B|BRIP1|RAD52|KPNA2|CCNA2|RAD51AP1|GEN1|BARD1|NBN|CDK2|RHNO1|EME2|RAD51|RFC3|MAPK8|RAD1|POLD3|MRE11|TOPBP1|H2BC4|MUS81|XRCC2|RPS27A|BRCA1|RFC4|WRN|XRCC5|H2BC15|H2BC11|RPA3|BLM|POLL|POLE3|TP53BP1|FEN1|H2BC12|HERC2|TDP1|EXO1|BRCA2|RBBP8|RMI1|NHEJ1|RPA1|RNF4|PRKDC|RPA2|POLQ|UBE2I|PPP4R2|RFC5|RIF1|CHEK2|TIPIN
R-HSA-176409	APC/C:Cdc20 mediated degradation of mitotic proteins	1.32e-06	75	CCNA2|MAD2L1|UBE2C|CDC20|PSMD7|ANAPC5|PSMD6|PSMC3|PTTG1|BUB1B|ANAPC1|NEK2|PSMD12|PSME3|RPS27A|PSMA3|PSMD8|CCNB1|ANAPC10|PSMB2|PSMD14|PSMD9|CDK1|CDC23|PSME4|PSMD1|PSMB9|PSME2|BUB3|PSMA5|ANAPC15|PSMB8|PSMB10|PSMD4|ANAPC4|PSMC1|PSMB1|ANAPC2|PSMD13|PSME1|PSMA7|PSMA2|PSMD3|CDC27|CDC26|PSMF1|PSMD11|PSMB6|UBA52|PSMC6|UBE2D1|PSMB7|PSMA4|PSMC2	GBM_SF188|GasC_AGS|GasC_KATOIII|PanC_BxPC3									CCNA2|MAD2L1|UBE2C|RPS27A|PSME3|CCNB1|PSMB2|BUB1B|PSMD14|ANAPC5|PSMD13|CDC27|PSMA7|BUB3|PSMC3|CDC20|PSMA3|CDC23|UBA52|PSMD6|ANAPC15|PSMB7|ANAPC1|PTTG1|PSMB6|PSMD7|PSMB3|PSMD8|NEK2|CDK1|PSMA5|PSMC1|SEM1|PSMD1|PSMB9|PSMB1|PSMC5|PSMA4|PSMD12|PSMB10|PSME2|PSMD4|PSMC6|PSMD2		MAD2L1|NEK2|CDK1|CCNA2|PSMD12|UBE2C|PSMD6|CDC20|ANAPC5|CCNB1|PSMD14|BUB3|PSMD7|PSMB2|PSMD1|PTTG1|RPS27A|PSMC6|PSMA4|PSMC3|PSMA5|ANAPC15|PSMB1|PSME3|PSMA3|PSMD11|UBE2D1|PSMD13|PSMA7|SEM1|PSMC2|PSMD8|ANAPC10|PSMD4|BUB1B|PSMB3|PSMB6|PSMB7|PSMD9|PSMD3|UBA52|CDC23|ANAPC16|PSMF1|PSMA1|CDC27|PSME2|ANAPC11|PSMC4|PSMC5|PSMD10|PSMA6|PSMC1|PSMB4	PSMD14|PSMD7|PSMD6|PSMD11|PSME4|PSMD1|PSMD12|PSMC1|PSMB2|PSMA5|PSMC2|BUB3|BUB1B|ANAPC1|CCNA2|PSMA1|PSMA3|PSME3|ANAPC2|MAD2L1|CDK1|PSMC6|PSMB1|CDC23|RPS27A|PSMC3|NEK2|CDC27|SEM1|PSMD13|PSMD4|PSMC5|PSMA4|PSMD3|PSMA6|UBE2C|ANAPC4|PSMA7|PSMC4|CDC26|PSMD8|PSMB6|PSMB7|CDC16|ANAPC11|ANAPC15|PSMB3|CCNB1|CDC20|PTTG1|PSMD2|PSME2|PSMB4		PSMC3|PSME2|PSME4|PSME3|PSMB2|UBB|ANAPC5|PSMD13|RPS27A|ANAPC1|PSMA3|UBA52|PSMB3|UBE2D1|PSMB6|PSMB1|PSMD1|PSMC4|PSMD3|PSMD14|PSME1|ANAPC15|ANAPC4|CDC20|PSMD7|CDK1|PSMB10|PSMF1|PSMD8|PSMC2|PSMD6|CCNA2|PSMD4|PSMB4|MAD2L1|PSMB7|UBE2C|PSMD12|PSMA7|PSMA4|SEM1|PSMD9|CDC26|PSMD11|PSMD2|CDC23|CDC27|ANAPC10|PSMC6|CCNB1|PTTG1|PSMA1|BUB3|PSMA5|PSMC1|PSMA6
R-HSA-15869	Metabolism of nucleotides	1.52e-06	100	RRM2|RRM1|DHODH|GMPS|AK1|ADK|IMPDH2|PFAS|UCK2|DUT|PAICS|HPRT1|CDA|TYMS|DCK|ENTPD4|GSR|NT5C|ITPA|DCTPP1|AMPD2|GLRX|NUDT9|NT5M|TXNRD1|AK2|LHPP|ADA|PPAT|NT5C2|IMPDH1|NUDT1|TK1|NME1|CTPS1|NUDT5|PNP|APRT|GART|TK2|UCK1|DTYMK|CTPS2|NME3|NUDT16|AK4|ADSL|DCTD|GDA|UMPS|NUDT18|NME2|GMPR2|NT5C3A|CMPK1|ENTPD6|DPYD|ADSSL1|TXN|UPP1|NUDT15|ATIC|ENTPD7|TYMP|AMPD3|ENTPD1|DGUOK|UCKL1|RRM2B|NT5E|DNPH1|ADAL|CAD|NME4|…	NSCLC_H157|GBM_NCH644|GBM_SF188|GasC_AGS|GasC_KATOIII|PanC_AsPC1|PanC_BxPC3			CDA|RRM2|CTPS2|PFAS|RRM1|DHODH|DCK|DUT|GLRX|GSR|AK1|TXNRD1|DPYD|UCK1|NUDT16|DCTD|NME3|LHPP|ENTPD5|GMPS|TYMS|ADSSL1|GPX1|TK1|ADSL|XDH|GMPR2|AK2|ADA|IMPDH2|UPB1|ENTPD4|HPRT1					APRT|DCTPP1|IMPDH1|IMPDH2|PAICS|PFAS|ITPA|UCK2|HPRT1|NME1|DHODH|GPX1|TXN|NT5C2|NME2|PNP|ENTPD4|GART|ADPRM|AK2|GLRX|DNPH1|RRM2	RRM1|IMPDH2|HPRT1|RRM2|DUT|NME1|PNP|DCTPP1|ADK|PFAS|ENTPD4|TYMS|AK2|PAICS|NUDT5|PPAT|DTYMK|NUDT1|GMPS|GART|UCK2|TXN|ENTPD1|DHODH|CTPS1|GDA|TXNRD1|IMPDH1|APRT|UMPS|AMPD2|NME2|ITPA|ENTPD6|AK1|NT5C3A|NT5M|ADA|AK9|DNPH1|AK5|GUK1|NUDT16|CAD|LHPP|GLRX|ATIC|TK1|NT5C2|PUDP|NUDT18|DCK|UPP1|CTPS2|GSR|DCTD|RRM2B|AMPD3		RRM2|DUT|PAICS|RRM1|ADK|GMPS|HPRT1|DCK|IMPDH2|CTPS1|UCK2|AK4|DTYMK|PFAS|AMPD2|NUDT15|DHODH|NT5C3A|TK1|AK2|UMPS|NME4|PPAT|NT5C|GSR|IMPDH1|NUDT5|TK2|DCTPP1|NME2|NUDT16|ENTPD2|ENTPD4|CDA|PUDP|TXN|NME1|TXNRD1|ADA|NUDT1|NUDT18|ITPA|ENTPD6|DGUOK|GART|APRT|ATIC|DNPH1|TYMS|DCTD|CMPK1|PNP|LHPP|RRM2B	RRM2|CTPS1|AK4|PAICS|GMPS|GSR|GLRX|DHODH|ADK|RRM1|HPRT1|TXNRD1|UPP1|NME3|NT5E|UMPS|UCK2|IMPDH1|PFAS|PPAT|AK9|NME4|TYMS|PNP|ITPA|CDA|NT5C|PUDP|DCK|NME1|GMPR|AMPD2|AK1|NT5C3A|ENTPD4|GART|GMPR2|NUDT1|NUDT18|UCK1|NUDT9|ENTPD8|IMPDH2|TXN|CMPK1|NUDT15|TK2|DTYMK|DUT	AK1|NUDT9|TYMP|DHODH|AK4|ADK|PFAS|UCK2|UPP1|ITPA|LHPP|DPYD|CTPS2|PAICS|AMPD2|UCK1|DNPH1|CDA|UMPS|ENTPD1|GSR|GLRX|NUDT5|ENTPD6|AMPD3|GDA|TK2|SAMHD1|DUT|ENTPD4|IMPDH1|GMPS|DCTPP1|NME2|NT5C|ADA|GMPR2|RRM1|DCTD|IMPDH2|NT5E|PPAT|ENTPD2|TYMS|CTPS1	IMPDH2|AK1|ADK|ITPA|RRM2|AMPD2|APRT|TK1|CDA|NT5C|ENTPD4|PAICS|DHODH|AK2|AMPD3|PFAS|DUT|NUDT9|RRM1|NME1|UCK1|NME3|GDA|TYMS|ENTPD7|XDH|DCTD|GLRX|GMPS|TXNRD1|NT5C3A|GART|AK9|CTPS1|ADA|UCK2|NUDT16|DCK|LHPP|DCTPP1|ATIC|NT5C2|NUDT1|ENTPD5|DGUOK|PNP|HPRT1|CMPK1|TYMP|DNPH1|NME2|RRM2B|IMPDH1|TK2|NUDT18|NUDT5|ENTPD2|AK4|GPX1
R-HSA-8878159	Transcriptional regulation by RUNX3	1.54e-06	96	JAG1|CDKN1A|KAT2A|PSMD7|PSMD6|CBFB|TEAD4|PSMC3|HES1|CCND1|MYC|PSMD12|PSME3|KAT2B|RPS27A|PSMA3|PSMD8|PSMB2|PSMD14|MAMLD1|PSMD9|SRC|PSMD1|PSMB9|PSME2|CREBBP|PSMA5|WWTR1|PSMB8|SPP1|ZFHX3|PSMB10|PSMD4|BCL2L11|MDM2|PSMC1|PSMB1|PSMD13|YAP1|PSME1|PSMA7|SNW1|TCF7|PSMA2|FOXO3|SMAD4|PSMD3|TGFB1|PSMF1|PSMD11|EP300|SMAD3|PSMB6|UBA52|NOTCH1|MAML3|TEAD2|PSMC6|TEAD1|PSMB7|PSMA4|SMURF1|PSMC2|MAML2|SEM1|RUNX3|PSM…	GBM_SF188|GasC_AGS|GasC_KATOIII|PanC_BxPC3									KAT2B|TCF7|TEAD4|RPS27A|MAML3|SNW1|PSME3|PSMB2|CCND1|HES1|RUNX3|MYC|PSMD14|CBFB|PSMD13|PSMA7|PSMC3|PSMA3|UBA52|PSMD6|PSMB7|JAG1|PSMB6|PSMD7|PSMB3|PSMD8|MDM2|PSMA5|PSMC1|SEM1|PSMD1|PSMB9|PSMB1|PSMC5|YAP1|PSMA4|NOTCH1|PSMD12|CDKN1A|PSMB10|PSME2|PSMD4|PSMC6|ZFHX3|BCL2L11|PSMD2|CREBBP|ITGA4|TGFB1|SMAD4|SPP1|PSMD3|TCF7L1|RBPJ|TEAD1|PSMC4|MAML2|PSMD11|MAMLD1		JAG1|PSMD12|KAT2B|PSMD6|CBFB|PSMD14|PSMD7|MAML3|PSMB2|CDKN1A|SNW1|PSMD1|RPS27A|PSMC6|PSMA4|PSMC3|SMAD3|PSMA5|PSMB1|PSME3|PSMA3|TEAD4|PSMD11|PSMD13|PSMA7|SEM1|PSMC2|PSMD8|PSMD4|SRC|WWTR1|TGFB1|PSMB3|SMURF1|PSMB6|PSMB7|PSMD9|PSMD3|UBA52|NOTCH1|EP300|CREBBP|ZFHX3|TCF7|PSMF1|PSMA1|YAP1|PSME2|PSMC4|PSMC5|SMAD4|PSMD10|PSMA6|BCL2L11|PSMC1	PSMD14|PSMD7|PSMD6|PSMD11|JAG1|PSMD1|PSMD12|PSMC1|PSMB2|PSMA5|CBFB|PSMC2|KAT2A|RORC|TCF7|SRC|PSMA1|PSMA3|SNW1|CCND1|PSME3|PSMC6|TEAD4|PSMB1|MYC|RPS27A|PSMC3|TGFB1|SEM1|PSMD13|PSMD4|PSMC5|PSMA4|MDM2|PSMD3|PSMA6|TEAD2|MAML2|KRAS|PSMA7|KAT2B|PSMC4|PSMD8|PSMB6|PSMB7|YAP1|TCF7L2|BCL2L11|PSMB3|CREBBP|PSMD2|NOTCH1|PSME2|PSMB4|HES1|SMURF2|TEAD3|FOXO3		PSMC3|PSME2|PSME3|PSMB2|UBB|PSMD13|SPP1|HDAC4|SMAD3|RPS27A|YAP1|PSMA3|UBA52|PSMB3|PSMB6|PSMB1|CTNNB1|PSMD1|CREBBP|PSMC4|MAML3|PSMD3|PSMD14|PSME1|BCL2L11|KAT2A|PSMD7|PSMB10|PSMF1|TCF7L1|SRC|PSMD8|PSMC2|PSMD6|PSMD4|JAG1|PSMB4|PSMB7|KAT2B|PSMD12|PSMA7|PSMA4|CCND1|SEM1|PSMD9|WWTR1|TGFB1|TCF7|PSMD11|PSMD2|NOTCH1
R-HSA-5685938	HDR through Single Strand Annealing (SSA)	1.78e-06	37	RFC3|EXO1|BLM|BARD1|RFC5|RFC4|RPA2|RFC2|BRCA1|WRN|BRIP1|ATRIP|RAD51|DNA2|RPA1|NBN	NSCLC_A549|NSCLC_H157|NSCLC_HCC4006|GBM_SF188|GasC_AGS|GasC_KATOIII|PanC_AsPC1|Meso_CD473	EXO1|BLM|RFC3|RFC5|BRCA1|BARD1|RFC4|WRN|RPA2|DNA2|RFC2|RAD50|RPA3|NBN|RPA1|RBBP8|ATRIP|ATM|RMI1|RAD51|RAD17|ERCC1|ATR		EXO1|RFC3|BLM|BARD1|RFC4|BRCA1|ATRIP|RBBP8|WRN|NBN|RFC5|RMI1|DNA2|RAD51		RFC2|RFC3|RPA2|RFC4|BRCA1|RFC5|RMI1|EXO1|TOP3A|WRN|DNA2|BLM|ATRIP|ERCC4|BARD1|RPA1|RAD51|ATR|RBBP8|NBN|RPA3|BRIP1				RFC5|RFC2|RFC3|RFC4|EXO1|RPA2|BLM|RAD51|BRIP1|TOPBP1|RPA3|RAD9A|RPA1|ATRIP|BRCA1|TOP3A|DNA2|RMI1|BARD1|MRE11|RMI2|NBN|ATM|RAD1|RBBP8		RFC3|EXO1|RFC5|RFC4|BLM|RAD51|BARD1|DNA2|RAD1|RPA1|RFC2|RPA2|RHNO1|ATRIP|RBBP8|BRIP1|MRE11|RPA3|RAD52|NBN|RAD9A|RMI2|BRCA1|RMI1|WRN	RFC3|BARD1|DNA2|RAD51|BLM|RAD1|ATRIP|RFC4|TOPBP1|RFC5|EXO1|RFC2|RMI1|BRCA1|BRIP1|RPA1|RPA2|RBBP8|NBN|ATR	ATRIP|WRN|ERCC1|BARD1|MRE11|BRIP1|RFC3|RMI2|RPA2|RPA1|RAD1|DNA2|RFC5|RFC4|RHNO1|BLM|RMI1|HUS1|BRCA1|ERCC4|ABL1|NBN		BRIP1|RAD52|BARD1|NBN|RHNO1|RAD51|RFC3|RAD1|MRE11|TOPBP1|BRCA1|RFC4|WRN|RPA3|BLM|EXO1|RBBP8|RMI1|RPA1|RPA2|RFC5
R-HSA-5357801	Programmed Cell Death	1.92e-06	184	LMNB1|OPA1|CYCS|HMGB2|HMGB1|H1-2|KPNB1|PSMD7|PSMD6|PSMC3|GSN|TNFRSF10B|PPP3CC|SFN|TLR4|MAGED1|TNFRSF10A|PSMD12|PSME3|RPS27A|DYNLL2|PSMA3|TFDP1|PSMD8|STAT3|MAPK1|MLKL|CLSPN|PSMB2|YWHAZ|PSMD14|OMA1|C1QBP|BIRC3|DAPK1|PSMD9|TICAM1|DBNL|PSME4|YWHAQ|PSMD1|PSMB9|PSME2|CFLAR|VIM|PSMA5|CARD8|BMF|PMAIP1|BCL2|PSMB8|BCL2L1|PSMB10|YWHAE|PSMD4|BCL2L11|TFDP2|PSMC1|PSMB1|PSMD13|PSME1|CASP3|PSMA7|BAX|PSMA2|FAS|TP…	GasC_AGS|GasC_KATOIII|PanC_BxPC3											LMNB1|HMGB1|HMGB2|CYCS|PSMD12|PSMD6|CLSPN|C1QBP|TNFRSF10B|PSMD14|TFDP1|PSMD7|PSMB2|CASP3|FAS|KPNB1|H1-2|PSMD1|CARD8|APIP|YWHAQ|DYNLL2|RPS27A|PSMC6|PSMA4|PSMC3|OPA1|YWHAH|PSMA5|TICAM1|PSMB1|OCLN|PSME3|PSMA3|SPTAN1|PPP1R13B|PSMD11|YWHAZ|PSMD13|VIM|PSMA7|GSN|SEM1|STAT3|PSMC2|RIPK1|PSMD8|CFLAR|E2F1|PSMD4|PLEC|CDH1|TLR4|CASP6|H1-0|TFDP2|PSMB3|YWHAB|MAPK8|DSP|NMT1|DIABLO|PSMB6|PSMB7|PSMD9|PSMD3|UBA52|P…	YWHAZ|PSMD14|PSMD7|TNFRSF10A|PSMD6|PSMD11|PSME4|CYCS|PSMD1|PPP3CC|PSMD12|KPNB1|PSMC1|PPP3R1|PLEC|YWHAG|PSMB2|PSMA5|BMF|BBC3|PSMC2|CLSPN|YWHAB|KPNA1|LMNB1|DSG3|NMT1|OPA1|PKP1|YWHAH|HMGB1|DSG2|YWHAQ|PSMA1|PSMA3|FAS|PSME3|MAGED1|YWHAE|TFDP1|TP73|PSMC6|TJP2|DAPK2|C1QBP|BIRC3|PSMB1|SPTAN1|STK26|RPS27A|PSMC3|CASP9|TJP1|OMA1|DIABLO|ARHGAP10|SFN|SEM1|PSMD13|TFDP2|PSMD4|DNM1L|MAPK3|MLKL|VIM|STK24|RIPK3|BC…		H1-0|PSMC3|H1-2|MAGED1|PSME2|YWHAQ|DAPK1|GSN|PSME4|PSME3|PKP1|DSG3|PSMB2|SFN|UBB|CYCS|PSMD13|HMGB1|TLR4|HMGB2|TP63|RPS27A|PTK2|LMNB1|C1QBP|DNM1L|PSMA3|UBA52|OPA1|DSP|PSMB3|PSMB6|PSMB1|CTNNB1|PSMD1|PSMC4|KPNB1|PSMD3|AKT1|PSMD14|PSME1|BCL2L11|TRADD|PSMD7|CARD8|BAX|PSMB10|PSMF1|PRKCD|YWHAB|TICAM1|OMA1|LMNA|UNC5B|DBNL|TRAF2|PSMD8|PSMC2|PSMD6|CDH1|YWHAZ|CD14|ACIN1|BAK1|PSMD4|PPP3CC|TJP1|PSMB4|YWHAE|PS…
R-HSA-166166	MyD88-independent TLR4 cascade	2e-06	97	APP|IRAK2|DUSP3|HMGB1|NFKBIA|MAPKAPK3|RPS6KA2|TLR4|NFKB2|SARM1|RPS27A|MAP3K8|JUN|NFKBIB|DUSP4|MAPK1|UBE2D2|SKP1|BIRC3|TICAM1|UBE2N|IKBKB|VRK3|BTRC|PPP2R1B|CUL1|DUSP6|TANK|ATF2|MAPK11|IRF3|MAP2K3|MAPK9|MAPK7|RPS6KA3|TBK1|FBXW11|FOS|TRAF3|NOD1|NKIRAS1|IKBKE|MAPK8|PPP2CA|UBA52|RPS6KA5|UBE2V1|TICAM2|MAP2K6|RPS6KA1|DUSP7|TNIP2|UBE2D1|PPP2R1A|RIPK1|MAPKAPK2|IRF7|BIRC2|MAP2K4|LY96|IKBKG|RIPK2|NFKB1|PPP2…	combined
R-HSA-937061	TRIF(TICAM1)-mediated TLR4 signaling	2e-06	97	APP|IRAK2|DUSP3|HMGB1|NFKBIA|MAPKAPK3|RPS6KA2|TLR4|NFKB2|SARM1|RPS27A|MAP3K8|JUN|NFKBIB|DUSP4|MAPK1|UBE2D2|SKP1|BIRC3|TICAM1|UBE2N|IKBKB|VRK3|BTRC|PPP2R1B|CUL1|DUSP6|TANK|ATF2|MAPK11|IRF3|MAP2K3|MAPK9|MAPK7|RPS6KA3|TBK1|FBXW11|FOS|TRAF3|NOD1|NKIRAS1|IKBKE|MAPK8|PPP2CA|UBA52|RPS6KA5|UBE2V1|TICAM2|MAP2K6|RPS6KA1|DUSP7|TNIP2|UBE2D1|PPP2R1A|RIPK1|MAPKAPK2|IRF7|BIRC2|MAP2K4|LY96|IKBKG|RIPK2|NFKB1|PPP2…	combined
R-HSA-6791312	TP53 Regulates Transcription of Cell Cycle Genes	2.17e-06	49	CCNA2|CCNE2|RBL1|NPM1|CDC25C|E2F8|CDK2|ZNF385A|CDKN1A|E2F7|PCNA|PCBP4|SFN|PRMT1|CCNE1|CNOT8|AURKA|TFDP1|CCNB1|CDKN1B|GADD45A|CDK1|PLK3|BTG2|CNOT10|PLK2|CNOT4|TFDP2|CNOT7|BAX|TNKS1BP1|RQCD1|ARID3A|E2F4|EP300|CARM1|CNOT1|CNOT2|CNOT6|CENPJ|CNOT6L|RBL2|RGCC|CNOT11	NSCLC_H1299|NSCLC_H157|GBM_SF188|GasC_AGS|GasC_KATOIII|Meso_CD473		ZNF385A|CNOT8|CCNA2|RQCD1|SFN|CDC25C|CCNE2|CDK2|CCNE1|E2F8|PRMT1|RBL1|E2F7|GADD45A|PCBP4|CNOT2|CNOT4|CDKN1A|CNOT6|RBL2|CDKN1B|EP300|CNOT3|CCNA1|CNOT10|BTG2|CARM1|TFDP1|CENPJ|TNKS1BP1|PLAGL1|PLK3	CCNE2|RBL1|SFN|CCNE1|GADD45A|CCNA2|E2F8|E2F7|CNOT8|CDKN1B|CDKN1A|TFDP2|ZNF385A|CDK2|CNOT6L						NPM1|CCNA2|PCNA|ZNF385A|CDK2|E2F8|CCNE1|RBL1|AURKA|TFDP1|E2F1|CCNB1|CNOT10|CCNE2|GADD45A|PRMT1|CARM1|CDKN1B|CNOT11|PCBP4|CDK1|E2F4|CDC25C|RGCC|CENPJ|CNOT6L|E2F7|TNKS1BP1|ARID3A|CNOT7|CDKN1A|RBL2|PLK2|CNOT8		NPM1|CDK1|CCNA2|PCNA|AURKA|CDC25C|CDK2|CCNB1|TFDP1|CNOT7|RBL1|CDKN1A|CNOT10|PRMT1|CCNE1|PLK2|CENPJ|PCBP4|E2F1|CNOT2|E2F8|CCNE2|TFDP2|CNOT4|GADD45A|E2F4|EP300|BTG2|CNOT11|PLK3	BTG2|NPM1|PLK3|E2F7|RBL1|CDKN1B|CCNA2|CDK2|PCNA|CCNE2|CNOT10|TFDP1|CDK1|PLK2|E2F8|CNOT1|E2F4|AURKA|CNOT8|SFN|TFDP2|PCBP4|CNOT11|CNOT7|CENPJ|PRMT1|CCNB1|CARM1|ZNF385A|TNKS1BP1|RBL2|CNOT2			CDKN1A|PLK3|BTG2|BAX|CDK1|E2F8|CCNA2|CDK2|CDC25C|NPM1|CCNB1|RBL1|CDKN1B|CNOT6L|E2F7|AURKA|CNOT7|CNOT6|PLAGL1|TFDP2|PLK2|CCNE2|CNOT10|GADD45A|TP53|TNKS1BP1|CNOT2|RGCC|CNOT4|CENPJ|CNOT1|RBL2
R-HSA-194441	Metabolism of non-coding RNA	2.4e-06	53	NUP107|SNRPB|NUP54|SNRPD1|NUP37|NUP155|SNRPD3|NUP93|GEMIN5|SNRPF|NUP85|SEH1L|RAE1|NDC1|NUP188|SNRPE|NUP35|GEMIN4|CLNS1A|NUP50|NUP133|NUP88|SNRPG|AAAS|PRMT5|NUP205|NUP62|TGS1|SMN1|NUP160|GEMIN6|WDR77|NUP210|NUP153|NCBP2|NUP214|GEMIN8|GEMIN2|SNRPD2|TPR|DDX20|SNUPN|PHAX|GEMIN7|NUP43|NCBP1|NUP58	NSCLC_H157|GBM_NCH644|GBM_SF188|GasC_AGS|GasC_KATOIII|PanC_BxPC3|Meso_CD473			AAAS|NUP85|NUP37|NUP214|NUP155|GEMIN5|NUP93|NUP188|NUP205|PRMT5|SMN1|NUP107|TPR|NUP133|SNRPD3|GEMIN4|NUP88|CLNS1A|PHAX|SEC13|SNRPF|SNRPE|SNRPD1|SNUPN|NCBP2|NUP62|NUP54|SEH1L|WDR77|TGS1|GEMIN8					SNRPB|SNRPD2|NUP54|NUP107|WDR77|SNRPD1|GEMIN5|NUP62|NUP93|SNRPE|SNRPF|SNRPD3|NCBP2|PRMT5|NDC1|SNRPG|RANBP2|SEH1L|NUP50|NUP188	SNRPE|SNRPG|SNRPF|SNRPD1|GEMIN5|NUP85|RAE1|SNRPB|NUP88|NUP93|NDC1|NUP107|NUP35|SNRPD3|SEH1L|CLNS1A|SNRPD2|NUP210|NUP50|NUP155|PRMT5|NUP54|DDX20|NUP133|NUP188|NUP205|NUP160|NUP58|GEMIN6|NCBP1|NUP62|POM121C|TGS1|GEMIN4|NUP153|NUP37|WDR77|NUP42|SMN1|AAAS		NUP54|NUP35|SEH1L|SNRPD3|NUP37|NUP155|SNRPD1|CLNS1A|SMN1|NUP88|GEMIN2|SNRPB|NUP85|SNRPF|NUP107|NUP62|NDC1|GEMIN5|RAE1|SNRPE|GEMIN6|NUP43|NUP133|SNRPD2|SNRPG|NUP93|GEMIN4|PHAX|NUP188|TGS1|AAAS|NCBP1	NUP205|SNRPD1|NUP155|SEH1L|NUP153|NUP35|NDC1|NUP107|NUP54|GEMIN8|SNRPF|NUP50|NUP160|NUP188|NUP88|SNRPB|NUP37|NUP58|NUP85|NUP93|GEMIN4|POM121|NUP62|GEMIN5|SNRPE|TGS1|GEMIN2|DDX20|RAE1|PHAX|SMN1|PRMT5|POM121C|WDR77|NUP98|NCBP1|NUP133|SNRPG|CLNS1A|RANBP2|NCBP2|TPR		SNRPB|NUP54|NUP93|PRMT5|NDC1|NUP133|GEMIN5|SEH1L|NUP37|SNRPD1|NUP155|GEMIN4|NUP107|CLNS1A|TGS1|NUP85|SNRPF|NUP153|NUP88|NUP62|NUP205|SNUPN|TPR|SNRPD2|NUP188|NUP160|POM121|SNRPE|DDX20|GEMIN2|WDR77|SNRPD3|NUP58|SNRPG|NUP98|NUP50|GEMIN7|RAE1	NDC1|GEMIN2|SNRPD3|NUP35|NUP107|SNRPB|NUP188|NUP43|SNRPE|TGS1|TPR|NUP133|SNRPD1|NUP50|NUP153|SNRPG|NUP205|NUP37|NUP93|GEMIN4|NCBP2|RAE1|NUP54|NUP160|NUP155|SNRPF|NUP210|NUP85|CLNS1A|WDR77|AAAS|POM121|NUP98|GEMIN8|GEMIN7|NUP58|NUP62
R-HSA-191859	snRNP Assembly	2.4e-06	53	NUP107|SNRPB|NUP54|SNRPD1|NUP37|NUP155|SNRPD3|NUP93|GEMIN5|SNRPF|NUP85|SEH1L|RAE1|NDC1|NUP188|SNRPE|NUP35|GEMIN4|CLNS1A|NUP50|NUP133|NUP88|SNRPG|AAAS|PRMT5|NUP205|NUP62|TGS1|SMN1|NUP160|GEMIN6|WDR77|NUP210|NUP153|NCBP2|NUP214|GEMIN8|GEMIN2|SNRPD2|TPR|DDX20|SNUPN|PHAX|GEMIN7|NUP43|NCBP1|NUP58	NSCLC_H157|GBM_NCH644|GBM_SF188|GasC_AGS|GasC_KATOIII|PanC_BxPC3|Meso_CD473			AAAS|NUP85|NUP37|NUP214|NUP155|GEMIN5|NUP93|NUP188|NUP205|PRMT5|SMN1|NUP107|TPR|NUP133|SNRPD3|GEMIN4|NUP88|CLNS1A|PHAX|SEC13|SNRPF|SNRPE|SNRPD1|SNUPN|NCBP2|NUP62|NUP54|SEH1L|WDR77|TGS1|GEMIN8					SNRPB|SNRPD2|NUP54|NUP107|WDR77|SNRPD1|GEMIN5|NUP62|NUP93|SNRPE|SNRPF|SNRPD3|NCBP2|PRMT5|NDC1|SNRPG|RANBP2|SEH1L|NUP50|NUP188	SNRPE|SNRPG|SNRPF|SNRPD1|GEMIN5|NUP85|RAE1|SNRPB|NUP88|NUP93|NDC1|NUP107|NUP35|SNRPD3|SEH1L|CLNS1A|SNRPD2|NUP210|NUP50|NUP155|PRMT5|NUP54|DDX20|NUP133|NUP188|NUP205|NUP160|NUP58|GEMIN6|NCBP1|NUP62|POM121C|TGS1|GEMIN4|NUP153|NUP37|WDR77|NUP42|SMN1|AAAS		NUP54|NUP35|SEH1L|SNRPD3|NUP37|NUP155|SNRPD1|CLNS1A|SMN1|NUP88|GEMIN2|SNRPB|NUP85|SNRPF|NUP107|NUP62|NDC1|GEMIN5|RAE1|SNRPE|GEMIN6|NUP43|NUP133|SNRPD2|SNRPG|NUP93|GEMIN4|PHAX|NUP188|TGS1|AAAS|NCBP1	NUP205|SNRPD1|NUP155|SEH1L|NUP153|NUP35|NDC1|NUP107|NUP54|GEMIN8|SNRPF|NUP50|NUP160|NUP188|NUP88|SNRPB|NUP37|NUP58|NUP85|NUP93|GEMIN4|POM121|NUP62|GEMIN5|SNRPE|TGS1|GEMIN2|DDX20|RAE1|PHAX|SMN1|PRMT5|POM121C|WDR77|NUP98|NCBP1|NUP133|SNRPG|CLNS1A|RANBP2|NCBP2|TPR		SNRPB|NUP54|NUP93|PRMT5|NDC1|NUP133|GEMIN5|SEH1L|NUP37|SNRPD1|NUP155|GEMIN4|NUP107|CLNS1A|TGS1|NUP85|SNRPF|NUP153|NUP88|NUP62|NUP205|SNUPN|TPR|SNRPD2|NUP188|NUP160|POM121|SNRPE|DDX20|GEMIN2|WDR77|SNRPD3|NUP58|SNRPG|NUP98|NUP50|GEMIN7|RAE1	NDC1|GEMIN2|SNRPD3|NUP35|NUP107|SNRPB|NUP188|NUP43|SNRPE|TGS1|TPR|NUP133|SNRPD1|NUP50|NUP153|SNRPG|NUP205|NUP37|NUP93|GEMIN4|NCBP2|RAE1|NUP54|NUP160|NUP155|SNRPF|NUP210|NUP85|CLNS1A|WDR77|AAAS|POM121|NUP98|GEMIN8|GEMIN7|NUP58|NUP62
R-HSA-187577	SCF(Skp2)-mediated degradation of p27/p21	3e-06	60	CCNA2|CCNE2|SKP2|CDK4|CDK2|CDKN1A|PSMD7|PSMD6|PSMC3|CCND1|CKS1B|PSMD12|PSME3|RPS27A|CCNE1|PSMA3|PSMD8|SKP1|PSMB2|PSMD14|CDKN1B|PSMD9|PSMD1|PSMB9|PSME2|PSMA5|CUL1|PSMB8|PSMB10|PSMD4|PSMC1|PSMB1|PSMD13|PSME1|PSMA7|PSMA2|PSMD3|PSMF1|PSMD11|PSMB6|UBA52|PSMC6|PSMB7|PSMA4|PSMC2|SEM1|PSMB3|PSMD2|PSMC4	GBM_SF188|GasC_AGS|GasC_KATOIII|PanC_BxPC3									CDK4|CCNA2|CUL1|CDK2|SKP2|CKS1B|RPS27A|CCNE1|PSME3|PSMB2|CCND1|PSMD14|CCNE2|PSMD13|PSMA7|PSMC3|PSMA3|UBA52|PSMD6|CDKN1B|PSMB7|PSMB6|PSMD7|PSMB3|PSMD8|PSMA5|PSMC1|SEM1|PSMD1|PSMB9|PSMB1|PSMC5|PSMA4|PSMD12|CDKN1A|PSMB10|PSME2|PSMD4|PSMC6|PSMD2		SKP2|CCNA2|PSMD12|PSMD6|CDK2|CKS1B|PSMD14|PSMD7|PSMB2|CDKN1A|PSMD1|CUL1|PTK6|RPS27A|PSMC6|PSMA4|PSMC3|PSMA5|CDK4|CCNE1|PSMB1|PSME3|PSMA3|PSMD11|PSMD13|PSMA7|SEM1|PSMC2|PSMD8|PSMD4|CCNE2|PSMB3|PSMB6|PSMB7|PSMD9|PSMD3|UBA52|PSMF1|SKP1|PSMA1|PSME2|PSMC4|PSMC5|PSMD10|PSMA6|PSMC1|PSMB4	PSMD14|PSMD7|PSMD6|PSMD11|PSMD1|PSMD12|PSMC1|PSMB2|PSMA5|PSMC2|CDKN1B|CCNA2|PSMA1|PSMA3|CDK2|CCND1|PSME3|CCNE2|PSMC6|PSMB1|RPS27A|PSMC3|SEM1|PSMD13|CUL1|PSMD4|CKS1B|PSMC5|PSMA4|PSMD3|PSMA6|PSMA7|PSMC4|PSMD8|PSMB6|PSMB7|PSMB3|PSMD2|PSME2|PSMB4		PSMC3|PSME2|PSME3|PSMB2|UBB|PSMD13|RPS27A|CDK4|PSMA3|UBA52|PSMB3|PSMB6|PSMB1|PSMD1|PSMC4|PSMD3|CCNE2|PSMD14|PSME1|PSMD7|PSMB10|PSMF1|PSMD8|PSMC2|PSMD6|CCNA2|SKP2|PSMD4|PSMB4|CCNE1|PSMB7|PSMD12|PSMA7|PSMA4|CCND1|SEM1|PSMD9|PSMD11|CUL1|PSMD2|PSMC6|PSMA1|PSMA5|PSMC1|PSMA6
R-HSA-1655829	Regulation of cholesterol biosynthesis by SREBP (SREBF)	3.12e-06	56	SCD|TM7SF2|KPNB1|MBTPS1|FDFT1|INSIG2|DHCR7|RAN|PPARA|SQLE|GPAM|SAR1B|CREBBP|TBL1X|TGS1|SREBF1|NFYB|MBTPS2|SMARCD3|HMGCS1|MVD|GGPS1|LSS|CHD9|CYP51A1|IDI1|NFYC|RXRA|HMGCR|SC5DL|INSIG1|SEC24A|PMVK|CARM1|SREBF2|SEC24D|SEC24C|FDPS|NFYA|FASN|MTF1|MVK|HELZ2|SC5D|NCOA6|SCAP|TBL1XR1|ACACB	NSCLC_A549|GBM_JHH520|PanC_AsPC1|Meso_CD473	SCD|INSIG2|SC5DL|FDFT1|GGPS1|DHCR7|TBL1X|CREBBP|SMARCD3|MVK|GPAM|SQLE|SAR1B|IDI1|RAN|NCOA6|CHD9|PMVK|SEC23A|MBTPS1|RXRA|SEC24B|NFYC|NFYB|HMGCR|NFYA|TM7SF2|MTF1|FDPS|NCOA1|SEC24A|KPNB1|SREBF2|ACACA|INSIG1						MVD|HMGCS1|HMGCR|MVK|FDFT1|SQLE|CARM1|IDI1						SCD|MVD|SEC24D|SAR1B|SREBF1|SEC24A|DHCR7|CYP51A1|SC5D|FASN|MVK|MBTPS1|TM7SF2|SQLE|TGS1|ACACB|INSIG2|IDI1|FDFT1|MBTPS2|CARM1|FDPS|NFYB|HELZ2		NFYB|GGPS1|DHCR7|TBL1XR1|TGS1|SREBF2|FDFT1|NFYC|TM7SF2|FASN|SP1|MVD|FDPS|CHD9|SCD|LSS|CYP51A1|SMARCD3|MBTPS1|KPNB1|NCOA1|SEC23A|SCAP|HELZ2|MVK|RXRA|SEC24C|GPAM|SQLE|IDI1|SAR1B|PPARA|RAN
R-HSA-110314	Recognition of DNA damage by PCNA-containing replication complex	3.14e-06	30	RFC3|POLE2|POLD3|RFC5|RFC4|RPA2|RFC2|POLE3|RAD18|USP1|PCNA|POLD2|DTL|RPA1	NSCLC_A549|GBM_SF188|GasC_AGS|GasC_KATOIII|PanC_BxPC3	POLE2|RFC3|RFC5|POLD3|RFC4|DTL|RPA2|POLD2|PCNA|POLE3|RFC2|RFC1|RPA3|USP1|RPA1|CUL4A|RBX1								RFC5|POLE2|POLD2|RFC2|PCNA|RFC3|DTL|POLD3|USP1|RFC4|RPA2|RAD18		RFC3|POLE2|RFC5|RFC4|DTL|RAD18|PCNA|POLE3|RPA1|RFC2|USP1|RPA2|POLD2|POLD3|POLD1|RPS27A	RAD18|RFC3|PCNA|POLE2|CUL4A|RBX1|RFC4|POLD3|USP1|DTL|RFC1|RPS27A|RFC5|POLE3|RFC2|RPA1|RPA2|WDR48		UBB|RPS27A|RAD18|UBA52|RFC3|DDB1|POLD2|RFC2|PCNA|POLE|RBX1|POLE2|USP1|POLD1|RFC1|RPA1|UBE2B|POLE3|POLD3|CUL4A|WDR48|RPA3|RFC4|RFC5
R-HSA-983169	Class I MHC mediated antigen processing & presentation	3.58e-06	373	FBXO2|SKP2|UBE2C|FBXO4|FBXO32|CDC20|RNF126|UNKL|CCNF|MIB2|UBR4|UBE2H|RNF138|TRIM4|PSMD7|FBXO9|ANAPC5|CBLB|PSMD6|TAPBP|PSMC3|FBXO44|MYLIP|NEDD4L|SEC61A2|UBE2J1|UBE3B|HECTD3|ITGAV|THOP1|ASB6|TRAIP|TLR4|ANAPC1|RNF213|FBXW9|PSMD12|PSME3|RPS27A|KLHL3|HERC6|GAN|PSMA3|PSMD8|ANAPC10|UBE2D2|HLA-B|WSB1|SKP1|CUL7|ASB13|UBE2G1|PSMB2|RNF19A|PSMD14|FBXL20|KLHL5|BLMH|PSMD9|KCTD7|UBE2N|FBXO15|IKBKB|LNPEP|FBXO21|…	GBM_SF188|PanC_BxPC3									RNF19A|TLR4|MRC2|UBE2H|UBE2C|CUL1|UBE2S|KLHL5|GAN|ITGAV|TAPBP|RNF213|SKP2|GLMN|RPS27A|ERAP2|KLHL21|BLMH|SIAH2|HERC4|PSME3|MYLIP|LRR1|FBXO4|PSMB2|UBE2D2|RNF126|CTSS|UBE2J1|LMO7|CUL7|ITGB5|PSMD14|ANAPC5|PSMD13|UBA7|FBXW10|UBE2Q2|CDC27|ERAP1|NEDD4L|TRAIP|PSMA7|THOP1|KCTD7|PSMC3|DZIP3|CDC20|ASB6|UBE2G1|PSMA3|RBX1|RNF138|RBCK1|CDC23|KBTBD8|ELOC|UBA52|PSMD6|UBE2V2|FBXL5|HECTD3|UBE2L6|UBE2E3|RNF4|CCNF|C…					PSMC3|FBXO2|RNF126|FBXO27|PSME2|VAMP3|THOP1|PSME4|PSME3|FBXO44|FBXO4|IKBKB|UFL1|PSMB2|UBB|ANAPC5|PSMD13|UBE2H|UBR4|TLR4|NEDD4|UBE3B|UNKL|BTBD1|BTRC|FBXW9|RNF213|RPS27A|ANAPC1|MYLIP|SAR1B|PSMA3|UBA52|BLMH|KLHL42|LNX1|HERC6|RNF138|PSMB3|UBE2D1|PSMB6|NEDD4L|PSMB1|MGRN1|PSMD1|ERAP1|CYBA|RBCK1|RNF19A|KLHL25|MKRN1|FBXW11|FBXO9|PSMC4|CDC34|FBXO7|B2M|LONRF1|KCTD6|GLMN|PSMD3|KLHL13|UBE2G2|PSMD14|SEC61A1|R…
R-HSA-6804756	Regulation of TP53 Activity through Phosphorylation	3.68e-06	92	CCNA2|RFC3|EXO1|BLM|BARD1|RFC5|RFC4|AURKB|RPA2|TPX2|RFC2|CDK2|BRCA1|SUPT16H|WRN|BRIP1|ATRIP|CHEK1|DNA2|TAF4B|SSRP1|RPA1|HIPK2|NBN|NUAK1|NOC2L	NSCLC_A549|NSCLC_H1650|NSCLC_HCC4006|GBM_SF188|GasC_AGS|GasC_KATOIII|PanC_AsPC1|PanC_BxPC3|Meso_CD473	CCNA2|NUAK1|EXO1|BLM|AURKB|RFC3|RFC5|BRCA1|BARD1|RFC4|TAF15|WRN|TPX2|RPA2|CHEK1|AURKA|PRKAG1|DNA2|RFC2|CDK2|TP53INP1|RAD50|RPA3|NBN|CDK5|RPA1|RBBP8|ATRIP|CCNA1|ATM|HIPK2|TAF4B|RMI1|PRKAA2|MAPK11|MAPKAPK5|TAF7|SUPT16H|TAF10|CSNK2A2|RAD17			EXO1|CCNA2|RFC5|BRCA1|HIPK2|RFC2|RFC4|BLM|PRKAA2|TPX2|RPA2|MDM4|BARD1|NUAK1|RFC3|RAD50|TP53RK|CDK2|MAPKAPK5|PRKAG2|TAF12|TP53INP1|PRKAB2|RPA1|TOPBP1|AURKA|AURKB	HIPK2|CCNA2|RFC2|PRKAG2|PRKAA2|RFC3|RPA2|RFC4|NUAK1|DYRK2|BRCA1|TAF12|RFC5|RMI1|EXO1|PRKAG1|TOP3A|WRN|DNA2|BLM|CSNK2A2|ATRIP|BARD1|RPA1|PRKAA1|PRKAB2|CDK5|MDM2|TAF7|ATR|RBBP8|NBN|TAF5|RPA3|MAPKAPK5|BRIP1|CDK2				TP53INP1|CCNA2|RFC5|TPX2|SSRP1|TAF4B|NOC2L|RFC2|SUPT16H|RFC3|RFC4|CHEK1|EXO1|CDK2|CDK5R1|RPA2|RPS27A|BLM|CSNK2A1|AURKA|BRIP1|TOPBP1|RPA3|RAD9A|AURKB|TAF15|RPA1|ATRIP|UBA52|TAF5|BRCA1|DYRK2|TOP3A|TAF11|MDM2|CHEK2|MDM4|DNA2|TAF9B|RMI1|BARD1|TP53RK|MRE11|RMI2|NBN|HIPK2|HIPK1|ATM|TAF4|PRKAB2|MAPKAPK5|RAD1|TAF13|RBBP8|TAF6|PIN1|TBP		RFC3|EXO1|RFC5|RFC4|CCNA2|AURKB|AURKA|SSRP1|CHEK1|BLM|BARD1|DNA2|TPX2|CDK2|RAD1|RPA1|RFC2|TAF4B|RPA2	TP53INP1|RFC3|PLK3|CHEK1|SUPT16H|BARD1|TPX2|MAPKAPK5|CDK5|CCNA2|DNA2|BLM|TAF4B|TAF15|CDK2|RAD1|NOC2L|ATRIP|RFC4|SSRP1|DYRK2|RPS27A|CSNK2A1|AURKA|TOPBP1|RFC5|EXO1|RFC2|TAF7|RMI1|BRCA1|MDM2|BRIP1|PRKAB2|RPA1|RPA2|HIPK2|RBBP8|NBN|ATR|PRKAG2|TAF2|AURKB|PRKAA1|TAF3|TAF13|TAF12|TAF11|WRN	ATRIP|TAF13|PRKAB1|WRN|BARD1|MRE11|BRIP1|TAF4B|MAPK11|PLK3|TAF12|HIPK2|PRKAA2|RFC3|SUPT16H|CDK5|TAF10|PRKAA1|RMI2|NUAK1|RPA2|RPA1|UBC|RAD1|DNA2|RFC5|SSRP1|RFC4|TAF9B|CDK2|RHNO1|TAF7|BLM|RMI1|HUS1|TP53RK|TAF15|MAPKAPK5|BRCA1	MAPK11|WRN|TAF7L|BRIP1|NBN|UBB|DNA2|RPS27A|ATM|TAF4B|SSRP1|NOC2L|UBA52|BARD1|TAF9B|RFC3|RMI1|RFC2|TAF6|HIPK1|RBBP8|PRKAG2|PRKAB2|RAD9A|TAF11|AURKB|SUPT16H|TAF1|ATRIP|TAF7|CCNA2|BLM|RPA1|CDK5|MAPKAPK5|TAF15|PRKAB1|HUS1|ATR|CHEK1|TAF3|TP53INP1|PRKAA1|PRKAA2|TOPBP1|CHEK2|PRKAG1|BRCA1|TAF12|TAF2|TAF5|RPA3|RFC4|TPX2|RAD50|DYRK2|RFC5	PLK3|BRIP1|MDM2|CCNA2|BARD1|NBN|CDK2|RHNO1|DYRK2|RFC3|RAD1|MRE11|TOPBP1|NUAK1|TPX2|RPS27A|AURKB|TAF9B|BRCA1|RFC4|WRN|RPA3|BLM|SUPT16H|CDK5|AURKA|EXO1|RBBP8|TAF7L|RMI1|CSNK2A2|RPA1|RPA2|TAF11
R-HSA-5696398	Nucleotide Excision Repair	3.7e-06	110	LIG1|RFC3|GTF2H3|POLE2|POLD3|RFC5|RFC4|PRPF19|RPA2|HMGN1|RFC2|POLE3|COPS3|PCNA|POLR2D|RAD23B|UBE2I|POLD2|DDB2|XPA|RPA1|ACTL6A|RUVBL1|COPS7A|ERCC6|RPS27A|CCNH|POLR2E|SUMO3|PARP2|UBE2N|TCEA1|ERCC8|RPA3|RFC1|RBX1|PIAS3|POLR2G|PARP1|USP7|UBE2V2|ERCC2|POLR2L|ACTB|ERCC3|GTF2H1|AQR|POLR2B|EP300|MCRS1|POLE4|POLR2H|CUL4A|YY1|UBA52|SUMO2|MNAT1|RAD23A|POLD1|DDB1|INO80D|GTF2H5|XPC|SUMO1|POLE|POLR2J|ACTR5|XAB…	NSCLC_A549|NSCLC_HCC4006|GBM_SF188|GasC_AGS|GasC_KATOIII	POLE2|LIG1|RFC3|RFC5|POLD3|RFC4|POLR2D|GTF2H3|PRPF19|RAD23B|RPA2|POLD2|COPS7A|GTF2H1|PCNA|POLE3|PARP2|RFC2|RFC1|XPC|POLR2L|ERCC2|RPA3|UBE2I|ERCC8|INO80B|DDB2|PIAS3|HMGN1|RPA1|ERCC3|INO80D|CUL4A|COPS3|RBX1|ACTL6A|TCEA1|YY1|RNF111|PIAS1|ERCC1|INO80|XPA|MNAT1|POLD1|RUVBL1|ERCC5|EP300|MCRS1|CCNH|XAB2|AQR|UBE2N|POLR2J|PARP1|NFRKB|SUMO2				GTF2H3|RFC2|POLE2|RFC3|RPA2|RFC4|RAD23B|RFC5|POLD3|CCNH|COPS7A|PIAS3|GTF2H5|POLR2D|XAB2|TCEA1|ERCC8|POLE3|HMGN1|ERCC4|UBE2V2|INO80|PIAS1|RBX1|ACTL6A|RPA1|UBE2N|GTF2H2|USP7|ACTR8|PCNA|LIG1|POLR2A|YY1|EP300|PRPF19|POLR2G|RPA3|INO80B|UBE2I|ERCC6|PPIE|PARP2|DDB1|NFRKB|INO80D|ERCC3|ERCC2|XPC|COPS3|ERCC5|COPS7B|XPA|USP45|RFC1|COPS8|SUMO3|XRCC1|COPS4|GTF2H1|MNAT1|POLR2J|INO80C|CUL4B|SUMO2|POLE|POLR2E|CO…				USP7|RFC5|POLE2|POLD2|RFC2|PCNA|COPS3|PARP1|RFC3|POLD3|RFC4|LIG1|RPA2|HMGN1|RPS27A|POLR2D|RUVBL1|RPA3|PRPF19|RAD23B|GTF2H3|PARP2|SUMO2|ERCC6|RPA1|POLR2L|ACTL6A|UBE2I|RBX1|POLE3|UBA52|UBE2V2|POLE4|COPS2|CCNH|POLR2C|POLR2B|MCRS1|POLR2E|UBE2N|ERCC8|AQR|ACTR5|SUMO1|RNF111|ERCC3|DDB1|XPC|XPA|POLD1|ERCC2|TCEA1|ACTB|DDB2|PIAS3|POLR2F|POLR2J|GPS1|CUL4A|POLR2G		RFC3|POLE2|RFC5|LIG1|RFC4|PCNA|HMGN1|POLE3|COPS3|XPA|RPA1|RFC2|RPA2|ACTL6A|CCNH|POLR2D|MNAT1|POLD2|POLD3|POLD1|PRPF19|UBE2N|RPS27A|ZNF830|SUMO3|POLR2G|PARP2|CDK7|UBE2I|ACTB|COPS4|GTF2H3|RUVBL1|UBE2V2|POLR2E|POLE4|RPA3|PIAS3|SUMO2|COPS7A|RBX1|ACTR5|ISY1|TCEA1|ERCC8|SUMO1|COPS2|PARP1|USP7|COPS8|GTF2H2|GTF2H5|UBA52|COPS6|MCRS1|POLR2I|INO80D|ERCC6|EP300|POLR2F|POLR2J|XPC|POLR2C|YY1|PPIE|POLR2B|INO80E…	RAD23B|RFC3|LIG1|COPS3|TCEA1|UBE2N|ACTL6A|DDB2|GTF2H3|ACTB|CCNH|HMGN1|PCNA|RUVBL1|POLE2|PARP2|UBE2V2|POLR2D|CUL4A|RBX1|PARP1|RFC4|XPA|POLD3|MNAT1|RFC1|RPS27A|USP7|GTF2H1|RFC5|UBE2I|SUMO3|POLE3|COPS5|RFC2|SUMO2|RPA1|RPA2|INO80C|AQR|PRPF19|POLR2E|ERCC6|COPS2|ACTR5|COPS8|POLR2G|RAD23A|POLR2B|GTF2H2|XPC|GTF2H5|POLE4|SUMO1|CDK7|XRCC1|ELL|TFPT|POLE|XAB2|CETN2
R-HSA-73933	Resolution of Abasic Sites (AP sites)	3.88e-06	38	LIG1|TDG|RFC3|POLE2|POLD3|RFC5|RFC4|RPA2|RFC2|POLE3|UNG|FEN1|PCNA	NSCLC_A549|NSCLC_H157|NSCLC_HCC4006|GBM_SF188|GasC_AGS	POLE2|LIG1|TDG|RFC3|RFC5|POLD3|RFC4|RPA2|UNG|POLD2|NEIL2|PCNA|POLE3|PARP2|RFC2|RFC1|FEN1|RPA3|MUTYH|ADPRHL2		LIG1|RFC3|RFC4|POLD3|POLE2|RFC1|POLE3|RFC5|MUTYH|UNG|TDG|NEIL2|POLD2|PARP2|FEN1|RPA1|POLE|PARP1|PNKP|APEX1|RPA3|LIG3|SMUG1|RFC2|MBD4		RFC2|TDG|POLE2|RFC3|RPA2|RFC4|MBD4|RFC5|POLD3|NEIL2|POLE3|RPA1|OGG1|PCNA|LIG1|FEN1|RPA3|PARP2|MUTYH|RFC1|SMUG1|NTHL1|XRCC1				RFC5|POLE2|POLD2|RFC2|UNG|PCNA|FEN1|PARP1|RFC3|POLD3|RFC4|LIG1|TDG|RPA2		RFC3|POLE2|RFC5|LIG1|RFC4|PCNA|POLE3|NEIL1|FEN1|UNG|RPA1|RFC2|TDG|RPA2|POLD2|POLD3|POLD1|APEX1|PARP2
R-HSA-195253	Degradation of beta-catenin by the destruction complex	4.27e-06	85	PPP2R5B|PSMD7|PSMD6|PSMC3|MYC|PSMD12|PSME3|TLE4|RPS27A|TLE2|PSMA3|PSMD8|SKP1|TLE1|PSMB2|FRAT2|PSMD14|PSMD9|PPP2R5C|PSME4|PSMD1|PSMB9|PSME2|RBX1|PSMA5|BTRC|PPP2R1B|CUL1|PSMB8|TLE3|PSMB10|PSMD4|AXIN2|PSMC1|PSMB1|PSMD13|AXIN1|PSME1|PSMA7|TCF7|PSMA2|FRAT1|PSMD3|PSMF1|PSMD11|CTBP2|PPP2CA|AMER1|PSMB6|UBA52|PSMC6|PPP2R1A|PSMB7|PSMA4|PSMC2|SEM1|PPP2R5E|PSMB3|GSK3B|CTNNB1|PSMD2|PSMC4|PPP2CB|CSNK1A1|CTBP1|…	GBM_SF188|GasC_AGS|GasC_KATOIII|PanC_BxPC3									TCF7|CUL1|RPS27A|TLE4|PPP2R5B|FRAT2|PSME3|PSMB2|AMER1|TLE1|TLE2|MYC|PSMD14|TLE3|AXIN1|CTBP2|PSMD13|PSMA7|PSMC3|PSMA3|RBX1|UBA52|PSMD6|PSMB7|PSMB6|PSMD7|PSMB3|PSMD8|PSMA5|PSMC1|SEM1|PSMD1|PSMB9|PSMB1|PSMC5|PSMA4|PSMD12|PSMB10|PSME2|PSMD4|AXIN2|PPP2CA|PSMC6|PSMD2|PPP2R1B|TLE5|PPP2CB|PSMD3|TCF7L1|HDAC1|PSMC4|PSMD11|PPP2R5C		PPP2R5B|PSMD12|PSMD6|PSMD14|TLE4|PSMD7|PSMB2|PSMD1|CUL1|RPS27A|PSMC6|PPP2CA|PSMA4|PSMC3|PSMA5|PSMB1|PSME3|PSMA3|PSMD11|BTRC|PSMD13|PSMA7|SEM1|RBX1|PSMC2|PSMD8|PSMD4|PSMB3|PSMB6|PSMB7|PSMD9|PSMD3|UBA52|PPP2R5C|TLE2|TCF7|PSMF1|SKP1|PSMA1|PSME2|PSMC4|PSMC5|PSMD10|FRAT1|PSMA6|PSMC1|PPP2R1A|GSK3B|PSMB4	CTBP2|PSMD14|PSMD7|PSMD6|PSMD11|PSME4|PSMD1|PSMD12|PSMC1|PPP2R1B|FRAT1|PSMB2|PSMA5|TLE2|PSMC2|AXIN2|TCF7|PSMA1|PSMA3|PPP2CA|PSME3|RBX1|FRAT2|BTRC|PSMC6|PSMB1|MYC|PPP2R5E|TLE3|RPS27A|PPP2CB|PSMC3|PPP2R5B|SEM1|PSMD13|CUL1|PSMD4|CSNK1A1|TLE4|PSMC5|PSMA4|PSMD3|PSMA6|GSK3B|PPP2R5C|PSMA7|PSMC4|PSMD8|PSMB6|TLE1|PSMB7|TCF7L2|PSMB3|PPP2R5A|PSMD2|PSME2|PSMB4		PSMC3|PSME2|PSME4|PSME3|TLE3|PSMB2|UBB|PSMD13|PPP2R5B|BTRC|RPS27A|CTBP1|PSMA3|UBA52|PSMB3|PSMB6|PSMB1|CTNNB1|PSMD1|PSMC4|AMER1|PSMD3|PSMD14|RBX1|PSME1|AXIN1|PPP2R1A|PSMD7|ZRANB1|PSMB10|PSMF1|TCF7L1|PSMD8|PSMC2|PSMD6|PSMD4|FRAT1|PSMB4|PSMB7|PPP2R5A|TLE1|PSMD12|PSMA7|TLE4|PSMA4|PPP2R5C|SEM1|PSMD9|HDAC1|TCF7|PSMD11|CUL1|PSMD2|TLE2|PSMC6|PSMA1|PPP2R5E|PSMA5|PSMC1|PSMA6
R-HSA-179419	APC:Cdc20 mediated degradation of cell cycle proteins prior to satisfation of the cell cycle checkpoint	4.96e-06	73	CCNA2|MAD2L1|UBE2C|CDC20|PSMD7|ANAPC5|PSMD6|PSMC3|BUB1B|ANAPC1|NEK2|PSMD12|PSME3|RPS27A|PSMA3|PSMD8|ANAPC10|PSMB2|PSMD14|PSMD9|CDK1|CDC23|PSME4|PSMD1|PSMB9|PSME2|BUB3|PSMA5|ANAPC15|PSMB8|PSMB10|PSMD4|ANAPC4|PSMC1|PSMB1|ANAPC2|PSMD13|PSME1|PSMA7|PSMA2|PSMD3|CDC27|CDC26|PSMF1|PSMD11|PSMB6|UBA52|PSMC6|UBE2D1|PSMB7|PSMA4|PSMC2	GBM_SF188|GasC_AGS|GasC_KATOIII|PanC_BxPC3									CCNA2|MAD2L1|UBE2C|RPS27A|PSME3|PSMB2|BUB1B|PSMD14|ANAPC5|PSMD13|CDC27|PSMA7|BUB3|PSMC3|CDC20|PSMA3|CDC23|UBA52|PSMD6|ANAPC15|PSMB7|ANAPC1|PSMB6|PSMD7|PSMB3|PSMD8|NEK2|CDK1|PSMA5|PSMC1|SEM1|PSMD1|PSMB9|PSMB1|PSMC5|PSMA4|PSMD12|PSMB10|PSME2|PSMD4|PSMC6|PSMD2		MAD2L1|NEK2|CDK1|CCNA2|PSMD12|UBE2C|PSMD6|CDC20|ANAPC5|PSMD14|BUB3|PSMD7|PSMB2|PSMD1|RPS27A|PSMC6|PSMA4|PSMC3|PSMA5|ANAPC15|PSMB1|PSME3|PSMA3|PSMD11|UBE2D1|PSMD13|PSMA7|SEM1|PSMC2|PSMD8|ANAPC10|PSMD4|BUB1B|PSMB3|PSMB6|PSMB7|PSMD9|PSMD3|UBA52|CDC23|ANAPC16|PSMF1|PSMA1|CDC27|PSME2|ANAPC11|PSMC4|PSMC5|PSMD10|PSMA6|PSMC1|PSMB4	PSMD14|PSMD7|PSMD6|PSMD11|PSME4|PSMD1|PSMD12|PSMC1|PSMB2|PSMA5|PSMC2|BUB3|BUB1B|ANAPC1|CCNA2|PSMA1|PSMA3|PSME3|ANAPC2|MAD2L1|CDK1|PSMC6|PSMB1|CDC23|RPS27A|PSMC3|NEK2|CDC27|SEM1|PSMD13|PSMD4|PSMC5|PSMA4|PSMD3|PSMA6|UBE2C|ANAPC4|PSMA7|PSMC4|CDC26|PSMD8|PSMB6|PSMB7|CDC16|ANAPC11|ANAPC15|PSMB3|CDC20|PSMD2|PSME2|PSMB4		PSMC3|PSME2|PSME4|PSME3|PSMB2|UBB|ANAPC5|PSMD13|RPS27A|ANAPC1|PSMA3|UBA52|PSMB3|UBE2D1|PSMB6|PSMB1|PSMD1|PSMC4|PSMD3|PSMD14|PSME1|ANAPC15|ANAPC4|CDC20|PSMD7|CDK1|PSMB10|PSMF1|PSMD8|PSMC2|PSMD6|CCNA2|PSMD4|PSMB4|MAD2L1|PSMB7|UBE2C|PSMD12|PSMA7|PSMA4|SEM1|PSMD9|CDC26|PSMD11|PSMD2|CDC23|CDC27|ANAPC10|PSMC6|PSMA1|BUB3|PSMA5|PSMC1|PSMA6
R-HSA-68875	Mitotic Prophase	5.35e-06	112	LMNB1|VRK1|LPIN2|NCAPG2|NUP107|NUP54|TMPO|NUP37|SET|VRK2|CCNB2|NCAPD3|NUP155|PLK1|SMC2|NUP93|NUP85|HIST1H2BD|MASTL|LEMD2|SEH1L|H2BC12|NEK6|RAE1|GORASP1|NDC1|NUP188|LPIN1|NUP35|MAPK1|CCNB1|RAB2A|USO1|H2AZ1|EMD|NUP50|NUP133|NUP88|CDK1|GOLGA2|H2BC11|AAAS|NCAPH2|NUP205|NUP62|H2BC15|PPP2R1B	GBM_SF188|GasC_AGS|GasC_KATOIII|Meso_CD473									LPIN2|LMNB1|SET|GOLGA2|TMPO|H2AZ1|PLK1|NUP85|H2BC15|RAE1|NUP88|CCNB2|NUP93|NDC1|NUP107|VRK1|NUP35|CCNB1|MASTL|SEH1L|BANF1|NUP210|NUP50|NUP155|NCAPG2|KMT5A|NEK6|NUP54|NCAPH2|NUMA1|NUP133|SMC2|SMC4|NCAPD3|NUP188|NUP205|LPIN1|NUP160|GORASP2|NUP58|CDK1|NUP62|LPIN3|POM121C|EMD|NUP153|NUP37|NUP42|AAAS|MAPK3|CTDNEP1|RAB2A|H3-3A|PPP2CA|PPP2R1B|CNEP1R1|NUP98|MCPH1|USO1|PPP2CB|VRK2|H2BC11		LMNB1|VRK1|NUP54|H2BC12|TMPO|NUP35|CDK1|SEH1L|CCNB2|MASTL|SET|NUP37|NUP155|PLK1|SMC2|CCNB1|H2AZ1|NCAPG2|NUP88|NUP85|GOLGA2|NUP107|NUP62|NDC1|H2BC11|NCAPH2|NCAPD3|RAE1|RAB2A|PPP2CA|LPIN2|VRK2|NUP43|NUP133|NUP93|H3-3A|GORASP1|EMD|ARPP19|LPIN3|NUP188|PRKCA|PHF8|BANF1|NUMA1|LPIN1|AAAS|NEK9|CTDNEP1	VRK1|VRK2|NUP205|NCAPG2|PPP2R1B|SET|NEK7|NUP155|SEH1L|NUP153|NEK6|NUP35|NDC1|NUP107|NUP54|LPIN2|LMNB1|NCAPD3|NUP50|H2BC15|NUP160|MASTL|NUP188|PPP2CA|NUP88|TMPO|NUP37|CDK1|SMC2|NUP58|NUP85|GORASP1|NUP93|PPP2CB|RAB2A|NUMA1|POM121|H2AZ1|NUP62|H2BC12|PHF8|H2BC11|RAB1A|MAPK3|ARPP19|CCNB2|LMNA|NEK9			CDK1|SMC2|NDC1|CCNB2|H2AZ1|TMPO|LMNB1|NCAPG2|NUP35|CCNB1|NUP107|NUP188|H2BC4|VRK1|H3-3A|RAB2A|NUP43|MASTL|LPIN3|TPR|NUP133|PPP2R1B|SET|H2BC15|NUP50|H2BC11|LEMD2|PPP2CA|H2BC12|NUP153|VRK2|GOLGA2|PLK1|SMC4|ARPP19|NUP205|NUP37|USO1|NUP93|NCAPD3|RAE1|NUP54|NUP160|NUP155|NEK6
R-HSA-71387	Metabolism of carbohydrates	6e-06	292	MANBA|PC|ABCC5|AKR1B1|SLC25A12|PRPS2|HMMR|IDUA|PGM2L1|PRPS1|NUP107|NUP54|DERA|NUP37|SHPK|ENO3|SLC37A4|NUP155|HYAL3|CRYL1|FUT4|CHST12|ST6GALNAC6|NUP93|NUP85|SLC2A1|HK2|ST3GAL1|CHPF2|PGM2|SEH1L|B4GALT4|RPIA|SLC25A13|HAS3|RAE1|GNS|TPI1|GLB1|ST3GAL6|NDC1|SORD|HK1|SLC26A1|NUP188|PFKP|RPS27A|B4GALT3|PPP1R3C|NUP35|IDS|ST3GAL4|GAPDH|PCK2|CALM1|PGLS|PFKM|HYAL1|GALE|B4GALT2|CHST7|SDC4|RBKS|UST|NUP50|MDH2|N…	NSCLC_H1650|GBM_GBM1|GBM_SF188|GasC_KATOIII|PanC_AsPC1				SHPK|MANBA|PPP1R3C|LUM|B4GALT4|ABCC5|GLB1L|NUP155|SDC4|SDC1|ENO3|CHSY3|PGM2L1|ST6GALNAC6|ALDH1A1|GYG2|PRPS2|IDUA|HMMR|SLC37A4|PGLS|SLC2A1|B3GALT6|MAN2C1|HEXA|HS3ST3A1|GLCE|ST3GAL1|XYLT1|CHST15|HYAL3|ST3GAL2|GLB1|SLC25A12|B4GALT2|AKR1B1|NUP37|PC|PGM2|PYGL|AKR1A1|PFKP|SLC25A10|RANBP2|PCK2|GPC2|GLYCTK|PYGB|BGN|GAA|KERA|HK3|GALE|PAPSS1|CHST12|GNS|GCKR|GALT|PRPS1L1|XYLT2|PYGM|AAAS|MAN2B1|DSE|SLC25A11|…		BGN|PFKFB3|MANBA|GBE1|PFKM|HAS2|DCN|NUP214|ST3GAL3|HAS3|ENO3|PCK1|RAE1|FUT2|SLC2A1|CHPF2|AKR1A1|PGM2L1|PFKFB4|GYS1|PPP1R3C|PFKP|IDS|FUT11|CHST7|B3GAT1|PYGM|PKM|DSEL|GYG2|FUT4|NUP50|AGRN|HK1|UBC|SDC3|GALT|B4GAT1|PCK2|PGK1|GPI|CHST1|CHST3|RPIA|ST3GAL6|HK2|B4GALT5|NDST1|ENO2|LUM|SLC25A13|EXT1|TKT			PRPS2|PRPS1|TPI1|BGN|SORD|GOT2|RPIA|HK2|SDC1|GNS|MANBA|NUP85|SDC3|RAE1|CHST12|NUP88|NUP93|RPS27A|MAN2B2|NDC1|ENO2|PPP1R3C|NUP107|IDUA|NUP35|GALT|PGM2|CALM1|SLC26A1|GBE1|ABCC5|HMMR|B4GAT1|SLC35D2|PGK1|PFKM|SEH1L|CHSY1|NUP210|NUP50|FUT4|NUP155|ST3GAL2|ST3GAL6|MDH2|GLCE|PHKA1|SDC2|DCXR|GAPDH|ST3GAL4|NUP54|PFKFB4|B4GALT2|GPI|CHST15|GPC1|NUP133|HEXB|SLC25A13|PRKACB|PYGL|PC|CHPF|UBA52|PFKFB3|DCN|PAPSS1…			PCK1|FUT4|PRELP|HK2|ST3GAL1|ALDH1A1|IDUA|SLC25A12|CSPG4|DSE|PRPS1|NUP205|PPP2R1B|GALT|ABCC5|PC|PFKFB3|NUP155|SEH1L|NUP153|GAA|SLC2A1|DERA|NUP35|NDC1|NUP107|NUP54|SLC26A1|HAS3|PFKP|NUP50|FBP1|HYAL3|NUP160|FUT6|NUP188|PPP2CA|NUP88|CHST3|AKR1B1|GNS|SLC25A13|NUP37|ENO2|PCK2|B3GNT7|CALM1|PRPS2|NUP58|CHST14|SLC37A2|HPSE|PGLS|PGM2|NUP85|GLB1|RPS27A|NUP93|ALDOB|FUT3|RBKS|PPP2CB|MANBA|PGK1|B4GALT7|POM121|…	HYAL1|SLC25A12|PC|SLC37A4|SLC37A2|CRYL1|HYAL3|B4GALT3|MANBA|ABCC5|PRPS1|B3GAT3|SLC2A1|ALDOC|ST3GAL4|NUP210|NUP133|GLCE|MAN2B1|CALM1|AKR1B1|PRKACB|PFKFB4|PFKL|KHK|CHST2|ARSB|SLC9A1|HK1|AGRN|GUSB|FUT4|NDC1|HS3ST3B1|HAS3|RBKS|PAPSS2|B3GALT5|PRPS2|RPIA|NDST1|NUP37|NUP205|CHPF|SORD|PCK2|DERA|NUP160|G6PC3|CSPG4|UBC|CHST12|AAAS|PGLS|CEMIP|NUP54|NUP93|GAPDH|XYLT2|ENO1|PFKFB2|NUP107|GLB1L|TKT|ST6GALNAC6|S…
R-HSA-5358565	Mismatch repair (MMR) directed by MSH2:MSH6 (MutSalpha)	6.03e-06	14	LIG1|EXO1|POLD3|RPA2|MSH2|PCNA|MSH6|POLD2|RPA1|MLH1	NSCLC_A549|NSCLC_H1650|NSCLC_HCC4006|GBM_SF188|GasC_AGS	EXO1|LIG1|POLD3|RPA2|MSH2|POLD2|PCNA|PMS2|RPA3|MLH1|RPA1|MSH6|POLD1			EXO1|MSH6|RPA2|MSH2|POLD3|MLH1|PCNA|RPA1	MLH1|RPA2|PMS2|EXO1|POLD3|MSH6|RPA1|PCNA|LIG1|RPA3|MSH2				POLD2|PCNA|POLD3|LIG1|EXO1|RPA2|MSH6|MLH1|MSH2|RPA3|RPA1		EXO1|LIG1|PCNA|MSH2|RPA1|RPA2|POLD2|POLD3|POLD1|MSH6|RPA3
R-HSA-69183	Processive synthesis on the lagging strand	6.35e-06	15	LIG1|PRIM1|POLD3|POLA1|RPA2|FEN1|PCNA|POLD2|DNA2|RPA1	NSCLC_A549|NSCLC_H1650|NSCLC_HCC4006|GBM_SF188|GasC_AGS|GasC_KATOIII	LIG1|PRIM1|POLA1|POLD3|RPA2|POLD2|PCNA|DNA2|FEN1|RPA3|RPA1|POLA2			PRIM1|FEN1|POLA2|POLA1|RPA2|PRIM2|POLD3|PCNA|RPA1	PRIM1|RPA2|POLD3|PRIM2|DNA2|POLA2|RPA1|PCNA|LIG1|FEN1|RPA3				POLD2|PCNA|FEN1|POLD3|LIG1|RPA2|PRIM1|POLA1|RPA3|RPA1|PRIM2|POLA2|DNA2|POLD1		LIG1|PCNA|PRIM1|FEN1|DNA2|POLA1|RPA1|RPA2|POLD2|POLD3|POLD1|PRIM2	LIG1|FEN1|DNA2|PCNA|POLD3|PRIM1|RPA1|RPA2|POLA2|POLA1|PRIM2
R-HSA-5368287	Mitochondrial translation	6.63e-06	97	MRPS6|MRRF|MRPL30|MRPL3|MRPL20|MRPL23|MRPL15|MRPS10|MRPS18B|MRPL21|MTIF2|MRPL39|GFM1|MTFMT|MRPL42|MRPS23|MRPL47|MRPL54|MRPL35|DAP3|MRPL34|MRPL4|MRPL12|MRPL17|MRPS31|MRPL37|MRPS18C|MRPL24|MRPS27|MRPS35|MRPL1|MRPL40|MRPL19|OXA1L|MRPS16|MRPS9|MRPL18|MRPS2|MRPS5|MRPL11|MRPL45|MRPL2|MRPS36|MRPL16|MRPS25|MRPL36|MRPS15|MRPL50|MRPS12|MRPS22|MRPL58|MRPS30|MRPL22|MRPS28|MRPL13|AURKAIP1|TUFM|MRPS17|MRPL41|M…	NSCLC_HCC4006|GBM_NCH644|GBM_SF188|GasC_AGS|PanC_BxPC3					MTFMT|MRRF|MTIF2|MRPS31|MRPL30|MRPS23|MRPL3|MRPS10|MRPL17|MRPL50|MRPS18B|MRPL18|MRPL20|MRPL42|MRPL35|GFM1|MRPL39|MRPS12|MRPL15|MRPL33|TUFM|MRPL13|MRPL2|MRPL41|MRPS33|MRPL21|MRPL46|MRPS16|MRPL36|MTRF1L|MRPL49|MRPL24|MRPS25|MRPS30|MRPL1|MRPS18C|MRPS11|MRPS7|GFM2|MRPL12|MRPL54|MRPS5|MRPL40|MRPS18A|MRPL55|OXA1L|GADD45GIP1|AURKAIP1|MRPL27|MRPL37|MRPS2|MRPL22|MRPL45|PTCD3			MRPL23|MRPS26|MRPS2|AURKAIP1|MRPL20|MRPL15|MRPL30|TUFM|MRPS6|MRRF|MRPL24|MRPL58|MRPL54|MRPS7|MRPS11|MRPS17|MRPS18B|MRPL37|MRPL41|MRPS23|MRPL12|MRPL3|MRPL46|DAP3|MRPS12|MRPS15|MRPS21|MRPS18A|MRPL28|MRPL48|MRPS10|MRPL39|MRPS35|MRPS25|MRPL4|MRPL1|MRPL19|MRPL11|GFM1	MRPL3|MRPL39|MRPL15|MRPS15|MRRF|MRPS27|MRPL11|MRPL50|MRPS6|MRPL24|MRPL21|MRPL54|MRPL23|MRPS26|MRPL20|DAP3|MRPL47|MRPS23|GFM1|MRPL22|MRPS9|MRPL30|MRPL37|MRPL58|MRPL4|MRPL40|MRPS5|MRPS2|MRPL1|MRPL42|MRPS18B|MRPL35|GADD45GIP1|MRPL27|MRPL36|MT-RNR2|PTCD3|MRPS35|OXA1L|MRPL14|MRPS22|MRPS34|MRPL13|TUFM|MRPL16|MRPL49|MRPS17|MRPL19|MRPL32|MRPL18|MRPS21|MRPS12|MT-RNR1|MRPL38|MRPS10|MRPL57|MRPL12|MTIF2|MRPS…		MRPL3|MRPL19|MRPL42|MRPS35|MRPL30|MRPL15|MRRF|MRPL1|MRPS10|MRPL39|MTFMT|MRPL13|MRPS30|MRPS27|MRPL35|GFM1|MRPL47|MRPL17|MRPS31|MRPL16|MRPL11|MRPL51|MRPL37|MRPS9|MRPS6|MRPL4|MRPS23|MRPL20|MRPL58|MRPS2|OXA1L|MRPS18C|MRPL12|MRPS18B|MRPS7|MRPS25|MRPS15|MRPL23|MRPL21|MRPL24|MRPS16|DAP3|MRPL55|MRPL40|MRPL22|MRPL14|MRPL48|MRPS26|MRPL18|MRPL32|MRPL54|MTIF2|MRPL44|GADD45GIP1|AURKAIP1|MRPL49|MRPL9|MRPS22|CH…			MRPS6|MRRF|MRPL3|MRPL30|GFM1|MRPL21|MTIF2|MRPL23|DAP3|MRPL4|OXA1L|MRPL16|MRPS10|MRPL37|MRPL11|MRPS9|MRPL42|MRPL47|MRPL15|MRPS28|MRPL34|MRPL20|MRPS12|MRPS18B|MTFMT|MRPL54|MRPL58|MRPS27|MRPL40|MRPL12|MT-RNR2|MRPS22|TUFM|MRPL28|MRPL39|MRPL46|MRPS15|MRPS7|GFM2|MRPL1|MRPS25|MRPL35|MRPL55|MRPS18A|MRPL19|MRPS33|MRPS2|MRPS16|MRPL18|MRPL2|MRPL36|MRPL27|MRPL24|MRPL13|MRPS21|MRPL22|AURKAIP1|MRPL17|GADD45GIP1
R-HSA-68867	Assembly of the pre-replicative complex	6.85e-06	68	MCM6|MCM7|MCM2|MCM4|MCM3|E2F2|PSMD7|ORC1|MCM5|PSMD6|PSMC3|GMNN|PSMD12|PSME3|CDT1|RPS27A|CDC6|PSMA3|PSMD8|ORC5|PSMB2|PSMD14|PSMD9|PSME4|PSMD1|PSMB9|PSME2|PSMA5|MCM8|PSMB8|PSMB10|PSMD4|PSMC1|PSMB1|ORC6|PSMD13|PSME1|PSMA7|PSMA2|PSMD3|PSMF1|PSMD11|E2F3|PSMB6|UBA52	GBM_SF188|GasC_AGS|GasC_KATOIII|PanC_BxPC3									MCM7|MCM6|ORC6|ORC1|MCM5|CDC6|MCM4|MCM3|MCM2|CDT1|RPS27A|GMNN|E2F1|PSME3|ORC5|PSMB2|PSMD14|PSMD13|PSMA7|PSMC3|PSMA3|UBA52|PSMD6|MCM8|PSMB7|PSMB6|PSMD7|PSMB3|PSMD8|ORC2|PSMA5|PSMC1|SEM1|PSMD1|PSMB9|PSMB1|PSMC5|PSMA4|PSMD12|E2F3|PSMB10|PSME2|PSMD4|PSMC6|PSMD2		MCM4|MCM3|MCM6|PSMD12|MCM7|ORC1|PSMD6|GMNN|ORC5|ORC3|CDC6|PSMD14|MCM5|ORC6|PSMD7|CDT1|PSMB2|PSMD1|RPS27A|PSMC6|PSMA4|PSMC3|PSMA5|MCM8|PSMB1|PSME3|PSMA3|PSMD11|PSMD13|PSMA7|SEM1|MCM2|PSMC2|PSMD8|E2F1|PSMD4|E2F2|PSMB3|PSMB6|PSMB7|PSMD9|PSMD3|UBA52|ORC2|PSMF1|PSMA1|PSME2|PSMC4|PSMC5|PSMD10|PSMA6|PSMC1|PSMB4	PSMD14|PSMD7|PSMD6|PSMD11|PSME4|PSMD1|PSMD12|PSMC1|ORC1|CDC6|MCM6|PSMB2|PSMA5|PSMC2|ORC5|MCM4|E2F3|PSMA1|PSMA3|PSME3|MCM3|PSMC6|PSMB1|RPS27A|GMNN|PSMC3|SEM1|PSMD13|PSMD4|MCM2|MCM7|PSMC5|PSMA4|PSMD3|PSMA6|ORC6|PSMA7|PSMC4|MCM8|PSMD8|PSMB6|PSMB7|PSMB3|PSMD2|PSME2|PSMB4		PSMC3|PSME2|PSME4|PSME3|ORC1|ORC5|PSMB2|UBB|PSMD13|RPS27A|MCM2|PSMA3|UBA52|MCM7|PSMB3|PSMB6|PSMB1|MCM3|PSMD1|MCM4|MCM6|PSMC4|PSMD3|PSMD14|PSME1|PSMD7|PSMB10|PSMF1|MCM5|PSMD8|PSMC2|PSMD6|PSMD4|PSMB4|PSMB7|CDT1|PSMD12|PSMA7|PSMA4|SEM1|PSMD9|PSMD11|PSMD2|GMNN|PSMC6|E2F2|PSMA1|PSMA5|PSMC1|ORC3|PSMA6|ORC4
R-HSA-5389840	Mitochondrial translation elongation	7.07e-06	91	MRPS6|MRPL30|MRPL3|MRPL20|MRPL23|MRPL15|MRPS10|MRPS18B|MRPL21|MRPL39|GFM1|MRPL42|MRPS23|MRPL47|MRPL54|MRPL35|DAP3|MRPL34|MRPL4|MRPL12|MRPL17|MRPS31|MRPL37|MRPS18C|MRPL24|MRPS27|MRPS35|MRPL1|MRPL40|MRPL19|OXA1L|MRPS16|MRPS9|MRPL18|MRPS2|MRPS5|MRPL11|MRPL45|MRPL2|MRPS36|MRPL16|MRPS25|MRPL36|MRPS15|MRPL50|MRPS12|MRPS22|MRPL58|MRPS30|MRPL22|MRPS28|MRPL13|AURKAIP1|TUFM|MRPS17|MRPL41|MRPS7|MRPL33|MRPL1…	NSCLC_HCC4006|GBM_NCH644|GBM_SF188|GasC_AGS|PanC_BxPC3					MRPS31|MRPL30|MRPS23|MRPL3|MRPS10|MRPL17|MRPL50|MRPS18B|MRPL18|MRPL20|MRPL42|MRPL35|GFM1|MRPL39|MRPS12|MRPL15|MRPL33|TUFM|MRPL13|MRPL2|MRPL41|MRPS33|MRPL21|MRPL46|MRPS16|MRPL36|MRPL49|MRPL24|MRPS25|MRPS30|MRPL1|MRPS18C|MRPS11|MRPS7|MRPL12|MRPL54|MRPS5|MRPL40|MRPS18A|MRPL55|OXA1L|GADD45GIP1|AURKAIP1|MRPL27|MRPL37|MRPS2|MRPL22|MRPL45|PTCD3|MRPL51|MRPL43			MRPL23|MRPS26|MRPS2|AURKAIP1|MRPL20|MRPL15|MRPL30|TUFM|MRPS6|MRPL24|MRPL58|MRPL54|MRPS7|MRPS11|MRPS17|MRPS18B|MRPL37|MRPL41|MRPS23|MRPL12|MRPL3|MRPL46|DAP3|MRPS12|MRPS15|MRPS21|MRPS18A|MRPL28|MRPL48|MRPS10|MRPL39|MRPS35|MRPS25|MRPL4|MRPL1|MRPL19|MRPL11|GFM1	MRPL3|MRPL39|MRPL15|MRPS15|MRPS27|MRPL11|MRPL50|MRPS6|MRPL24|MRPL21|MRPL54|MRPL23|MRPS26|MRPL20|DAP3|MRPL47|MRPS23|GFM1|MRPL22|MRPS9|MRPL30|MRPL37|MRPL58|MRPL4|MRPL40|MRPS5|MRPS2|MRPL1|MRPL42|MRPS18B|MRPL35|GADD45GIP1|MRPL27|MRPL36|MT-RNR2|PTCD3|MRPS35|OXA1L|MRPL14|MRPS22|MRPS34|MRPL13|TUFM|MRPL16|MRPL49|MRPS17|MRPL19|MRPL32|MRPL18|MRPS21|MRPS12|MT-RNR1|MRPL38|MRPS10|MRPL57|MRPL12|MRPS36|MRPS7|MR…		MRPL3|MRPL19|MRPL42|MRPS35|MRPL30|MRPL15|MRPL1|MRPS10|MRPL39|MRPL13|MRPS30|MRPS27|MRPL35|GFM1|MRPL47|MRPL17|MRPS31|MRPL16|MRPL11|MRPL51|MRPL37|MRPS9|MRPS6|MRPL4|MRPS23|MRPL20|MRPL58|MRPS2|OXA1L|MRPS18C|MRPL12|MRPS18B|MRPS7|MRPS25|MRPS15|MRPL23|MRPL21|MRPL24|MRPS16|DAP3|MRPL55|MRPL40|MRPL22|MRPL14|MRPL48|MRPS26|MRPL18|MRPL32|MRPL54|MRPL44|GADD45GIP1|AURKAIP1|MRPL49|MRPL9|MRPS22|CHCHD1|MRPL10|MRPS1…			MRPS6|MRPL3|MRPL30|GFM1|MRPL21|MRPL23|DAP3|MRPL4|OXA1L|MRPL16|MRPS10|MRPL37|MRPL11|MRPS9|MRPL42|MRPL47|MRPL15|MRPS28|MRPL34|MRPL20|MRPS12|MRPS18B|MRPL54|MRPL58|MRPS27|MRPL40|MRPL12|MT-RNR2|MRPS22|TUFM|MRPL28|MRPL39|MRPL46|MRPS15|MRPS7|MRPL1|MRPS25|MRPL35|MRPL55|MRPS18A|MRPL19|MRPS33|MRPS2|MRPS16|MRPL18|MRPL2|MRPL36|MRPL27|MRPL24|MRPL13|MRPS21|MRPL22|AURKAIP1|MRPL17|GADD45GIP1
R-HSA-5368286	Mitochondrial translation initiation	7.07e-06	91	MRPS6|MRPL30|MRPL3|MRPL20|MRPL23|MRPL15|MRPS10|MRPS18B|MRPL21|MTIF2|MRPL39|MTFMT|MRPL42|MRPS23|MRPL47|MRPL54|MRPL35|DAP3|MRPL34|MRPL4|MRPL12|MRPL17|MRPS31|MRPL37|MRPS18C|MRPL24|MRPS27|MRPS35|MRPL1|MRPL40|MRPL19|OXA1L|MRPS16|MRPS9|MRPL18|MRPS2|MRPS5|MRPL11|MRPL45|MRPL2|MRPS36|MRPL16|MRPS25|MRPL36|MRPS15|MRPL50|MRPS12|MRPS22|MRPL58|MRPS30|MRPL22|MRPS28|MRPL13|AURKAIP1|MRPS17|MRPL41|MRPS7|MRPL33|MRP…	NSCLC_HCC4006|GBM_NCH644|GBM_SF188|GasC_AGS|PanC_BxPC3					MTFMT|MTIF2|MRPS31|MRPL30|MRPS23|MRPL3|MRPS10|MRPL17|MRPL50|MRPS18B|MRPL18|MRPL20|MRPL42|MRPL35|MRPL39|MRPS12|MRPL15|MRPL33|MRPL13|MRPL2|MRPL41|MRPS33|MRPL21|MRPL46|MRPS16|MRPL36|MRPL49|MRPL24|MRPS25|MRPS30|MRPL1|MRPS18C|MRPS11|MRPS7|MRPL12|MRPL54|MRPS5|MRPL40|MRPS18A|MRPL55|OXA1L|GADD45GIP1|AURKAIP1|MRPL27|MRPL37|MRPS2|MRPL22|MRPL45|PTCD3|MRPL51|MRPL43			MRPL23|MRPS26|MRPS2|AURKAIP1|MRPL20|MRPL15|MRPL30|MRPS6|MRPL24|MRPL58|MRPL54|MRPS7|MRPS11|MRPS17|MRPS18B|MRPL37|MRPL41|MRPS23|MRPL12|MRPL3|MRPL46|DAP3|MRPS12|MRPS15|MRPS21|MRPS18A|MRPL28|MRPL48|MRPS10|MRPL39|MRPS35|MRPS25|MRPL4|MRPL1|MRPL19|MRPL11	MRPL3|MRPL39|MRPL15|MRPS15|MRPS27|MRPL11|MRPL50|MRPS6|MRPL24|MRPL21|MRPL54|MRPL23|MRPS26|MRPL20|DAP3|MRPL47|MRPS23|MRPL22|MRPS9|MRPL30|MRPL37|MRPL58|MRPL4|MRPL40|MRPS5|MRPS2|MRPL1|MRPL42|MRPS18B|MRPL35|GADD45GIP1|MRPL27|MRPL36|MT-RNR2|PTCD3|MRPS35|OXA1L|MRPL14|MRPS22|MRPS34|MRPL13|MRPL16|MRPL49|MRPS17|MRPL19|MRPL32|MRPL18|MRPS21|MRPS12|MT-RNR1|MRPL38|MRPS10|MRPL57|MRPL12|MTIF2|MRPS36|MRPS7|MRPL17…		MRPL3|MRPL19|MRPL42|MRPS35|MRPL30|MRPL15|MRPL1|MRPS10|MRPL39|MTFMT|MRPL13|MRPS30|MRPS27|MRPL35|MRPL47|MRPL17|MRPS31|MRPL16|MRPL11|MRPL51|MRPL37|MRPS9|MRPS6|MRPL4|MRPS23|MRPL20|MRPL58|MRPS2|OXA1L|MRPS18C|MRPL12|MRPS18B|MRPS7|MRPS25|MRPS15|MRPL23|MRPL21|MRPL24|MRPS16|DAP3|MRPL55|MRPL40|MRPL22|MRPL14|MRPL48|MRPS26|MRPL18|MRPL32|MRPL54|MTIF2|MRPL44|GADD45GIP1|AURKAIP1|MRPL49|MRPL9|MRPS22|CHCHD1|MRPL1…			MRPS6|MRPL3|MRPL30|MRPL21|MTIF2|MRPL23|DAP3|MRPL4|OXA1L|MRPL16|MRPS10|MRPL37|MRPL11|MRPS9|MRPL42|MRPL47|MRPL15|MRPS28|MRPL34|MRPL20|MRPS12|MRPS18B|MTFMT|MRPL54|MRPL58|MRPS27|MRPL40|MRPL12|MT-RNR2|MRPS22|MRPL28|MRPL39|MRPL46|MRPS15|MRPS7|MRPL1|MRPS25|MRPL35|MRPL55|MRPS18A|MRPL19|MRPS33|MRPS2|MRPS16|MRPL18|MRPL2|MRPL36|MRPL27|MRPL24|MRPL13|MRPS21|MRPL22|AURKAIP1|MRPL17|GADD45GIP1
R-HSA-5419276	Mitochondrial translation termination	7.07e-06	91	MRPS6|MRRF|MRPL30|MRPL3|MRPL20|MRPL23|MRPL15|MRPS10|MRPS18B|MRPL21|MRPL39|MRPL42|MRPS23|MRPL47|MRPL54|MRPL35|DAP3|MRPL34|MRPL4|MRPL12|MRPL17|MRPS31|MRPL37|MRPS18C|MRPL24|MRPS27|MRPS35|MRPL1|MRPL40|MRPL19|OXA1L|MRPS16|MRPS9|MRPL18|MRPS2|MRPS5|MRPL11|MRPL45|MRPL2|MRPS36|MRPL16|MRPS25|MRPL36|MRPS15|MRPL50|MRPS12|MRPS22|MRPL58|MRPS30|MRPL22|MRPS28|MRPL13|AURKAIP1|MRPS17|MRPL41|MRPS7|MRPL33|MRPL14|MRP…	NSCLC_HCC4006|GBM_NCH644|GBM_SF188|GasC_AGS|PanC_BxPC3					MRRF|MRPS31|MRPL30|MRPS23|MRPL3|MRPS10|MRPL17|MRPL50|MRPS18B|MRPL18|MRPL20|MRPL42|MRPL35|MRPL39|MRPS12|MRPL15|MRPL33|MRPL13|MRPL2|MRPL41|MRPS33|MRPL21|MRPL46|MRPS16|MRPL36|MTRF1L|MRPL49|MRPL24|MRPS25|MRPS30|MRPL1|MRPS18C|MRPS11|MRPS7|GFM2|MRPL12|MRPL54|MRPS5|MRPL40|MRPS18A|MRPL55|OXA1L|GADD45GIP1|AURKAIP1|MRPL27|MRPL37|MRPS2|MRPL22|MRPL45|PTCD3|MRPL51|MRPL43			MRPL23|MRPS26|MRPS2|AURKAIP1|MRPL20|MRPL15|MRPL30|MRPS6|MRRF|MRPL24|MRPL58|MRPL54|MRPS7|MRPS11|MRPS17|MRPS18B|MRPL37|MRPL41|MRPS23|MRPL12|MRPL3|MRPL46|DAP3|MRPS12|MRPS15|MRPS21|MRPS18A|MRPL28|MRPL48|MRPS10|MRPL39|MRPS35|MRPS25|MRPL4|MRPL1|MRPL19|MRPL11	MRPL3|MRPL39|MRPL15|MRPS15|MRRF|MRPS27|MRPL11|MRPL50|MRPS6|MRPL24|MRPL21|MRPL54|MRPL23|MRPS26|MRPL20|DAP3|MRPL47|MRPS23|MRPL22|MRPS9|MRPL30|MRPL37|MRPL58|MRPL4|MRPL40|MRPS5|MRPS2|MRPL1|MRPL42|MRPS18B|MRPL35|GADD45GIP1|MRPL27|MRPL36|MT-RNR2|PTCD3|MRPS35|OXA1L|MRPL14|MRPS22|MRPS34|MRPL13|MRPL16|MRPL49|MRPS17|MRPL19|MRPL32|MRPL18|MRPS21|MRPS12|MT-RNR1|MRPL38|MRPS10|MRPL57|MRPL12|MRPS36|MRPS7|MRPL17|…		MRPL3|MRPL19|MRPL42|MRPS35|MRPL30|MRPL15|MRRF|MRPL1|MRPS10|MRPL39|MRPL13|MRPS30|MRPS27|MRPL35|MRPL47|MRPL17|MRPS31|MRPL16|MRPL11|MRPL51|MRPL37|MRPS9|MRPS6|MRPL4|MRPS23|MRPL20|MRPL58|MRPS2|OXA1L|MRPS18C|MRPL12|MRPS18B|MRPS7|MRPS25|MRPS15|MRPL23|MRPL21|MRPL24|MRPS16|DAP3|MRPL55|MRPL40|MRPL22|MRPL14|MRPL48|MRPS26|MRPL18|MRPL32|MRPL54|MRPL44|GADD45GIP1|AURKAIP1|MRPL49|MRPL9|MRPS22|CHCHD1|MRPL10|MRPS1…			MRPS6|MRRF|MRPL3|MRPL30|MRPL21|MRPL23|DAP3|MRPL4|OXA1L|MRPL16|MRPS10|MRPL37|MRPL11|MRPS9|MRPL42|MRPL47|MRPL15|MRPS28|MRPL34|MRPL20|MRPS12|MRPS18B|MRPL54|MRPL58|MRPS27|MRPL40|MRPL12|MT-RNR2|MRPS22|MRPL28|MRPL39|MRPL46|MRPS15|MRPS7|GFM2|MRPL1|MRPS25|MRPL35|MRPL55|MRPS18A|MRPL19|MRPS33|MRPS2|MRPS16|MRPL18|MRPL2|MRPL36|MRPL27|MRPL24|MRPL13|MRPS21|MRPL22|AURKAIP1|MRPL17|GADD45GIP1
R-HSA-9013694	Signaling by NOTCH4	7.2e-06	82	ACTA2|JAG1|KAT2A|PSMD7|PSMD6|PSMC3|HES1|PSMD12|PSME3|KAT2B|RPS27A|PSMA3|PSMD8|SKP1|PSMB2|YWHAZ|PSMD14|MAMLD1|PSMD9|PSMD1|PSMB9|PSME2|RBX1|CREBBP|PSMA5|CUL1|PSMB8|PSMB10|PSMD4|PSMC1|PSMB1|NOTCH2|PSMD13|PSME1|PSMA7|SNW1|PSMA2|PSEN2|TACC3|PSMD3|PSMF1|PSMD11|EP300|SMAD3|PSMB6|UBA52|NOTCH1|MAML3|PSMC6|AKT1|PSMB7|PSMA4|PSMC2|MAML2|SEM1|HEY1|APH1A|PSMB3|NCSTN|PSMD2|PSEN1|PSMC4	GBM_SF188|GasC_AGS|GasC_KATOIII|PanC_BxPC3									HEY1|KAT2B|CUL1|RPS27A|MAML3|SNW1|PSME3|PSMB2|HES1|PSMD14|PSMD13|TACC3|PSMA7|PSMC3|APH1B|PSMA3|RBX1|UBA52|PSMD6|NCSTN|PSMB7|JAG1|PSMB6|PSMD7|PSMB3|PSMD8|PSMA5|AKT1|PSMC1|SEM1|PSEN1|PSMD1|PSMB9|PSMB1|PSMC5|PSMA4|NOTCH1|PSMD12|PSMB10|PSME2|PSMD4|PSMC6|PSMD2|CREBBP|PSMD3|RBPJ|FBXW7|PSMC4|MAML2|PSMD11|MAMLD1		JAG1|ACTA2|PSMD12|KAT2B|PSMD6|PSMD14|PSMD7|MAML3|PSMB2|PSEN1|SNW1|PSMD1|CUL1|RPS27A|PSMC6|PSMA4|PSMC3|SMAD3|TACC3|PSMA5|PSMB1|PSME3|PSMA3|PSMD11|YWHAZ|PSMD13|NCSTN|PSMA7|HEY1|SEM1|RBX1|PSMC2|PSMD8|PSMD4|PSMB3|PSMB6|PSMB7|PSMD9|PSMD3|UBA52|NOTCH1|EP300|CREBBP|PSMF1|SKP1|PSMA1|ADAM10|PSME2|PSMC4|PSMC5|PSMD10|PSMA6|NOTCH2|PSMC1|PSMB4|APH1A	YWHAZ|PSMD14|PSMD7|PSMD6|PSMD11|JAG1|PSMD1|PSMD12|PSMC1|PSMB2|PSMA5|PSMC2|KAT2A|DLL4|PSMA1|PSMA3|SNW1|PSME3|RBX1|PSMC6|PSMB1|NCSTN|RPS27A|PSMC3|SEM1|PSMD13|CUL1|PSMD4|PSMC5|PSMA4|PSMD3|PSMA6|MAML2|ACTA2|TACC3|PSMA7|KAT2B|NOTCH2|PSMC4|PSMD8|PSMB6|PSMB7|PSMB3|CREBBP|PSMD2|NOTCH1|PSME2|ADAM10|PSMB4|HES1|PSENEN|FBXW7		PSMC3|PSME2|PSME3|PSMB2|UBB|PSMD13|SMAD3|RPS27A|PSMA3|UBA52|PSMB3|PSMB6|PSMB1|PSMD1|CREBBP|PSMC4|DLL4|MAML3|PSMD3|AKT1|APH1A|PSMD14|RBX1|PSME1|KAT2A|PSMD7|PSMB10|PSMF1|NOTCH2|PSMD8|PSMC2|PSMD6|YWHAZ|ACTA2|PSMD4|JAG1|PSMB4|PSMB7|KAT2B|PSMD12|PSMA7|PSMA4|SEM1|PSMD9|PSMD11|CUL1|PSENEN|PSMD2|NOTCH1|PSEN2|PSMC6|PSMA1|PSMA5|PSMC1|PSEN1|MAMLD1|PSMA6
R-HSA-5693607	Processing of DNA double-strand break ends	9.09e-06	81	CCNA2|TIPIN|RFC3|EXO1|BLM|BARD1|RFC5|RFC4|RPA2|RFC2|CDK2|BRCA1|WRN|BRIP1|ATRIP|CHEK1|HIST1H2BD|UBE2I|DNA2|H2BC12|RPA1|NBN|TP53BP1	NSCLC_A549|NSCLC_H157|NSCLC_HCC4006|GBM_SF188|GasC_AGS|GasC_KATOIII|Meso_CD473	CCNA2|HIST1H2BD|EXO1|BLM|TIPIN|RFC3|RFC5|BRCA1|BARD1|RFC4|WRN|RPA2|CHEK1|DNA2|TP53BP1|PIAS4|RFC2|CDK2|RAD50|RPA3|UBE2I|NBN|RPA1|RBBP8|ATRIP|CCNA1|SIRT6|ATM		EXO1|HIST1H2BD|RFC3|TIPIN|BLM|BARD1|RFC4|BRCA1|CCNA2|ATRIP|RBBP8|MDC1|WRN|CDK2|NBN|CLSPN|RFC5|RMI1|UBE2I|DNA2|UBE2N|SUMO1		TIPIN|CCNA2|RFC2|HIST1H2BD|RFC3|RPA2|RFC4|BRCA1|RFC5|RMI1|EXO1|FAM175A|TOP3A|WRN|DNA2|PIAS4|BLM|ATRIP|UBE2V2|BARD1|UIMC1|RPA1|UBE2N|TP53BP1|HIST2H2BE|ATR|RBBP8|NBN|RPA3|HERC2|H2AFX|BRIP1|CDK2				CCNA2|RFC5|RFC2|RFC3|RFC4|CHEK1|EXO1|CDK2|RPA2|H2BC15|RPS27A|TIPIN|BLM|RNF168|BRIP1|TOPBP1|RPA3|RAD9A|SUMO2|RPA1|ATRIP|NSD2|RNF8|UBE2I|UBA52|UBE2V2|CLSPN|RNF4|BRCA1|MDC1|TOP3A|TP53BP1|UBE2N|BRCC3|DNA2|RMI1|BARD1|TIMELESS|SUMO1|MRE11|RMI2|NBN		RFC3|EXO1|RFC5|TIPIN|H2BC12|RFC4|CCNA2|CHEK1|BLM|CLSPN|BARD1|DNA2|CDK2|RAD1|RPA1|RFC2|RPA2|RHNO1|H2BC11|ATRIP|UBE2N|RPS27A|RBBP8|BRIP1|TP53BP1|MRE11|UBE2I|UBE2V2|RPA3|SUMO2|NBN|RAD9A|SUMO1|RMI2|HERC2|BRCA1|PPP4R2|RMI1|WRN|UBA52	TIPIN|RFC3|CHEK1|UBE2N|BARD1|CLSPN|CCNA2|DNA2|H2BC15|TP53BP1|BLM|CDK2|RAD1|UBE2V2|ATRIP|RFC4|RNF4|RPS27A|H2BC12|TOPBP1|RFC5|UBE2I|H2BC11|EXO1|RFC2|RMI1|BRCA1|SUMO2|BRIP1|RPA1|RPA2|RBBP8|NSD2|NBN|ATR			BRIP1|CCNA2|BARD1|NBN|CDK2|RHNO1|RFC3|RAD1|MRE11|TOPBP1|H2BC4|RPS27A|BRCA1|RFC4|WRN|H2BC15|H2BC11|RPA3|BLM|TP53BP1|H2BC12|HERC2|EXO1|RBBP8|RMI1|RPA1|RNF4|RPA2|UBE2I|PPP4R2|RFC5|TIPIN|UBE2V2
R-HSA-6782135	Dual incision in TC-NER	9.37e-06	65	RFC3|GTF2H3|POLE2|POLD3|RFC5|RFC4|PRPF19|RPA2|HMGN1|RFC2|POLE3|PCNA|POLR2D|POLD2|XPA|RPA1|ERCC6|RPS27A|CCNH|POLR2E|TCEA1|ERCC8|RPA3|RFC1|RBX1|POLR2G|USP7|ERCC2|POLR2L|ERCC3|GTF2H1|AQR|POLR2B|EP300|POLE4|POLR2H|CUL4A|UBA52|MNAT1|POLD1|DDB1|GTF2H5|POLE|POLR2J|XAB2|POLR2C|ISY1|POLR2F|CDK7|GTF2H2|ERCC5|ERCC1|POLR2A|PPIE|UBB	NSCLC_A549|NSCLC_HCC4006|GBM_NCH644|GBM_SF188|GasC_AGS	POLE2|RFC3|RFC5|POLD3|RFC4|POLR2D|GTF2H3|PRPF19|RPA2|POLD2|GTF2H1|PCNA|POLE3|RFC2|RFC1|POLR2L|ERCC2|RPA3|ERCC8|HMGN1|RPA1|ERCC3|CUL4A|RBX1|TCEA1|ERCC1|XPA|MNAT1|POLD1|ERCC5|EP300|CCNH|XAB2|AQR				GTF2H3|RFC2|POLE2|RFC3|RPA2|RFC4|RFC5|POLD3|CCNH|GTF2H5|POLR2D|XAB2|TCEA1|ERCC8|POLE3|HMGN1|ERCC4|RBX1|RPA1|GTF2H2|USP7|PCNA|POLR2A|EP300|PRPF19|POLR2G|RPA3|ERCC6|PPIE|DDB1|ERCC3|ERCC2|ERCC5|XPA|RFC1|GTF2H1|MNAT1|POLR2J|CUL4B|POLE|POLR2E			POLR2E|POLD2|POLR2L|POLK|USP7|POLE3|POLR2J|POLR2F|ERCC2|RFC2|RPA3|RPA2|RPS27A|RPA1|POLR2G|PRPF19|POLR2D|RFC1|ERCC6|POLD3|POLR2I|PCNA	USP7|RFC5|POLE2|POLD2|RFC2|PCNA|RFC3|POLD3|RFC4|RPA2|HMGN1|RPS27A|POLR2D|RPA3|PRPF19|GTF2H3|ERCC6|RPA1|POLR2L|RBX1|POLE3|UBA52|POLE4|CCNH|POLR2C|POLR2B|POLR2E|ERCC8|AQR|ERCC3|DDB1|XPA|POLD1|ERCC2|TCEA1|POLR2F|POLR2J|CUL4A|POLR2G		RFC3|POLE2|RFC5|RFC4|PCNA|HMGN1|POLE3|XPA|RPA1|RFC2|RPA2|CCNH|POLR2D|MNAT1|POLD2|POLD3|POLD1|PRPF19|RPS27A|ZNF830|POLR2G|CDK7|GTF2H3|POLR2E|POLE4|RPA3|RBX1|ISY1|TCEA1|ERCC8|USP7|GTF2H2|GTF2H5|UBA52|POLR2I|ERCC6|EP300|POLR2F|POLR2J|POLR2C|PPIE|POLR2B|UVSSA|POLR2L|POLR2K|RFC1|POLR2A|DDB1
R-HSA-174178	APC/C:Cdh1 mediated degradation of Cdc20 and other APC/C:Cdh1 targeted proteins in late mitosis/early G1	9.49e-06	72	SKP2|AURKB|UBE2C|CDC20|PLK1|PSMD7|ANAPC5|PSMD6|PSMC3|PTTG1|ANAPC1|PSMD12|PSME3|RPS27A|AURKA|PSMA3|PSMD8|ANAPC10|PSMB2|PSMD14|PSMD9|CDC23|PSME4|PSMD1|PSMB9|PSME2|PSMA5|ANAPC15|PSMB8|PSMB10|PSMD4|ANAPC4|PSMC1|PSMB1|ANAPC2|PSMD13|PSME1|PSMA7|PSMA2|PSMD3|CDC27|CDC26|PSMF1|PSMD11|PSMB6|UBA52|PSMC6|UBE2D1|PSMB7|PSMA4|PSMC2	GBM_SF188|GasC_AGS|GasC_KATOIII|PanC_BxPC3									UBE2C|PLK1|SKP2|RPS27A|AURKA|PSME3|AURKB|PSMB2|PSMD14|ANAPC5|PSMD13|CDC27|PSMA7|PSMC3|CDC20|PSMA3|CDC23|UBA52|PSMD6|ANAPC15|PSMB7|ANAPC1|PTTG1|PSMB6|PSMD7|PSMB3|PSMD8|PSMA5|PSMC1|SEM1|PSMD1|PSMB9|PSMB1|PSMC5|PSMA4|PSMD12|PSMB10|PSME2|PSMD4|PSMC6|PSMD2		SKP2|AURKB|PSMD12|AURKA|UBE2C|PSMD6|CDC20|PLK1|ANAPC5|PSMD14|PSMD7|PSMB2|PSMD1|PTTG1|RPS27A|PSMC6|PSMA4|PSMC3|PSMA5|ANAPC15|PSMB1|PSME3|PSMA3|PSMD11|UBE2D1|PSMD13|PSMA7|SEM1|PSMC2|PSMD8|ANAPC10|PSMD4|PSMB3|PSMB6|PSMB7|PSMD9|PSMD3|UBA52|CDC23|ANAPC16|PSMF1|PSMA1|CDC27|PSME2|ANAPC11|PSMC4|PSMC5|PSMD10|PSMA6|PSMC1|PSMB4	PSMD14|PSMD7|PSMD6|PSMD11|PSME4|PSMD1|PSMD12|PSMC1|PSMB2|PSMA5|PSMC2|ANAPC1|PSMA1|PSMA3|PSME3|ANAPC2|PSMC6|PSMB1|CDC23|RPS27A|PSMC3|AURKA|CDC27|SEM1|PSMD13|PSMD4|PSMC5|PSMA4|PSMD3|PSMA6|UBE2C|ANAPC4|AURKB|PSMA7|PSMC4|CDC26|PLK1|PSMD8|PSMB6|PSMB7|CDC16|ANAPC11|ANAPC15|PSMB3|CDC20|PTTG1|PSMD2|PSME2|PSMB4		PSMC3|PSME2|PSME4|PSME3|PSMB2|UBB|ANAPC5|PSMD13|RPS27A|ANAPC1|PSMA3|UBA52|PSMB3|UBE2D1|PSMB6|PSMB1|PSMD1|PSMC4|PSMD3|AURKB|PSMD14|PSME1|ANAPC15|ANAPC4|CDC20|PSMD7|PSMB10|PSMF1|PSMD8|PSMC2|PSMD6|SKP2|PSMD4|PSMB4|PSMB7|UBE2C|PSMD12|PSMA7|PSMA4|SEM1|PSMD9|PLK1|CDC26|PSMD11|PSMD2|CDC23|FZR1|CDC27|ANAPC10|PSMC6|PTTG1|PSMA1
R-HSA-174184	Cdc20:Phospho-APC/C mediated degradation of Cyclin A	9.49e-06	72	CCNA2|MAD2L1|UBE2C|CDC20|PSMD7|ANAPC5|PSMD6|PSMC3|BUB1B|ANAPC1|PSMD12|PSME3|RPS27A|PSMA3|PSMD8|ANAPC10|PSMB2|PSMD14|PSMD9|CDK1|CDC23|PSME4|PSMD1|PSMB9|PSME2|BUB3|PSMA5|ANAPC15|PSMB8|PSMB10|PSMD4|ANAPC4|PSMC1|PSMB1|ANAPC2|PSMD13|PSME1|PSMA7|PSMA2|PSMD3|CDC27|CDC26|PSMF1|PSMD11|PSMB6|UBA52|PSMC6|UBE2D1|PSMB7|PSMA4|PSMC2	GBM_SF188|GasC_AGS|GasC_KATOIII|PanC_BxPC3									CCNA2|MAD2L1|UBE2C|RPS27A|PSME3|PSMB2|BUB1B|PSMD14|ANAPC5|PSMD13|CDC27|PSMA7|BUB3|PSMC3|CDC20|PSMA3|CDC23|UBA52|PSMD6|ANAPC15|PSMB7|ANAPC1|PSMB6|PSMD7|PSMB3|PSMD8|CDK1|PSMA5|PSMC1|SEM1|PSMD1|PSMB9|PSMB1|PSMC5|PSMA4|PSMD12|PSMB10|PSME2|PSMD4|PSMC6|PSMD2		MAD2L1|CDK1|CCNA2|PSMD12|UBE2C|PSMD6|CDC20|ANAPC5|PSMD14|BUB3|PSMD7|PSMB2|PSMD1|RPS27A|PSMC6|PSMA4|PSMC3|PSMA5|ANAPC15|PSMB1|PSME3|PSMA3|PSMD11|UBE2D1|PSMD13|PSMA7|SEM1|PSMC2|PSMD8|ANAPC10|PSMD4|BUB1B|PSMB3|PSMB6|PSMB7|PSMD9|PSMD3|UBA52|CDC23|ANAPC16|PSMF1|PSMA1|CDC27|PSME2|ANAPC11|PSMC4|PSMC5|PSMD10|PSMA6|PSMC1|PSMB4	PSMD14|PSMD7|PSMD6|PSMD11|PSME4|PSMD1|PSMD12|PSMC1|PSMB2|PSMA5|PSMC2|BUB3|BUB1B|ANAPC1|CCNA2|PSMA1|PSMA3|PSME3|ANAPC2|MAD2L1|CDK1|PSMC6|PSMB1|CDC23|RPS27A|PSMC3|CDC27|SEM1|PSMD13|PSMD4|PSMC5|PSMA4|PSMD3|PSMA6|UBE2C|ANAPC4|PSMA7|PSMC4|CDC26|PSMD8|PSMB6|PSMB7|CDC16|ANAPC11|ANAPC15|PSMB3|CDC20|PSMD2|PSME2|PSMB4		PSMC3|PSME2|PSME4|PSME3|PSMB2|UBB|ANAPC5|PSMD13|RPS27A|ANAPC1|PSMA3|UBA52|PSMB3|UBE2D1|PSMB6|PSMB1|PSMD1|PSMC4|PSMD3|PSMD14|PSME1|ANAPC15|ANAPC4|CDC20|PSMD7|CDK1|PSMB10|PSMF1|PSMD8|PSMC2|PSMD6|CCNA2|PSMD4|PSMB4|MAD2L1|PSMB7|UBE2C|PSMD12|PSMA7|PSMA4|SEM1|PSMD9|CDC26|PSMD11|PSMD2|CDC23|CDC27|ANAPC10|PSMC6|PSMA1|BUB3|PSMA5|PSMC1|PSMA6
R-HSA-1236974	ER-Phagosome pathway	1.09e-05	86	PSMD7|PSMD6|TAPBP|PSMC3|SEC61A2|TLR4|PSMD12|PSME3|RPS27A|PSMA3|PSMD8|HLA-B|PSMB2|PSMD14|PSMD9|IKBKB|PSME4|PSMD1|PSMB9|PSME2|PSMA5|B2M|PSMB8|TAP1|PSMB10|PSMD4|PSMC1|PSMB1|PSMD13|PSME1|PSMA7|HLA-C|HLA-A|HLA-F|PSMA2|PSMD3|PSMF1|PSMD11|HLA-E|PSMB6|UBA52|VAMP3|PSMC6|PSMB7|PSMA4|PSMC2|TIRAP|TLR6|HLA-H|SEM1|LY96|IKBKG|STX4|PSMB3|VAMP8|SNAP23|PSMD2|PSMC4|SEC61B|MYD88|SEC22B|SEC61A1|CHUK|PDIA3|PSMC5|PSMB5…	GBM_SF188|PanC_BxPC3|Meso_CD60									TLR4|TAPBP|RPS27A|PSME3|PSMB2|PSMD14|PSMD13|PSMA7|PSMC3|PSMA3|UBA52|PSMD6|PSMB7|VAMP8|CALR|PSMB6|PSMD7|PSMB3|PSMD8|PSMA5|STX4|PSMC1|SEM1|SEC61G|HLA-C|PSMD1|PSMB9|PSMB1|IKBKG|SEC61B|PSMC5|CHUK|TLR6|PSMA4|PSMD12|PSMB10|PSME2|PSMD4|PSMC6|PSMD2|HLA-E|SEC61A1|PDIA3|HLA-B|PSMD3|TLR1|SEC61A2|PSMC4|PSMD11|HLA-A|IKBKB|MYD88|B2M					PSMC3|PSME2|VAMP3|PSME4|PSME3|IKBKB|PSMB2|UBB|PSMD13|TLR4|RPS27A|PSMA3|UBA52|PSMB3|PSMB6|PSMB1|PSMD1|PSMC4|B2M|PSMD3|PSMD14|SEC61A1|PSME1|CD36|PSMD7|PSMB10|PSMF1|SNAP23|PDIA3|HLA-F|PSMD8|PSMC2|PSMD6|VAMP8|CD14|PSMD4|PSMB4|PSMB7|PSMD12|PSMA7|PSMA4|MYD88|SEM1|PSMD9|PSMD11|IKBKG|PSMD2|HLA-B|CHUK|HLA-G|SEC61B|PSMC6|LY96|PSMA1|CALR|PSMA5|HLA-H|PSMC1|PSMA6|TLR6		HLA-F|HLA-B|HLA-A|B2M|PSMB8|TLR1|HLA-C|RPS27A|PSMC3|HLA-E|PSMA5|PDIA3|PSMB5|PSME1|TIRAP|PSMB4|PSMB1|PSMB7|PSMD8|VAMP3|UBA52|LY96|PSME4|PSMD6|VAMP8|PSMD9|PSMC1|PSMB9|HLA-H|PSMD7|PSME2|IKBKB|TLR4
R-HSA-4086400	PCP/CE pathway	1.15e-05	92	PARD6A|PSMD7|RAC3|ARRB2|PSMD6|PSMC3|DAAM1|FZD6|PSMD12|PSME3|RPS27A|DVL1|PSMA3|PRICKLE1|PSMD8|PSMB2|PSMD14|PSMD9|FZD5|PSME4|PSMD1|PSMB9|PSME2|PSMA5|DVL2|FZD7|CLTB|PSMB8|RHOA|PSMB10|PSMD4|PSMC1|PSMB1|AP2A2|PSMD13|AP2S1|PSME1|PSMA7|FZD1|FZD4|PSMA2|ROR1|AP2B1|PSMD3|SCRIB|PSMF1|PSMD11|FZD2|PSMB6|UBA52|WNT5B|DVL3|FZD8|PSMC6|PSMB7|PSMA4|SMURF1|PSMC2|WNT5A|PRKCA|SEM1|PSMB3|PSMD2|RAC1|PSMC4|WNT4|FZD3|WNT1…	GBM_SF188|GasC_AGS|GasC_KATOIII|PanC_BxPC3									WNT11|RAC3|RPS27A|CLTB|PSME3|FZD5|PSMB2|PSMD14|ARRB2|PSMD13|FZD1|PSMA7|PSMC3|RHOA|PSMA3|UBA52|PSMD6|FZD2|PSMB7|WNT5A|PSMB6|PSMD7|PSMB3|PSMD8|PSMA5|DVL1|PSMC1|SEM1|ROR2|PSMD1|PSMB9|PSMB1|PSMC5|PSMA4|DVL3|PSMD12|ROR1|AP2B1|PSMB10|PSME2|PSMD4|PSMC6|RAC1|CLTA|PSMD2|FZD4|PSMD3|SCRIB|RYK|FZD7|DAAM1		PSMD12|PSMD6|FZD5|PSMD14|PSMD7|RAC3|PSMB2|PSMD1|RPS27A|PSMC6|FZD7|PSMA4|PSMC3|PSMA5|PSMB1|PSME3|PSMA3|ARRB2|PSMD11|PSMD13|PSMA7|SEM1|DVL3|PSMC2|PSMD8|PSMD4|RHOA|PRKCA|DAAM1|FZD6|AP2S1|PSMB3|SMURF1|PSMB6|PSMB7|PSMD9|PSMD3|UBA52|FZD3|PRKCG|PSMF1|PSMA1|PSME2|PSMC4|PSMC5|WNT5B|PSMD10|PSMA6|PSMC1|FZD4|PSMB4|PFN1	WNT4|PSMD14|PSMD7|FZD2|PSMD6|PSMD11|PSME4|PSMD1|PSMD12|PSMC1|PSMB2|PSMA5|PSMC2|CLTC|PSMA1|PSMA3|PSME3|PSMC6|DVL2|PSMB1|RPS27A|PSMC3|RAC1|ROR1|RAC3|SEM1|PSMD13|PSMD4|PSMC5|PSMA4|PSMD3|PSMA6|FZD5|PFN1|PSMA7|AP2B1|WNT11|RHOA|PSMC4|FZD6|FZD8|PSMD8|DVL3|PSMB6|ARRB2|PSMB7|CLTB|PSMB3|PSMD2|PSME2|WNT5B|PSMB4|SMURF2		PSMC3|PSME2|DVL1|PSME4|PSME3|PSMB2|UBB|PSMD13|ARRB2|RPS27A|FZD7|AP2S1|FZD4|PSMA3|UBA52|PARD6A|PSMB3|FZD6|PRKCA|PSMB6|PSMB1|PSMD1|RHOA|PSMC4|PSMD3|PRICKLE1|PSMD14|PSME1|PSMD7|PFN1|PSMB10|PSMF1|AP2B1|PSMD8|AP2M1|PSMC2|PSMD6|WNT1|PSMD4|PSMB4|PSMB7|PSMD12|PSMA7|PSMA4|SEM1|PSMD9|FZD5|PSMD11|PSMD2|SCRIB|PSMC6|FZD1|PSMA1|RAC3|PSMA5|DVL3|PSMC1|PSMA6|RAC2|CLTB
R-HSA-69109	Leading Strand Synthesis	1.21e-05	14	RFC3|PRIM1|POLD3|RFC5|RFC4|POLA1|RFC2|PCNA|POLD2	NSCLC_A549|NSCLC_H157|NSCLC_H1650|NSCLC_HCC4006|GBM_SF188|GasC_AGS|GasC_KATOIII	RFC3|RFC5|PRIM1|POLA1|POLD3|RFC4|POLD2|PCNA|RFC2|RFC1		POLA1|RFC3|RFC4|PRIM1|POLD3|RFC1|POLA2|RFC5	PRIM1|RFC5|POLA2|RFC2|RFC4|POLA1|PRIM2|RFC3|POLD3|PCNA	RFC2|PRIM1|RFC3|RFC4|RFC5|POLD3|PRIM2|POLA2				RFC5|POLD2|RFC2|PCNA|RFC3|POLD3|RFC4|PRIM1		RFC3|RFC5|RFC4|PCNA|PRIM1|POLA1|RFC2|POLD2|POLD3|POLD1|PRIM2	RFC3|PCNA|RFC4|POLD3|PRIM1|RFC1|RFC5|RFC2|POLA2|POLA1|PRIM2
R-HSA-69091	Polymerase switching	1.21e-05	14	RFC3|PRIM1|POLD3|RFC5|RFC4|POLA1|RFC2|PCNA|POLD2	NSCLC_A549|NSCLC_H157|NSCLC_H1650|NSCLC_HCC4006|GBM_SF188|GasC_AGS|GasC_KATOIII	RFC3|RFC5|PRIM1|POLA1|POLD3|RFC4|POLD2|PCNA|RFC2|RFC1		POLA1|RFC3|RFC4|PRIM1|POLD3|RFC1|POLA2|RFC5	PRIM1|RFC5|POLA2|RFC2|RFC4|POLA1|PRIM2|RFC3|POLD3|PCNA	RFC2|PRIM1|RFC3|RFC4|RFC5|POLD3|PRIM2|POLA2				RFC5|POLD2|RFC2|PCNA|RFC3|POLD3|RFC4|PRIM1		RFC3|RFC5|RFC4|PCNA|PRIM1|POLA1|RFC2|POLD2|POLD3|POLD1|PRIM2	RFC3|PCNA|RFC4|POLD3|PRIM1|RFC1|RFC5|RFC2|POLA2|POLA1|PRIM2
R-HSA-168164	Toll Like Receptor 3 (TLR3) Cascade	1.24e-05	93	APP|IRAK2|DUSP3|HMGB1|NFKBIA|MAPKAPK3|RPS6KA2|NFKB2|SARM1|RPS27A|MAP3K8|JUN|NFKBIB|DUSP4|MAPK1|UBE2D2|SKP1|BIRC3|TICAM1|UBE2N|IKBKB|VRK3|BTRC|PPP2R1B|CUL1|DUSP6|TANK|ATF2|MAPK11|IRF3|MAP2K3|MAPK9|MAPK7|RPS6KA3|TBK1|FBXW11|FOS|TRAF3|NOD1|NKIRAS1|IKBKE|MAPK8|PPP2CA|UBA52|TLR3|RPS6KA5|UBE2V1|MAP2K6|RPS6KA1|DUSP7|TNIP2|UBE2D1|PPP2R1A|RIPK1|MAPKAPK2|IRF7|BIRC2|MAP2K4|IKBKG|RIPK2|NFKB1|PPP2CB|MAP2K7|CR…	combined
R-HSA-5688426	Deubiquitination	1.44e-05	282	TOMM20|CCNA2|FOXO4|ARRB1|SKP2|BARD1|NFKBIA|UCHL5|CDC25A|CDC20|BRCA1|MBD6|KAT2A|PSMD7|USP13|ARRB2|PSMD6|DDX58|HIST1H2BD|PSMC3|RAD23B|OGT|DDB2|USP16|H2BC12|H2AC11|ACTL6A|RUVBL1|MYC|PSMD12|PSME3|KAT2B|RPS27A|HIF1A|PSMA3|USP20|PSMD8|CLSPN|USP21|PSMB2|PSMD14|USP15|BIRC3|PSMD9|CDK1|H2BC11|PSME4|PSMD1|USP10|PSMB9|PSME2|TOMM70|POLB|TGFBR1|PSMA5|H2BC15|USP7|HIST2H2AA3|PSMB8|CYLD|VDAC1|SNX3|RHOA|PSMB10|PSM…	GasC_KATOIII|PanC_BxPC3												PSMD14|PSMD7|ARRB1|FOXO4|PSMD6|PSMD11|RAD23B|PSME4|CYLD|CDC25A|PSMD1|PSMD12|PSMC1|UCHL5|USP21|TOMM20|USP10|H2AC11|STAMBPL1|PSMB2|PSMA5|USP20|ACTL6A|RNF123|DDB2|USP14|TOMM70|BARD1|PSMC2|KAT2A|CLSPN|ACTB|CCNA2|AXIN2|H2BC15|USP19|PSMA1|PSMA3|RUVBL1|PSME3|MBD6|CDK1|PSMC6|NFKBIA|BIRC3|UCHL3|USP30|PSMB1|MYC|MAVS|IFIH1|RPS27A|USP7|PSMC3|TGFB1|WDR20|H2BC12|OTUD5|VDAC1|SEM1|PSMD13|USP15|PSMD4|H2BC11|RIPK2…		TOMM20|ARRB1|POLB|PSMC3|HIF1A|PSME2|PSME4|PSME3|DDB2|H2BC12|H2AC11|PSMB2|RUVBL1|UBB|PSMD13|SNX3|NFRKB|SMAD3|ARRB2|AR|RPS27A|OTUB1|USP5|OGT|PSMA3|UBA52|USP15|UCHL5|BARD1|TADA2B|PSMB3|TAF9B|UBE2D1|ACTB|PSMB6|PSMB1|FOXO4|H2BC11|TOMM70|PSMD1|RHOA|ACTL6A|MBD6|USP21|PSMC4|PSMD3|PSMD14|IL33|PSME1|VDAC1|KAT2A|AXIN1|USP20|ADRM1|VDAC3|CDC20|PSMD7|ZRANB1|CDK1|PSMB10|PSMF1|USP18|TRAF2|PSMD8|PSMC2|VCP|PSMD6|C…
R-HSA-69615	G1/S DNA Damage Checkpoints	1.47e-05	68	CCNA2|CCNE2|CDC25A|CDK2|ZNF385A|CDKN1A|PSMD7|PSMD6|CHEK1|PSMC3|PCBP4|PSMD12|PSME3|RPS27A|CCNE1|PSMA3|PSMD8|PSMB2|PSMD14|CDKN1B|PSMD9|PSME4|PSMD1|PSMB9|PSME2|PSMA5|PSMB8|PSMB10|PSMD4|MDM2|PSMC1|PSMB1|PSMD13|PSME1|PSMA7|PSMA2|PHF20|PSMD3|PSMF1|PSMD11|CHEK2|PSMB6|UBA52|PSMC6|ATM|PSMB7|PSMA4|PSMC2|SEM1|MDM4|PSMB3|PSMD2|PSMC4	GBM_SF188|GasC_AGS|GasC_KATOIII|PanC_BxPC3									CDC25A|CCNA2|ZNF385A|CHEK1|CDK2|RPS27A|CCNE1|PSME3|PSMB2|PSMD14|CCNE2|PSMD13|PSMA7|PSMC3|PSMA3|UBA52|PSMD6|CDKN1B|PSMB7|PCBP4|PSMB6|PSMD7|PSMB3|PSMD8|MDM2|CHEK2|MDM4|PSMA5|PSMC1|SEM1|PSMD1|PSMB9|PSMB1|PSMC5|PSMA4|PSMD12|CDKN1A|PSMB10|PSME2|PSMD4|ATM|PSMC6|PSMD2		CCNA2|PSMD12|CHEK1|PSMD6|PHF20|CDK2|PSMD14|PSMD7|PSMB2|CDKN1A|PSMD1|CDC25A|RPS27A|PSMC6|PSMA4|PSMC3|PSMA5|CHEK2|CCNE1|PSMB1|PSME3|PSMA3|PSMD11|PSMD13|PSMA7|PCBP4|SEM1|PSMC2|PSMD8|PSMD4|CCNE2|PSMB3|PSMB6|PSMB7|PSMD9|PSMD3|UBA52|PSMF1|PSMA1|PSME2|PSMC4|PSMC5|PSMD10|PSMA6|PSMC1|PSMB4	PSMD14|PSMD7|PSMD6|PSMD11|PSME4|CDC25A|PSMD1|PSMD12|PSMC1|CHEK1|PSMB2|PSMA5|PSMC2|CDKN1B|CCNA2|PSMA1|PSMA3|CDK2|PSME3|CCNE2|PSMC6|PSMB1|RPS27A|PSMC3|SEM1|PSMD13|PSMD4|PSMC5|PSMA4|MDM2|PSMD3|PSMA6|PCBP4|PSMA7|PSMC4|PSMD8|PSMB6|PSMB7|PSMB3|PSMD2|PSME2|ZNF385A|PSMB4		PSMC3|PSME2|PSME4|PSME3|PSMB2|UBB|PSMD13|RPS27A|ATM|PSMA3|UBA52|PSMB3|PSMB6|PSMB1|PSMD1|PSMC4|PSMD3|CCNE2|PSMD14|PSME1|PSMD7|PCBP4|PSMB10|PSMF1|PSMD8|PSMC2|PSMD6|CCNA2|PHF20|PSMD4|PSMB4|CCNE1|PSMB7|PSMD12|PSMA7|PSMA4|CHEK1|SEM1|PSMD9|PSMD11|PSMD2|CHEK2|PSMC6|PSMA1|PSMA5|CDC25A|PSMC1|PSMA6
R-HSA-4608870	Asymmetric localization of PCP proteins	1.58e-05	64	PARD6A|PSMD7|PSMD6|PSMC3|PSMD12|PSME3|RPS27A|PSMA3|PRICKLE1|PSMD8|PSMB2|PSMD14|PSMD9|FZD5|PSME4|PSMD1|PSMB9|PSME2|PSMA5|DVL2|FZD7|PSMB8|PSMB10|PSMD4|PSMC1|PSMB1|PSMD13|PSME1|PSMA7|FZD1|FZD4|PSMA2|PSMD3|SCRIB|PSMF1|PSMD11|FZD2|PSMB6|UBA52|FZD8|PSMC6|PSMB7|PSMA4|SMURF1|PSMC2|WNT5A|SEM1|PSMB3|PSMD2|PSMC4|FZD3|PSMC5|PSMB5|UBB	GBM_SF188|GasC_AGS|GasC_KATOIII|PanC_BxPC3									RPS27A|PSME3|FZD5|PSMB2|PSMD14|PSMD13|FZD1|PSMA7|PSMC3|PSMA3|UBA52|PSMD6|FZD2|PSMB7|WNT5A|PSMB6|PSMD7|PSMB3|PSMD8|PSMA5|PSMC1|SEM1|PSMD1|PSMB9|PSMB1|PSMC5|PSMA4|PSMD12|PSMB10|PSME2|PSMD4|PSMC6|PSMD2|FZD4|PSMD3|SCRIB|FZD7		PSMD12|PSMD6|FZD5|PSMD14|PSMD7|PSMB2|PSMD1|RPS27A|PSMC6|FZD7|PSMA4|PSMC3|PSMA5|PSMB1|PSME3|PSMA3|PSMD11|PSMD13|PSMA7|SEM1|PSMC2|PSMD8|PSMD4|PSMB3|SMURF1|PSMB6|PSMB7|PSMD9|PSMD3|UBA52|FZD3|PSMF1|PSMA1|PSME2|PSMC4|PSMC5|PSMD10|PSMA6|PSMC1|FZD4|PSMB4	PSMD14|PSMD7|FZD2|PSMD6|PSMD11|PSME4|PSMD1|PSMD12|PSMC1|PSMB2|PSMA5|PSMC2|PSMA1|PSMA3|PSME3|PSMC6|DVL2|PSMB1|RPS27A|PSMC3|SEM1|PSMD13|PSMD4|PSMC5|PSMA4|PSMD3|PSMA6|FZD5|PSMA7|PSMC4|FZD8|PSMD8|PSMB6|PSMB7|PSMB3|PSMD2|PSME2|PSMB4|SMURF2		PSMC3|PSME2|PSME4|PSME3|PSMB2|UBB|PSMD13|RPS27A|FZD7|FZD4|PSMA3|UBA52|PARD6A|PSMB3|PSMB6|PSMB1|PSMD1|PSMC4|PSMD3|PRICKLE1|PSMD14|PSME1|PSMD7|PSMB10|PSMF1|PSMD8|PSMC2|PSMD6|PSMD4|PSMB4|PSMB7|PSMD12|PSMA7|PSMA4|SEM1|PSMD9|FZD5|PSMD11|PSMD2|SCRIB|PSMC6|FZD1|PSMA1|PSMA5|PSMC1|PSMA6
R-HSA-5358508	Mismatch Repair	1.66e-05	15	LIG1|EXO1|POLD3|RPA2|MSH2|PCNA|MSH6|POLD2|RPA1|MLH1	NSCLC_A549|NSCLC_H1650|NSCLC_HCC4006|GBM_SF188|GasC_AGS	EXO1|LIG1|POLD3|RPA2|MSH2|POLD2|PCNA|PMS2|RPA3|MLH1|RPA1			EXO1|MSH6|RPA2|MSH2|POLD3|MLH1|PCNA|RPA1|MSH3|PMS2	MLH1|RPA2|PMS2|MSH3|EXO1|POLD3|MSH6|RPA1|PCNA|LIG1|RPA3|MSH2				POLD2|PCNA|POLD3|LIG1|EXO1|RPA2|MSH6|MLH1|MSH2|RPA3|RPA1		EXO1|LIG1|PCNA|MSH2|RPA1|RPA2|POLD2|POLD3|POLD1|MSH6|RPA3
R-HSA-5696397	Gap-filling DNA repair synthesis and ligation in GG-NER	2.17e-05	25	LIG1|RFC3|POLE2|POLD3|RFC5|RFC4|RPA2|RFC2|POLE3	NSCLC_A549|GBM_NCH644|GBM_SF188|GasC_AGS	POLE2|LIG1|RFC3|RFC5|POLD3|RFC4|RPA2|POLD2|PCNA|POLE3|RFC2|RFC1|RPA3							POLD2|POLK|POLE3|RFC2|RPA3|RPA2|LIG3|RPS27A|RPA1|RFC1|POLD3|PCNA	RFC5|POLE2|POLD2|RFC2|PCNA|RFC3|POLD3|RFC4|LIG1|RPA2		RFC3|POLE2|RFC5|LIG1|RFC4|PCNA|POLE3|RPA1|RFC2|RPA2|POLD2|POLD3|POLD1|RPS27A
R-HSA-180746	Nuclear import of Rev protein	2.61e-05	34	NPM1|NUP107|NUP54|NUP37|RCC1|NUP155|KPNB1|NUP93|NUP85|SEH1L|RAE1|RAN|NDC1|NUP188|NUP35|NUP50|NUP133|NUP88|AAAS|NUP205|NUP62	GBM_SF188|GasC_AGS|GasC_KATOIII|PanC_BxPC3|Meso_CD473									NPM1|RAN|KPNB1|NUP85|RAE1|NUP88|NUP93|NDC1|NUP107|NUP35|RCC1|SEH1L|NUP210|NUP50|NUP155|NUP54|NUP133|NUP188|NUP205|NUP160|NUP58|NUP62|POM121C|NUP153|NUP37|NUP42|AAAS		NPM1|NUP54|NUP35|SEH1L|NUP37|NUP155|NUP88|NUP85|NUP107|NUP62|KPNB1|RAN|RCC1|NDC1	NUP205|KPNB1|NPM1|NUP155|SEH1L|NUP153|NUP35|NDC1|NUP107|NUP54|NUP50|NUP160|NUP188|NUP88|NUP37|NUP58|NUP85|NUP93|POM121|NUP62|RAN|RCC1		NPM1|NUP54|NUP93|NDC1|NUP133|SEH1L|NUP37|NUP155|NUP107|KPNB1|NUP85|RCC1|RAN|NUP153|NUP88|NUP62|NUP205|TPR|NUP188|NUP160|POM121|NUP58|NUP98|NUP50|RAE1	NDC1|NPM1|NUP35|NUP107|NUP188|NUP43|TPR|NUP133|NUP50|NUP153|NUP205|NUP37|NUP93|RAE1|NUP54|NUP160|NUP155|KPNB1|NUP210|NUP85|RCC1|AAAS|POM121|NUP98|NUP58|NUP62|RAN
R-HSA-5617833	Cilium Assembly	2.75e-05	187	CEP78|CCT5|TTC26|WDR35|BBS2|KIF3C|IFT52|PLK1|BBS9|AHI1|HAUS5|IQCB1|DYNC2LI1|EXOC7|PKD2|SCLT1|HAUS2|PLK4|ODF2|HAUS1|HAUS4|CEP192|MKS1|NEK2|IFT57|HSP90AA1|IFT74|DYNLL2|IFT140|TNPO1|BBS12|TUBB|TCP1|HDAC6|B9D1|CDK1|CEP70|GBF1|DYNC1H1|PCNT|CDK5RAP2|SEPTIN2|CCT2|NEDD1|TTC8|MAPRE1|YWHAE|PKD1|KIF3A|TUBA4A|TRAF3IP1|CNTRL|MARK4|WDR19|TCTN3|CCT8|CSNK1E|RP2|PAFAH1B1|CEP63|CCT4|NDE1|IFT122|IFT88|ARL3|CEP83|IF…	PanC_AsPC1|Meso_CD473													IFT172|KIF3C|TTC26|IFT52|IFT122|WDR35|HSP90AA1|TCTN3|TUBA1A|MARK4|B9D1|FBF1|CEP78|CEP192|IQCB1|RPGRIP1L|TTC8|IFT22|SEPTIN2|TCTN1|MKS1|CNTRL|TTC30B|BBS9|DYNC1I2|NDE1|HAUS6|KIFAP3|YWHAE|ARF4|CEP83|GBF1|BBS4|CLUAP1|DYNLRB1|KIF3B|ARL3|HAUS1|CCT3|TCTN2|IFT74|TUBA4A|IFT81|PKD2|ATAT1|TCP1|BBIP1|DYNC2LI1|ACTR1A|TRIP11|CDK5RAP2|CCT4|CEP152|UNC119B|EXOC7|IFT46|CEP57|LZTFL1|CKAP5|CCP110|DCTN3|SDCCAG8|CSNK1D…		C2CD3|CEP70|DYNC2LI1|CDK1|SEPTIN2|NEK2|CEP57|TUBA4A|NEDD1|EXOC6|INPP5E|PLK4|RP2|HSP90AA1|HAUS6|CEP83|TMEM67|ODF2|NDE1|CEP78|DYNC1H1|SCLT1|CNTRL|ARL3|IFT140|RAB11A|PCM1|SFI1|IFT52|KIF3A|IFT57|BBS9|HAUS1|IFT74|CKAP5|HAUS2|PKD1|RPGRIP1L|KIF3C|CEP152
R-HSA-351202	Metabolism of polyamines	2.87e-05	59	ODC1|SMS|PSMD7|PSMD6|PSMC3|SRM|SAT1|NQO1|PSMD12|PSME3|PSMA3|AZIN1|PSMD8|PSMB2|PSMD14|AMD1|PSMD9|PSME4|PSMD1|PSMB9|PSME2|PSMA5|PSMB8|PSMB10|PSMD4|PSMC1|PSMB1|SMOX|PSMD13|PSME1|PSMA7|PSMA2|PSMD3|PSMF1|PSMD11|PSMB6|PSMC6|AGMAT|PSMB7|PSMA4|PSMC2|OAZ2|SEM1|PSMB3|PAOX|PSMD2|PSMC4	GBM_SF188|GasC_AGS|GasC_KATOIII|PanC_BxPC3									ODC1|NQO1|SRM|PSME3|PSMB2|PSMD14|PSMD13|PSMA7|PSMC3|PSMA3|OAZ2|PSMD6|SMS|PSMB7|PSMB6|PSMD7|PSMB3|PSMD8|PSMA5|PSMC1|AMD1|SEM1|PSMD1|PSMB9|PSMB1|PSMC5|SAT1|PSMA4|PSMD12|PSMB10|PSME2|PSMD4|PSMC6|PSMD2		PSMD12|SMS|PSMD6|PSMD14|PSMD7|ODC1|PSMB2|PSMD1|SRM|PSMC6|PSMA4|PSMC3|PSMA5|PSMB1|PSME3|PSMA3|PSMD11|PSMD13|PSMA7|SEM1|PSMC2|PSMD8|PSMD4|AMD1|SAT1|PSMB3|PSMB6|PSMB7|PSMD9|PSMD3|PSMF1|PSMA1|OAZ1|PSME2|PSMC4|PSMC5|PSMD10|PSMA6|PSMC1|PSMB4	SMS|PSMD14|PSMD7|PSMD6|PSMD11|PSME4|PSMD1|ODC1|PSMD12|PSMC1|PSMB2|PSMA5|PSMC2|PSMA1|PSMA3|PSME3|PAOX|AMD1|SAT1|PSMC6|SRM|PSMB1|PSMC3|SEM1|PSMD13|PSMD4|PSMC5|PSMA4|PSMD3|PSMA6|AGMAT|PSMA7|NQO1|PSMC4|PSMD8|PSMB6|PSMB7|OAZ3|PSMB3|OAZ2|PSMD2|PSME2|PSMB4		PSMC3|PSME2|PSME4|PSME3|ODC1|PSMB2|PSMD13|PSMA3|PSMB3|PSMB6|PSMB1|SRM|PSMD1|PSMC4|PSMD3|PSMD14|PSME1|SMOX|PSMD7|SAT1|PSMB10|PSMF1|PSMD8|PSMC2|PSMD6|OAZ2|SMS|PSMD4|PSMB4|PSMB7|PSMD12|PSMA7|PSMA4|SEM1|PSMD9|AGMAT|PSMD11|PSMD2|NQO1|PSMC6|PSMA1|AMD1|PSMA5|PSMC1|OAZ1|PSMA6
R-HSA-69205	G1/S-Specific Transcription	2.89e-05	29	RRM2|FBXO5|RBL1|POLA1|CDC25A|DHFR|PCNA|ORC1|TYMS|LIN54|CDT1|CDC45|CDC6|CCNE1|LIN9|TFDP1	NSCLC_A549|NSCLC_H157|GBM_SF188|GasC_AGS|GasC_KATOIII|Meso_CD473	RRM2|FBXO5|POLA1|DHFR|CDC25A|TYMS|RBL1|E2F6|PCNA|LIN54|LIN9|RBBP4|LIN52|CCNA1		RBL1|RRM2|POLA1|CCNE1|CDC25A|FBXO5|LIN54|CDT1|TFDP2|DHFR|CDC6|TYMS|TK1						CDC25A|CDC45|ORC1|RRM2|PCNA|CDC6|FBXO5|TYMS|CDT1|CCNE1|RBL1|POLA1|TFDP1|E2F1		RRM2|CDC45|DHFR|FBXO5|CDK1|PCNA|ORC1|CDC6|LIN9|POLA1|TFDP1|CDT1|LIN37|RBL1|TK1	RRM2|FBXO5|CDC25A|ORC1|CDC6|RBL1|PCNA|LIN37|TYMS|TFDP1|CDK1|E2F4|LIN54|TFDP2|CDC45|POLA1|LIN9			LIN54|CDK1|ORC1|RRM2|FBXO5|RBL1|RBBP4|DHFR|LIN9|POLA1|TFDP2|CDC6|CDC45|TK1|E2F6|CDT1|CDC25A|RBL2|LIN52|HDAC1|PCNA
R-HSA-2995383	Initiation of Nuclear Envelope (NE) Reformation	3.18e-05	19	LMNB1|VRK1|TMPO|VRK2|CCNB2|KPNB1|LBR|LEMD2|ANKLE2|CCNB1|PPP2R2A|EMD|CDK1|SIRT2	GasC_AGS|GasC_KATOIII|PanC_BxPC3											LMNB1|VRK1|TMPO|CDK1|CCNB2|CCNB1|LBR|KPNB1|PPP2CA|VRK2|ANKLE2|EMD|BANF1|PPP2R2A|LEMD2|LMNA|PPP2R1A	PPP2R2A|VRK1|VRK2|KPNB1|LMNB1|PPP2CA|TMPO|LBR|CDK1|CCNB2|LMNA|LEMD3|SIRT2|LEMD2|EMD|CCNB1		EMD|VRK1|VRK2|ANKLE2|LEMD2|LMNB1|KPNB1|PPP2R1A|TMPO|CDK1|LMNA|SIRT2
R-HSA-69017	CDK-mediated phosphorylation and removal of Cdc6	3.76e-05	72	CCNA2|CCNE2|UBE2C|CDK2|PSMD7|ANAPC5|PSMD6|PSMC3|ANAPC1|PSMD12|PSME3|RPS27A|CDC6|CCNE1|PSMA3|PSMD8|ANAPC10|PSMB2|PSMD14|PSMD9|CDC23|PSME4|PSMD1|PSMB9|PSME2|PSMA5|ANAPC15|PSMB8|PSMB10|PSMD4|ANAPC4|PSMC1|PSMB1|ANAPC2|PSMD13|PSME1|PSMA7|PSMA2|PSMD3|CDC27|CDC26|PSMF1|PSMD11|PSMB6|UBA52|PSMC6|UBE2D1|PSMB7|PSMA4|PSMC2	GBM_SF188|GasC_AGS|GasC_KATOIII|PanC_BxPC3									CCNA2|UBE2C|CDC6|CDK2|RPS27A|CCNE1|PSME3|PSMB2|PSMD14|CCNE2|ANAPC5|PSMD13|CDC27|PSMA7|PSMC3|PSMA3|CDC23|UBA52|PSMD6|ANAPC15|PSMB7|ANAPC1|PSMB6|PSMD7|PSMB3|PSMD8|PSMA5|PSMC1|SEM1|PSMD1|PSMB9|PSMB1|PSMC5|PSMA4|PSMD12|PSMB10|PSME2|PSMD4|PSMC6|PSMD2		CCNA2|PSMD12|UBE2C|PSMD6|CDC6|ANAPC5|CDK2|PSMD14|PSMD7|PSMB2|PSMD1|RPS27A|PSMC6|PSMA4|PSMC3|PSMA5|ANAPC15|CCNE1|PSMB1|PSME3|PSMA3|PSMD11|UBE2D1|PSMD13|PSMA7|SEM1|PSMC2|PSMD8|ANAPC10|PSMD4|CCNE2|PSMB3|PSMB6|PSMB7|PSMD9|PSMD3|UBA52|CDC23|ANAPC16|PSMF1|PSMA1|CDC27|PSME2|ANAPC11|PSMC4|PSMC5|PSMD10|PSMA6|PSMC1|PSMB4	PSMD14|PSMD7|PSMD6|PSMD11|PSME4|PSMD1|PSMD12|PSMC1|CDC6|PSMB2|PSMA5|PSMC2|ANAPC1|CCNA2|PSMA1|PSMA3|CDK2|PSME3|CCNE2|ANAPC2|PSMC6|PSMB1|CDC23|RPS27A|PSMC3|CDC27|SEM1|PSMD13|PSMD4|PSMC5|PSMA4|PSMD3|PSMA6|UBE2C|ANAPC4|PSMA7|PSMC4|CDC26|PSMD8|PSMB6|PSMB7|CDC16|ANAPC11|ANAPC15|PSMB3|PSMD2|PSME2|PSMB4		PSMC3|PSME2|PSME4|PSME3|PSMB2|UBB|ANAPC5|PSMD13|RPS27A|ANAPC1|PSMA3|UBA52|PSMB3|UBE2D1|PSMB6|PSMB1|PSMD1|PSMC4|PSMD3|CCNE2|PSMD14|PSME1|ANAPC15|ANAPC4|PSMD7|PSMB10|PSMF1|PSMD8|PSMC2|PSMD6|CCNA2|PSMD4|PSMB4|CCNE1|PSMB7|UBE2C|PSMD12|PSMA7|PSMA4|SEM1|PSMD9|CDC26|PSMD11|PSMD2|CDC23|FZR1|CDC27|ANAPC10|PSMC6|PSMA1
R-HSA-5676590	NIK-->noncanonical NF-kB signaling	4.11e-05	59	PSMD7|PSMD6|PSMC3|NFKB2|PSMD12|PSME3|RPS27A|RELB|PSMA3|PSMD8|SKP1|PSMB2|PSMD14|PSMD9|PSME4|PSMD1|PSMB9|PSME2|PSMA5|BTRC|CUL1|PSMB8|PSMB10|PSMD4|PSMC1|PSMB1|PSMD13|PSME1|PSMA7|PSMA2|FBXW11|PSMD3|PSMF1|PSMD11|PSMB6|UBA52|PSMC6|PSMB7|PSMA4|PSMC2|SEM1|MAP3K14|UBA3|PSMB3|PSMD2|PSMC4|CHUK|PSMC5|PSMB5|UBB	GBM_SF188|GasC_AGS|GasC_KATOIII|PanC_BxPC3									CUL1|RPS27A|NFKB2|PSME3|PSMB2|PSMD14|PSMD13|MAP3K14|PSMA7|PSMC3|PSMA3|UBA52|PSMD6|RELB|PSMB7|PSMB6|PSMD7|PSMB3|PSMD8|PSMA5|PSMC1|SEM1|PSMD1|PSMB9|PSMB1|PSMC5|CHUK|PSMA4|PSMD12|PSMB10|PSME2|PSMD4|PSMC6|UBE2M|PSMD2		PSMD12|PSMD6|PSMD14|PSMD7|PSMB2|PSMD1|CUL1|NFKB2|RPS27A|PSMC6|PSMA4|PSMC3|PSMA5|PSMB1|PSME3|PSMA3|PSMD11|BTRC|PSMD13|PSMA7|SEM1|PSMC2|PSMD8|PSMD4|PSMB3|PSMB6|PSMB7|PSMD9|PSMD3|UBA52|FBXW11|UBA3|PSMF1|SKP1|PSMA1|UBE2M|PSME2|PSMC4|PSMC5|PSMD10|PSMA6|PSMC1|PSMB4	PSMD14|PSMD7|PSMD6|PSMD11|PSME4|PSMD1|PSMD12|PSMC1|PSMB2|PSMA5|PSMC2|NFKB2|PSMA1|PSMA3|PSME3|BTRC|CHUK|PSMC6|PSMB1|RPS27A|PSMC3|SEM1|PSMD13|CUL1|PSMD4|PSMC5|PSMA4|PSMD3|PSMA6|PSMA7|RELB|PSMC4|PSMD8|PSMB6|PSMB7|UBE2M|PSMB3|PSMD2|PSME2|PSMB4		PSMC3|PSME2|PSME4|PSME3|PSMB2|UBB|PSMD13|BTRC|RELB|RPS27A|PSMA3|UBA52|PSMB3|PSMB6|PSMB1|PSMD1|FBXW11|PSMC4|PSMD3|PSMD14|PSME1|PSMD7|PSMB10|PSMF1|PSMD8|PSMC2|NFKB2|PSMD6|PSMD4|PSMB4|PSMB7|UBA3|PSMD12|PSMA7|PSMA4|SEM1|PSMD9|PSMD11|CUL1|PSMD2|CHUK|PSMC6|PSMA1|PSMA5|PSMC1|PSMA6
R-HSA-69563	p53-Dependent G1 DNA Damage Response	4.65e-05	66	CCNA2|CCNE2|CDK2|ZNF385A|CDKN1A|PSMD7|PSMD6|PSMC3|PCBP4|PSMD12|PSME3|RPS27A|CCNE1|PSMA3|PSMD8|PSMB2|PSMD14|CDKN1B|PSMD9|PSME4|PSMD1|PSMB9|PSME2|PSMA5|PSMB8|PSMB10|PSMD4|MDM2|PSMC1|PSMB1|PSMD13|PSME1|PSMA7|PSMA2|PHF20|PSMD3|PSMF1|PSMD11|CHEK2|PSMB6|UBA52|PSMC6|ATM|PSMB7|PSMA4|PSMC2|SEM1|MDM4|PSMB3|PSMD2|PSMC4	GBM_SF188|GasC_AGS|GasC_KATOIII|PanC_BxPC3									CCNA2|ZNF385A|CDK2|RPS27A|CCNE1|PSME3|PSMB2|PSMD14|CCNE2|PSMD13|PSMA7|PSMC3|PSMA3|UBA52|PSMD6|CDKN1B|PSMB7|PCBP4|PSMB6|PSMD7|PSMB3|PSMD8|MDM2|CHEK2|MDM4|PSMA5|PSMC1|SEM1|PSMD1|PSMB9|PSMB1|PSMC5|PSMA4|PSMD12|CDKN1A|PSMB10|PSME2|PSMD4|ATM|PSMC6|PSMD2		CCNA2|PSMD12|PSMD6|PHF20|CDK2|PSMD14|PSMD7|PSMB2|CDKN1A|PSMD1|RPS27A|PSMC6|PSMA4|PSMC3|PSMA5|CHEK2|CCNE1|PSMB1|PSME3|PSMA3|PSMD11|PSMD13|PSMA7|PCBP4|SEM1|PSMC2|PSMD8|PSMD4|CCNE2|PSMB3|PSMB6|PSMB7|PSMD9|PSMD3|UBA52|PSMF1|PSMA1|PSME2|PSMC4|PSMC5|PSMD10|PSMA6|PSMC1|PSMB4	PSMD14|PSMD7|PSMD6|PSMD11|PSME4|PSMD1|PSMD12|PSMC1|PSMB2|PSMA5|PSMC2|CDKN1B|CCNA2|PSMA1|PSMA3|CDK2|PSME3|CCNE2|PSMC6|PSMB1|RPS27A|PSMC3|SEM1|PSMD13|PSMD4|PSMC5|PSMA4|MDM2|PSMD3|PSMA6|PCBP4|PSMA7|PSMC4|PSMD8|PSMB6|PSMB7|PSMB3|PSMD2|PSME2|ZNF385A|PSMB4		PSMC3|PSME2|PSME4|PSME3|PSMB2|UBB|PSMD13|RPS27A|ATM|PSMA3|UBA52|PSMB3|PSMB6|PSMB1|PSMD1|PSMC4|PSMD3|CCNE2|PSMD14|PSME1|PSMD7|PCBP4|PSMB10|PSMF1|PSMD8|PSMC2|PSMD6|CCNA2|PHF20|PSMD4|PSMB4|CCNE1|PSMB7|PSMD12|PSMA7|PSMA4|SEM1|PSMD9|PSMD11|PSMD2|CHEK2|PSMC6|PSMA1|PSMA5|PSMC1|PSMA6
R-HSA-69580	p53-Dependent G1/S DNA damage checkpoint	4.65e-05	66	CCNA2|CCNE2|CDK2|ZNF385A|CDKN1A|PSMD7|PSMD6|PSMC3|PCBP4|PSMD12|PSME3|RPS27A|CCNE1|PSMA3|PSMD8|PSMB2|PSMD14|CDKN1B|PSMD9|PSME4|PSMD1|PSMB9|PSME2|PSMA5|PSMB8|PSMB10|PSMD4|MDM2|PSMC1|PSMB1|PSMD13|PSME1|PSMA7|PSMA2|PHF20|PSMD3|PSMF1|PSMD11|CHEK2|PSMB6|UBA52|PSMC6|ATM|PSMB7|PSMA4|PSMC2|SEM1|MDM4|PSMB3|PSMD2|PSMC4	GBM_SF188|GasC_AGS|GasC_KATOIII|PanC_BxPC3									CCNA2|ZNF385A|CDK2|RPS27A|CCNE1|PSME3|PSMB2|PSMD14|CCNE2|PSMD13|PSMA7|PSMC3|PSMA3|UBA52|PSMD6|CDKN1B|PSMB7|PCBP4|PSMB6|PSMD7|PSMB3|PSMD8|MDM2|CHEK2|MDM4|PSMA5|PSMC1|SEM1|PSMD1|PSMB9|PSMB1|PSMC5|PSMA4|PSMD12|CDKN1A|PSMB10|PSME2|PSMD4|ATM|PSMC6|PSMD2		CCNA2|PSMD12|PSMD6|PHF20|CDK2|PSMD14|PSMD7|PSMB2|CDKN1A|PSMD1|RPS27A|PSMC6|PSMA4|PSMC3|PSMA5|CHEK2|CCNE1|PSMB1|PSME3|PSMA3|PSMD11|PSMD13|PSMA7|PCBP4|SEM1|PSMC2|PSMD8|PSMD4|CCNE2|PSMB3|PSMB6|PSMB7|PSMD9|PSMD3|UBA52|PSMF1|PSMA1|PSME2|PSMC4|PSMC5|PSMD10|PSMA6|PSMC1|PSMB4	PSMD14|PSMD7|PSMD6|PSMD11|PSME4|PSMD1|PSMD12|PSMC1|PSMB2|PSMA5|PSMC2|CDKN1B|CCNA2|PSMA1|PSMA3|CDK2|PSME3|CCNE2|PSMC6|PSMB1|RPS27A|PSMC3|SEM1|PSMD13|PSMD4|PSMC5|PSMA4|MDM2|PSMD3|PSMA6|PCBP4|PSMA7|PSMC4|PSMD8|PSMB6|PSMB7|PSMB3|PSMD2|PSME2|ZNF385A|PSMB4		PSMC3|PSME2|PSME4|PSME3|PSMB2|UBB|PSMD13|RPS27A|ATM|PSMA3|UBA52|PSMB3|PSMB6|PSMB1|PSMD1|PSMC4|PSMD3|CCNE2|PSMD14|PSME1|PSMD7|PCBP4|PSMB10|PSMF1|PSMD8|PSMC2|PSMD6|CCNA2|PHF20|PSMD4|PSMB4|CCNE1|PSMB7|PSMD12|PSMA7|PSMA4|SEM1|PSMD9|PSMD11|PSMD2|CHEK2|PSMC6|PSMA1|PSMA5|PSMC1|PSMA6
R-HSA-9615933	Postmitotic nuclear pore complex (NPC) reformation	4.83e-05	27	NUP107|NUP54|NUP37|RCC1|NUP155|KPNB1|NUP93|NUP85|UBE2I|SEH1L|RAN|NDC1|NUP188|NUP35|TNPO1|NUP133|NUP205|NUP62	GBM_SF188|GasC_AGS|GasC_KATOIII|PanC_BxPC3|Meso_CD473									RAN|KPNB1|NUP85|NUP93|NDC1|NUP107|NUP35|RCC1|SEH1L|NUP155|NUP54|UBE2I|NUP133|NUP188|NUP205|NUP160|NUP58|NUP62|SUMO1|AHCTF1|NUP37|RANGAP1|TNPO1|NUP98		NUP54|NUP35|SEH1L|NUP37|NUP155|NUP85|NUP107|NUP62|KPNB1|RAN|RCC1|NDC1|NUP43|UBE2I|NUP133|NUP93|NUP188|SUMO1	NUP205|KPNB1|NUP155|SEH1L|NUP35|NDC1|NUP107|NUP54|NUP160|NUP188|NUP37|NUP58|NUP85|NUP93|POM121|NUP62|RAN|TNPO1|UBE2I|RCC1		NUP54|NUP93|NDC1|NUP133|SEH1L|NUP37|NUP155|NUP107|KPNB1|NUP85|RCC1|RAN|TNPO1|NUP62|NUP205|NUP188|NUP160|POM121|SUMO1|RANGAP1|NUP58|NUP98	NDC1|NUP35|NUP107|NUP188|AHCTF1|NUP43|NUP133|NUP205|NUP37|NUP93|UBE2I|NUP54|NUP160|NUP155|KPNB1|SUMO1|NUP85|RCC1|POM121|NUP98|NUP58|NUP62|RAN|TNPO1
R-HSA-3108214	SUMOylation of DNA damage response and repair proteins	4.91e-05	77	TDG|BLM|NSMCE4A|NUP107|NUP54|NUP37|BRCA1|NUP155|WRN|NUP93|NUP85|UBE2I|SEH1L|RPA1|PIAS2|RAE1|NDC1|NUP188|CBX2|NUP35|SUMO3|NUP50|NUP133|NUP88|AAAS|NUP205|PHC1|PARP1|NUP62|NSMCE1|SMC6|EID3|SMC3|RAD52|PIAS4|STAG1|NUP160|NUP210|PML|RAD21|NUP153|XRCC4|NUP214|SUMO2|NSMCE2|XPC|SMC5|HDAC7|TPR|SMC1A|HERC2|SUMO1|RNF168|BMI1|MDC1|CBX4	NSCLC_H157|GBM_SF188|GasC_AGS|GasC_KATOIII|PanC_BxPC3|Meso_CD473			SMC6|BLM|PIAS2|CBX2|AAAS|NSMCE4A|BRCA1|NUP85|NUP37|NUP214|NUP155|NUP93|NUP188|MDC1|WRN|NSMCE1|NUP205|UBE2I|TDG|SUMO1|NUP107|TPR|PCGF2|NUP133|BMI1|SUMO3|RPA1|NUP88|PARP1						PARP1|TDG|NUP85|RAE1|NUP88|NUP93|NDC1|BLM|RNF168|CBX2|NUP107|NUP35|NSMCE4A|SUMO2|SEH1L|PML|RPA1|NUP210|NUP50|NUP155|XRCC4|NUP54|UBE2I|NUP133|SMC3|NUP188|BRCA1|NUP205|NUP160|MDC1|NSMCE1|NUP58|HDAC7|NUP62|POM121C|SCMH1|SUMO1|NUP153|XPC|NUP37|NUP42|AAAS|RAD21|RNF2|SMC1A|CBX4|NUP98|PIAS2|SUMO3|HERC2|PIAS4|SEC13|EID3|PHC1|RING1|POM121|PHC2|SMC5|BMI1		NUP54|NUP35|SEH1L|BLM|NSMCE4A|NUP37|NUP155|RPA1|TDG|NUP88|PHC1|NUP85|NUP107|NUP62|NDC1|RAE1|SUMO3|NUP43|XRCC4|UBE2I|NUP133|NUP93|NSMCE2|SMC6|RAD52|SUMO2|NUP188|SUMO1|CBX2|HERC2|PML|PARP1|AAAS|BRCA1|RAD21|NSMCE1|WRN|SMC3|HDAC7|NUP58|XPC|STAG2|NUP205|RING1|SMC5|MDC1|PIAS2|RNF168|CBX8	NUP205|TDG|NUP155|SEH1L|NUP153|NUP35|NDC1|NUP107|NUP54|NUP50|NUP160|BLM|NUP188|NUP88|NSMCE4A|PARP1|NUP37|NUP58|SMC1A|NUP85|NUP93|POM121|NUP62|SMC3|SMC5|UBE2I|SUMO3|BRCA1|SUMO2|STAG1|RPA1|RAD21|PML|RAE1|SMC6|POM121C|XRCC4|XPC|NUP98|RAD52|WRN|CBX8|SUMO1|PIAS2|NUP133|RING1|MDC1|RANBP2|TPR|HDAC7|CETN2		NSMCE4A|WRN|SUMO3|TDG|NUP54|NUP93|NDC1|NUP133|SEH1L|NUP37|PIAS4|NUP155|NUP107|CBX4|NUP85|NUP153|XRCC4|NUP88|PCGF2|SMC1A|NUP62|BLM|RPA1|NUP205|PIAS2|SMC3|SMC5|CBX2|TPR|RAD52|SP100|SMC6|NUP188|NUP160|PHC1|STAG1|BRCA1|NSMCE2|POM121|HERC2|NSMCE1|PARP1|SUMO1|RAD21|NUP58|NUP98|NUP50|BMI1	TDG|RAD52|NDC1|RAD21|NUP35|NUP107|NUP188|NUP43|TPR|STAG2|SMC3|NUP133|BRCA1|WRN|NUP50|BLM|RNF2|NUP153|HERC2|STAG1|NUP205|NUP37|NUP93|RAE1|RPA1|UBE2I|NUP54|SMC5|NUP160|PML|CBX2|NUP155|NSMCE4A|SUMO3|NUP210|PIAS2|SUMO1|NUP85|CETN2|NSMCE2|SMC6|AAAS|POM121|NUP98|SMC1A|RING1|BMI1|CDKN2A|NUP58|XRCC4|PARP1|NUP62|RNF168|PHC2|SUMO2|PHC1|NUP214
R-HSA-174154	APC/C:Cdc20 mediated degradation of Securin	5.94e-05	67	UBE2C|CDC20|PSMD7|ANAPC5|PSMD6|PSMC3|PTTG1|ANAPC1|PSMD12|PSME3|RPS27A|PSMA3|PSMD8|ANAPC10|PSMB2|PSMD14|PSMD9|CDC23|PSME4|PSMD1|PSMB9|PSME2|PSMA5|ANAPC15|PSMB8|PSMB10|PSMD4|ANAPC4|PSMC1|PSMB1|ANAPC2|PSMD13|PSME1|PSMA7|PSMA2|PSMD3|CDC27|CDC26|PSMF1|PSMD11|PSMB6|UBA52|PSMC6|UBE2D1|PSMB7|PSMA4|PSMC2	GBM_SF188|GasC_AGS|GasC_KATOIII|PanC_BxPC3									UBE2C|RPS27A|PSME3|PSMB2|PSMD14|ANAPC5|PSMD13|CDC27|PSMA7|PSMC3|CDC20|PSMA3|CDC23|UBA52|PSMD6|ANAPC15|PSMB7|ANAPC1|PTTG1|PSMB6|PSMD7|PSMB3|PSMD8|PSMA5|PSMC1|SEM1|PSMD1|PSMB9|PSMB1|PSMC5|PSMA4|PSMD12|PSMB10|PSME2|PSMD4|PSMC6|PSMD2		PSMD12|UBE2C|PSMD6|CDC20|ANAPC5|PSMD14|PSMD7|PSMB2|PSMD1|PTTG1|RPS27A|PSMC6|PSMA4|PSMC3|PSMA5|ANAPC15|PSMB1|PSME3|PSMA3|PSMD11|UBE2D1|PSMD13|PSMA7|SEM1|PSMC2|PSMD8|ANAPC10|PSMD4|PSMB3|PSMB6|PSMB7|PSMD9|PSMD3|UBA52|CDC23|ANAPC16|PSMF1|PSMA1|CDC27|PSME2|ANAPC11|PSMC4|PSMC5|PSMD10|PSMA6|PSMC1|PSMB4	PSMD14|PSMD7|PSMD6|PSMD11|PSME4|PSMD1|PSMD12|PSMC1|PSMB2|PSMA5|PSMC2|ANAPC1|PSMA1|PSMA3|PSME3|ANAPC2|PSMC6|PSMB1|CDC23|RPS27A|PSMC3|CDC27|SEM1|PSMD13|PSMD4|PSMC5|PSMA4|PSMD3|PSMA6|UBE2C|ANAPC4|PSMA7|PSMC4|CDC26|PSMD8|PSMB6|PSMB7|CDC16|ANAPC11|ANAPC15|PSMB3|CDC20|PTTG1|PSMD2|PSME2|PSMB4		PSMC3|PSME2|PSME4|PSME3|PSMB2|UBB|ANAPC5|PSMD13|RPS27A|ANAPC1|PSMA3|UBA52|PSMB3|UBE2D1|PSMB6|PSMB1|PSMD1|PSMC4|PSMD3|PSMD14|PSME1|ANAPC15|ANAPC4|CDC20|PSMD7|PSMB10|PSMF1|PSMD8|PSMC2|PSMD6|PSMD4|PSMB4|PSMB7|UBE2C|PSMD12|PSMA7|PSMA4|SEM1|PSMD9|CDC26|PSMD11|PSMD2|CDC23|CDC27|ANAPC10|PSMC6|PTTG1|PSMA1|PSMA5|PSMC1|PSMA6
R-HSA-9006936	Signaling by TGF-beta family members	6.09e-05	102	RBL1|UCHL5|BAMBI|FURIN|PARD6A|FST|TGIF1|SKIL|PPP1CB|SERPINE1|CCNC|TGIF2|NEDD4L|MYC|CDKN2B|PPP1CC|FSTL1|RPS27A|TFDP1|JUNB|AMH|STRAP|USP15|FSTL3|CBL|TGFBR1|PMEPA1|PARP1|CGN|WWTR1|ZFYVE9|RHOA|TFDP2|PRKCZ|SMAD7|SKI|SNW1|TGFBR2|SMAD6|SMAD4|TGFB1|BMP2|E2F4|MEN1|ARHGEF18|NCOR2|E2F5|DRAP1|SMAD3|UBA52|PARD3|TRIM33|UBE2D1|BMPR1A|CDK9|PPP1CA|SMURF1|SMAD1|FKBP1A|ACVR2B|SMAD2|XPO1|NOG|ACVR1B|PPP1R15A|INHBB|UB…	combined
R-HSA-69166	Removal of the Flap Intermediate	6.1e-05	14	PRIM1|POLD3|POLA1|RPA2|FEN1|PCNA|POLD2|DNA2|RPA1	NSCLC_A549|NSCLC_H1650|NSCLC_HCC4006|GBM_SF188|GasC_AGS	PRIM1|POLA1|POLD3|RPA2|POLD2|PCNA|DNA2|FEN1|RPA3|RPA1|POLA2			PRIM1|FEN1|POLA2|POLA1|RPA2|PRIM2|POLD3|PCNA|RPA1	PRIM1|RPA2|POLD3|PRIM2|DNA2|POLA2|RPA1|PCNA|FEN1|RPA3				POLD2|PCNA|FEN1|POLD3|RPA2|PRIM1|POLA1|RPA3|RPA1|PRIM2|POLA2|DNA2|POLD1		PCNA|PRIM1|FEN1|DNA2|POLA1|RPA1|RPA2|POLD2|POLD3|POLD1|PRIM2
R-HSA-450408	AUF1 (hnRNP D0) binds and destabilizes mRNA	6.22e-05	55	HNRNPD|PSMD7|PSMD6|PSMC3|PSMD12|PSME3|RPS27A|HSPB1|PSMA3|PSMD8|PSMB2|PSMD14|PSMD9|PSME4|PSMD1|PSMB9|PSME2|PABPC1|PSMA5|PSMB8|PSMB10|PSMD4|PSMC1|PSMB1|PSMD13|PSME1|PSMA7|EIF4G1|PSMA2|PSMD3|PSMF1|PSMD11|PSMB6|UBA52|PSMC6|PSMB7|PSMA4|PSMC2|HSPA1A|SEM1|HSPA8|PSMB3|PSMD2|PSMC4|PSMC5|PSMB5|UBB	GBM_SF188|GasC_AGS|GasC_KATOIII|PanC_BxPC3									HNRNPD|RPS27A|PSME3|PABPC1|PSMB2|PSMD14|PSMD13|HSPA8|PSMA7|PSMC3|PSMA3|UBA52|PSMD6|PSMB7|PSMB6|PSMD7|PSMB3|PSMD8|PSMA5|PSMC1|SEM1|PSMD1|PSMB9|PSMB1|EIF4G1|PSMC5|PSMA4|PSMD12|PSMB10|PSME2|PSMD4|PSMC6|PSMD2		PSMD12|PSMD6|HNRNPD|PSMD14|PSMD7|PSMB2|PSMD1|RPS27A|PSMC6|PSMA4|PSMC3|PSMA5|PSMB1|PSME3|PSMA3|PSMD11|PSMD13|PSMA7|HSPA8|SEM1|PSMC2|PSMD8|PSMD4|PABPC1|PSMB3|PSMB6|PSMB7|PSMD9|PSMD3|UBA52|PSMF1|PSMA1|PSME2|PSMC4|PSMC5|PSMD10|PSMA6|PSMC1|PSMB4	HNRNPD|PSMD14|PSMD7|PSMD6|PSMD11|PSME4|PSMD1|PSMD12|PSMC1|PSMB2|PSMA5|PSMC2|EIF4G1|PSMA1|PSMA3|PSME3|PSMC6|PABPC1|PSMB1|HSPB1|RPS27A|PSMC3|SEM1|PSMD13|PSMD4|PSMC5|PSMA4|PSMD3|PSMA6|PSMA7|PSMC4|PSMD8|PSMB6|HSPA1A|PSMB7|PSMB3|PSMD2|PSME2|PSMB4		PSMC3|PSME2|PSME4|PSME3|PSMB2|UBB|HNRNPD|PSMD13|RPS27A|PSMA3|UBA52|PSMB3|PSMB6|PSMB1|PSMD1|PSMC4|PSMD3|PSMD14|PSME1|PSMD7|PSMB10|PSMF1|PSMD8|PSMC2|PSMD6|PSMD4|PSMB4|PSMB7|EIF4G1|PSMD12|PSMA7|PSMA4|HSPB1|SEM1|PSMD9|PSMD11|HSPA1A|PSMD2|PABPC1|PSMC6|PSMA1|PSMA5|PSMC1|PSMA6
R-HSA-8941858	Regulation of RUNX3 expression and activity	6.22e-05	55	PSMD7|PSMD6|CBFB|PSMC3|PSMD12|PSME3|RPS27A|PSMA3|PSMD8|PSMB2|PSMD14|PSMD9|SRC|PSMD1|PSMB9|PSME2|PSMA5|PSMB8|PSMB10|PSMD4|MDM2|PSMC1|PSMB1|PSMD13|PSME1|PSMA7|PSMA2|PSMD3|TGFB1|PSMF1|PSMD11|EP300|PSMB6|UBA52|PSMC6|PSMB7|PSMA4|SMURF1|PSMC2|SEM1|RUNX3|PSMB3|PSMD2|PSMC4|PSMC5|PSMB5|UBB	GBM_SF188|GasC_AGS|GasC_KATOIII|PanC_BxPC3									RPS27A|PSME3|PSMB2|RUNX3|PSMD14|CBFB|PSMD13|PSMA7|PSMC3|PSMA3|UBA52|PSMD6|PSMB7|PSMB6|PSMD7|PSMB3|PSMD8|MDM2|PSMA5|PSMC1|SEM1|PSMD1|PSMB9|PSMB1|PSMC5|PSMA4|PSMD12|PSMB10|PSME2|PSMD4|PSMC6|PSMD2		PSMD12|PSMD6|CBFB|PSMD14|PSMD7|PSMB2|PSMD1|RPS27A|PSMC6|PSMA4|PSMC3|PSMA5|PSMB1|PSME3|PSMA3|PSMD11|PSMD13|PSMA7|SEM1|PSMC2|PSMD8|PSMD4|SRC|TGFB1|PSMB3|SMURF1|PSMB6|PSMB7|PSMD9|PSMD3|UBA52|EP300|PSMF1|PSMA1|PSME2|PSMC4|PSMC5|PSMD10|PSMA6|PSMC1|PSMB4	PSMD14|PSMD7|PSMD6|PSMD11|PSMD1|PSMD12|PSMC1|PSMB2|PSMA5|CBFB|PSMC2|SRC|PSMA1|PSMA3|PSME3|PSMC6|PSMB1|RPS27A|PSMC3|TGFB1|SEM1|PSMD13|PSMD4|PSMC5|PSMA4|MDM2|PSMD3|PSMA6|PSMA7|PSMC4|PSMD8|PSMB6|PSMB7|PSMB3|PSMD2|PSME2|PSMB4|SMURF2		PSMC3|PSME2|PSME3|PSMB2|UBB|PSMD13|RPS27A|PSMA3|UBA52|PSMB3|PSMB6|PSMB1|PSMD1|PSMC4|PSMD3|PSMD14|PSME1|PSMD7|PSMB10|PSMF1|SRC|PSMD8|PSMC2|PSMD6|PSMD4|PSMB4|PSMB7|PSMD12|PSMA7|PSMA4|SEM1|PSMD9|TGFB1|PSMD11|PSMD2|PSMC6|PSMA1|PSMA5|PSMC1|PSMA6
R-HSA-983168	Antigen processing: Ubiquitination & Proteasome degradation	6.25e-05	309	FBXO2|SKP2|UBE2C|FBXO4|FBXO32|CDC20|RNF126|UNKL|CCNF|MIB2|UBR4|UBE2H|RNF138|TRIM4|PSMD7|FBXO9|ANAPC5|CBLB|PSMD6|PSMC3|FBXO44|MYLIP|NEDD4L|UBE2J1|UBE3B|HECTD3|THOP1|ASB6|TRAIP|ANAPC1|RNF213|FBXW9|PSMD12|PSME3|RPS27A|KLHL3|HERC6|GAN|PSMA3|PSMD8|ANAPC10|UBE2D2|WSB1|SKP1|CUL7|ASB13|UBE2G1|PSMB2|RNF19A|PSMD14|FBXL20|KLHL5|BLMH|PSMD9|KCTD7|UBE2N|FBXO15|LNPEP|FBXO21|CDC23|PSME4|PSMD1|PSMB9|FBXL18|PSME2|…	NSCLC_A549|NSCLC_HCC4006|GBM_SF188|GasC_AGS|PanC_BxPC3	FBXO2|UBR4|CCNF|SKP2|NEDD4|FBXO15|LNPEP|PSMD9|TRIM4|FBXO32|RNF19B|PSMA2|CDC20|FBXL18|FBXO4|UBE2C|PSMB9|UBE2H|FBXW9|HECTD2|CBLB|ANAPC10|RNF217|WSB1|MYLIP|ARIH2|UBE2Q1|KLHL21|UBE2L3|RNF126|NEDD4L|PSMB10|PJA2|FBXW11|SPSB1|ASB6|SKP1|FBXO11|RNF138|FBXO17|HERC6|CDC26|UBE2G1|GAN|HECW2|FBXO7|MIB2|NPEPPS|TRAIP|RNF14|ANAPC2|ANAPC4|BTRC|ITCH|TRIP12|ANAPC5|TRIM21|THOP1|FBXO10|RNF144B|RBX1|TRIM39|FBXO22|BLMH|…				ASB6|UNKL|FBXO2|CBLB|HERC6|FBXO9|FBXO6|HERC3|UBR4|WSB1|FBXO4|ANAPC10|MIB2|PSMD8|ATG7|TRIM11|FBXO22|NEDD4L|VHL|FBXO15|ITCH|UBE2O|FBXW8|PSMD10|KLHL21|FBXL20|PSMD12|UBE2L3|PSMD7|UBA1|SKP1|LNPEP|PSMD9|UBE2E3|TRAF7|FBXL13|SPSB1|PSMD6|DET1|RNF138|HECTD3|SIAH2|PSMA3|TRAIP|RCHY1|ANAPC13|CDC34|FBXW5|ASB13|ANAPC4|UBE2D2|TRIM41|UBE2V2|UBE2J1|PSMB8|UBE2C|CDC20|RBX1|UBE2Q1|UBA3|UBE2V1|UBE2N|TRIM39|GAN|KCTD7|F…				RNF19A|UBE2H|UBE2C|CUL1|UBE2S|KLHL5|GAN|RNF213|SKP2|GLMN|RPS27A|KLHL21|BLMH|SIAH2|HERC4|PSME3|MYLIP|LRR1|FBXO4|PSMB2|UBE2D2|RNF126|UBE2J1|LMO7|CUL7|PSMD14|ANAPC5|PSMD13|UBA7|FBXW10|UBE2Q2|CDC27|NEDD4L|TRAIP|PSMA7|THOP1|KCTD7|PSMC3|DZIP3|CDC20|ASB6|UBE2G1|PSMA3|RBX1|RNF138|RBCK1|CDC23|KBTBD8|ELOC|UBA52|PSMD6|UBE2V2|FBXL5|HECTD3|UBE2L6|UBE2E3|RNF4|CCNF|CUL3|PSMB7|UBE3B|FBXW9|UBE2G2|UBA5|ANAPC1|FBXL…		SKP2|PSMD12|UBE2C|PSMD6|CBLB|CDC20|RNF138|RNF19A|ANAPC5|PSMD14|FBXW9|LRR1|PSMD7|UBE3B|SOCS3|RNF126|PSMB2|CCNF|PSMD1|BLMH|RNF123|CUL1|UBE2D2|RNF213|LRSAM1|KLHL3|LNX1|UBE2N|RPS27A|PSMC6|UBE2H|TRIM4|THOP1|PSMA4|PSMC3|MIB2|HECTD3|PSMA5|UBE3D|PSMB1|FBXO4|PSME3|PSMA3|TRAIP|ASB13|PSMD11|BTRC|UBE2D1|UBE2V2|UBR4|CUL7|UBE2S|PSMD13|GLMN|PSMA7|SEM1|RBX1|PSMC2|PSMD8|ANAPC10|PSMD4|UBE2J1|UBE2K|UFL1|FBXO32|SIAH…			PSMC3|FBXO2|RNF126|FBXO27|PSME2|THOP1|PSME4|PSME3|FBXO44|FBXO4|UFL1|PSMB2|UBB|ANAPC5|PSMD13|UBE2H|UBR4|NEDD4|UBE3B|UNKL|BTBD1|BTRC|FBXW9|RNF213|RPS27A|ANAPC1|MYLIP|PSMA3|UBA52|BLMH|KLHL42|LNX1|HERC6|RNF138|PSMB3|UBE2D1|PSMB6|NEDD4L|PSMB1|MGRN1|PSMD1|RBCK1|RNF19A|KLHL25|MKRN1|FBXW11|FBXO9|PSMC4|CDC34|FBXO7|LONRF1|KCTD6|GLMN|PSMD3|KLHL13|UBE2G2|PSMD14|RBX1|RNF220|PSME1|ANAPC4|UBE2Q1|UBE2J1|LMO7|GAN…
R-HSA-177243	Interactions of Rev with host cellular proteins	6.3e-05	38	NPM1|NUP107|NUP54|NUP37|RANBP1|RCC1|NUP155|KPNB1|NUP93|NUP85|SEH1L|RAE1|RAN|NDC1|NUP188|NUP35|NUP50|NUP133|NUP88|AAAS|NUP205|NUP62	GBM_SF188|GasC_AGS|GasC_KATOIII|PanC_BxPC3|Meso_CD473									NPM1|RANBP1|RAN|KPNB1|NUP85|RAE1|NUP88|NUP93|NDC1|NUP107|NUP35|RCC1|SEH1L|NUP210|NUP50|NUP155|NUP54|NUP133|NUP188|NUP205|NUP160|NUP58|NUP62|POM121C|NUP153|NUP37|NUP42|AAAS		NPM1|NUP54|NUP35|SEH1L|RANBP1|NUP37|NUP155|NUP88|NUP85|NUP107|NUP62|KPNB1|RAN|RCC1|NDC1	NUP205|KPNB1|NPM1|NUP155|SEH1L|NUP153|NUP35|NDC1|NUP107|NUP54|NUP50|NUP160|NUP188|NUP88|XPO1|NUP37|NUP58|NUP85|NUP93|POM121|NUP62|RAN|RCC1|RANBP1		NPM1|NUP54|NUP93|NDC1|NUP133|SEH1L|RANBP1|NUP37|NUP155|NUP107|KPNB1|NUP85|RCC1|RAN|NUP153|NUP88|NUP62|NUP205|TPR|NUP188|NUP160|POM121|RANGAP1|NUP58|NUP98|NUP50|RAE1	NDC1|NPM1|NUP35|NUP107|NUP188|NUP43|TPR|NUP133|NUP50|NUP153|NUP205|NUP37|NUP93|RAE1|NUP54|NUP160|NUP155|KPNB1|NUP210|NUP85|RCC1|RANBP1|AAAS|POM121|NUP98|NUP58|NUP62|RAN
R-HSA-9020702	Interleukin-1 signaling	6.75e-05	102	APP|IRAK2|HMGB1|NFKBIA|PSMD7|PSMD6|TOLLIP|PSMC3|IL1RAP|NFKB2|PSMD12|PSME3|PELI2|RPS27A|PSMA3|MAP3K8|SQSTM1|PSMD8|NFKBIB|SKP1|PSMB2|PSMD14|PSMD9|UBE2N|IKBKB|PSME4|PSMD1|PSMB9|PSME2|RBX1|PSMA5|IL1R1|BTRC|CUL1|PSMB8|PSMB10|PSMD4|PELI1|PSMC1|PSMB1|PSMD13|PSME1|PSMA7|PSMA2|FBXW11|NOD1|NKIRAS1|PSMD3|PSMF1|PSMD11|PSMB6|UBA52|UBE2V1|MAP2K6|PSMC6|TNIP2|PSMB7|PSMA4|PSMC2|IL1RN|MAP2K4|SEM1|IKBKG|PELI3|IL1B|…	GBM_SF188|GasC_AGS|GasC_KATOIII|PanC_BxPC3									HMGB1|APP|CUL1|SQSTM1|RPS27A|PELI3|NFKB2|IRAK2|MAP3K8|PSME3|PSMB2|NFKBIA|PSMD14|PSMD13|TOLLIP|PSMA7|PSMC3|PSMA3|RBX1|UBA52|PSMD6|PSMB7|PSMB6|PSMD7|PSMB3|UBE2N|PSMD8|PSMA5|PSMC1|SEM1|PSMD1|PSMB9|IL1R1|PSMB1|IKBKG|PSMC5|CHUK|PSMA4|PSMD12|IRAK1|PSMB10|PSME2|PSMD4|RIPK2|MAP2K6|PSMC6|TAB3|NFKBIB|PSMD2		APP|HMGB1|PSMD12|PSMD6|PSMD14|PSMD7|PSMB2|PELI1|PSMD1|SQSTM1|CUL1|UBE2N|NFKB2|RPS27A|PSMC6|PSMA4|PSMC3|IRAK2|PSMA5|PSMB1|PSME3|PSMA3|PSMD11|BTRC|IL1RN|IL1R1|PSMD13|IKBKB|PSMA7|SEM1|RBX1|PSMC2|PSMD8|PSMD4|PSMB3|PSMB6|PSMB7|PSMD9|PSMD3|UBA52|FBXW11|PSMF1|SKP1|PSMA1|PELI3|IRAK3|PSME2|NFKBIA|PSMC4|PSMC5|PSMD10|PSMA6|PSMC1|IL1R2|PELI2|MAP2K6|PSMB4|UBE2V1|MAP3K3|RIPK2|IRAK1|NFKBIB|TAB3|TRAF6|CHUK|TOLLIP	IL1RAP|PSMD14|PSMD7|PSMD6|PSMD11|PSME4|IL1RN|PSMD1|PSMD12|PSMC1|PSMB2|PSMA5|PELI1|UBE2N|PSMC2|HMGB1|NFKB2|PSMA1|PSMA3|PSME3|MAP2K4|MAP2K6|RBX1|BTRC|CHUK|PSMC6|NFKBIA|PSMB1|RPS27A|PSMC3|SQSTM1|SEM1|PSMD13|CUL1|PSMD4|RIPK2|PSMC5|PSMA4|PSMD3|TOLLIP|PSMA6|MAP2K1|IRAK2|APP|PSMA7|IL1R2|PSMC4|PSMD8|PSMB6|MYD88|PSMB7|PSMB3|NFKBIB|PSMD2|PSME2|TNIP2|PSMB4|PELI2		IL1RAP|PSMC3|APP|PSME2|PSME4|PSME3|IRAK2|IKBKB|PSMB2|UBB|PSMD13|HMGB1|BTRC|RPS27A|PSMA3|UBA52|PSMB3|SQSTM1|PSMB6|PSMB1|PSMD1|FBXW11|PSMC4|PSMD3|PSMD14|RBX1|PSME1|PSMD7|PSMB10|PSMF1|PSMD8|PSMC2|NFKB2|PSMD6|PELI3|AGER|PELI2|PSMD4|PSMB4|TNIP2|PSMB7|IL1R1|PSMD12|NOD1|PSMA7|IRAK3|PSMA4|MAP3K3|MYD88|SEM1|PSMD9|MAP2K1|NFKBIB|PSMD11|IKBKG|CUL1|PSMD2|CHUK|TOLLIP|RIPK2|PSMC6|UBE2N|NFKBIA|PSMA1|IL1R2|IL1A|P…
R-HSA-8852276	The role of GTSE1 in G2/M progression after G2 checkpoint	7.05e-05	60	CCNB2|CDKN1A|PLK1|PSMD7|PSMD6|PSMC3|HSP90AA1|PSMD12|PSME3|RPS27A|PSMA3|PSMD8|CCNB1|GTSE1|PSMB2|PSMD14|PSMD9|CDK1|PSME4|PSMD1|PSMB9|PSME2|PSMA5|HSP90AB1|PSMB8|MAPRE1|PSMB10|PSMD4|PSMC1|PSMB1|PSMD13|PSME1|PSMA7|PSMA2|PSMD3|PSMF1|PSMD11|PSMB6|UBA52|PSMC6|PSMB7|PSMA4|PSMC2|SEM1	GBM_SF188|GasC_AGS|GasC_KATOIII|PanC_BxPC3									HSP90AB1|PLK1|CCNB2|RPS27A|GTSE1|PSME3|CCNB1|PSMB2|PSMD14|PSMD13|PSMA7|PSMC3|PSMA3|UBA52|PSMD6|PSMB7|PSMB6|PSMD7|PSMB3|PSMD8|CDK1|PSMA5|MAPRE1|HSP90AA1|PSMC1|SEM1|PSMD1|PSMB9|PSMB1|PSMC5|PSMA4|PSMD12|CDKN1A|PSMB10|PSME2|PSMD4|PSMC6|PSMD2		CDK1|PSMD12|CCNB2|PSMD6|PLK1|CCNB1|PSMD14|PSMD7|PSMB2|CDKN1A|PSMD1|RPS27A|PSMC6|PSMA4|PSMC3|PSMA5|HSP90AA1|PSMB1|PSME3|PSMA3|HSP90AB1|PSMD11|GTSE1|PSMD13|PSMA7|SEM1|PSMC2|PSMD8|PSMD4|PSMB3|PSMB6|PSMB7|PSMD9|PSMD3|UBA52|MAPRE1|PSMF1|PSMA1|PSME2|PSMC4|PSMC5|PSMD10|PSMA6|PSMC1|PSMB4	PSMD14|PSMD7|PSMD6|PSMD11|PSME4|PSMD1|PSMD12|PSMC1|MAPRE1|PSMB2|PSMA5|PSMC2|PSMA1|PSMA3|PSME3|CDK1|PSMC6|PSMB1|RPS27A|PSMC3|SEM1|PSMD13|PSMD4|PSMC5|PSMA4|PSMD3|GTSE1|CCNB2|PSMA6|PSMA7|FKBPL|PSMC4|PLK1|PSMD8|PSMB6|PSMB7|PSMB3|CCNB1|PSMD2|PSME2|PSMB4		PSMC3|HSP90AA1|PSME2|PSME4|PSME3|PSMB2|UBB|PSMD13|RPS27A|PSMA3|UBA52|PSMB3|MAPRE1|PSMB6|PSMB1|PSMD1|PSMC4|PSMD3|PSMD14|PSME1|PSMD7|CDK1|PSMB10|PSMF1|PSMD8|PSMC2|PSMD6|PSMD4|PSMB4|PSMB7|PSMD12|PSMA7|PSMA4|SEM1|PSMD9|PLK1|PSMD11|PSMD2|PSMC6|CCNB2|CCNB1|PSMA1|PSMA5|PSMC1|PSMA6
R-HSA-157579	Telomere Maintenance	7.73e-05	71	LIG1|RFC3|PRIM1|BLM|POLD3|RFC5|RFC4|POLA1|RPA2|DKC1|RFC2|WRN|FEN1|PCNA|HIST1H2BD|POLD2|DNA2|H2BC12|RPA1|RUVBL1	NSCLC_A549|NSCLC_H1650|GBM_SF188|GasC_AGS	HIST1H2BD|BLM|LIG1|RFC3|RFC5|PRIM1|POLA1|POLD3|TERF1|RFC4|WRN|H2AFJ|HIST2H2AA3|RPA2|POLD2|GAR1|PCNA|PIF1|HIST2H2AC|DNA2|RFC2|TERF2|RFC1|FEN1|RPA3			HIST1H2BD|HIST2H2BE|PRIM1|HIST1H2AC|RFC5|FEN1|POLA2|RFC2|RFC4|BLM|POLA1|HIST2H2AA3|RPA2|HIST1H2BH|TERF2IP|PRIM2|RFC3|POLD3					RFC5|POLD2|RFC2|PCNA|DKC1|FEN1|RFC3|POLD3|RFC4|H2AZ1|LIG1|RPA2|PRIM1|H2BC15|PIF1|BLM|POLA1|RUVBL2|RUVBL1|RPA3		RFC3|DSCC1|RFC5|H2BC12|LIG1|RFC4|PCNA|DKC1|TERT|PRIM1|BLM|CHTF18|FEN1|DNA2|POLA1|RPA1|H2AZ1|RFC2|RPA2|GAR1|POLD2|POLD3|H2BC11|POLD1|CTC1|PRIM2|ACD
R-HSA-6782210	Gap-filling DNA repair synthesis and ligation in TC-NER	7.77e-05	64	LIG1|RFC3|GTF2H3|POLE2|POLD3|RFC5|RFC4|PRPF19|RPA2|HMGN1|RFC2|POLE3|PCNA|POLR2D|POLD2|RPA1|ERCC6|RPS27A|CCNH|POLR2E|TCEA1|ERCC8|RPA3|RFC1|RBX1|POLR2G|USP7|ERCC2|POLR2L|ERCC3|GTF2H1|AQR|POLR2B|EP300|POLE4|POLR2H|CUL4A|UBA52|MNAT1|POLD1|DDB1|GTF2H5|POLE|POLR2J|XAB2|POLR2C|ISY1|POLR2F|CDK7|GTF2H2|POLR2A|PPIE|UBB	NSCLC_A549|NSCLC_HCC4006|GBM_NCH644|GBM_SF188|GasC_AGS|PanC_BxPC3	POLE2|LIG1|RFC3|RFC5|POLD3|RFC4|POLR2D|GTF2H3|PRPF19|RPA2|POLD2|GTF2H1|PCNA|POLE3|RFC2|RFC1|POLR2L|ERCC2|RPA3|ERCC8|HMGN1|RPA1|ERCC3				GTF2H3|RFC2|POLE2|RFC3|RPA2|RFC4|RFC5|POLD3|CCNH|GTF2H5|POLR2D|XAB2|TCEA1|ERCC8|POLE3|HMGN1|RBX1|RPA1|GTF2H2|USP7|PCNA|LIG1|POLR2A|EP300|PRPF19|POLR2G|RPA3|ERCC6|PPIE|DDB1|ERCC3|ERCC2|RFC1|XRCC1|GTF2H1|MNAT1|POLR2J|CUL4B|POLE|POLR2E			POLR2E|POLD2|POLR2L|POLK|USP7|POLE3|POLR2J|POLR2F|ERCC2|RFC2|RPA3|RPA2|LIG3|RPS27A|RPA1|POLR2G|PRPF19|POLR2D|RFC1|ERCC6|POLD3|POLR2I|PCNA	USP7|RFC5|POLE2|POLD2|RFC2|PCNA|RFC3|POLD3|RFC4|LIG1|RPA2|HMGN1|RPS27A|POLR2D|RPA3|PRPF19|GTF2H3|ERCC6|RPA1|POLR2L|RBX1|POLE3|UBA52|POLE4|CCNH|POLR2C|POLR2B|POLR2E|ERCC8|AQR|ERCC3|DDB1|POLD1|ERCC2|TCEA1|POLR2F|POLR2J|CUL4A|POLR2G		RFC3|POLE2|RFC5|LIG1|RFC4|PCNA|HMGN1|POLE3|RPA1|RFC2|RPA2|CCNH|POLR2D|MNAT1|POLD2|POLD3|POLD1|PRPF19|RPS27A|ZNF830|POLR2G|CDK7|GTF2H3|POLR2E|POLE4|RPA3|RBX1|ISY1|TCEA1|ERCC8|USP7|GTF2H2|GTF2H5|UBA52|POLR2I|ERCC6|EP300|POLR2F|POLR2J|POLR2C|PPIE|POLR2B|UVSSA|POLR2L|POLR2K|RFC1|POLR2A|DDB1|LIG3			LIG1|GTF2H3|POLR2E|PRPF19|UBB|HMGN1|RPS27A|UBA52|RFC3|DDB1|POLD2|POLR2G|RFC2|ERCC6|PCNA|POLE|POLR2H|RBX1|POLE2|POLR2B|ERCC3|POLD1|RFC1|RPA1|POLE3|AQR|POLD3|CUL4A|MNAT1|POLR2I|PPIE|RPA3|RFC4|ISY1|XAB2|USP7|CCNH|LIG3|RFC5|POLR2C
R-HSA-174437	Removal of the Flap Intermediate from the C-strand	8.37e-05	11	POLD3|RPA2|WRN|FEN1|PCNA|POLD2|DNA2|RPA1	NSCLC_A549|GBM_SF188|GasC_AGS	POLD3|WRN|RPA2|POLD2|PCNA|DNA2|FEN1|RPA3|RPA1								POLD2|PCNA|FEN1|POLD3|RPA2|RPA3|RPA1		PCNA|FEN1|DNA2|RPA1|RPA2|POLD2|POLD3|POLD1
R-HSA-5607764	CLEC7A (Dectin-1) signaling	8.55e-05	100	NFKBIA|MALT1|PSMD7|PSMD6|PSMC3|NFKB2|CARD9|PSMD12|PSME3|RPS27A|RELB|PSMA3|PSMD8|UBE2D2|CALM1|SKP1|PSMB2|PSMD14|PSMD9|SRC|UBE2N|IKBKB|PSME4|PSMD1|PSMB9|PSME2|PSMA5|BTRC|CUL1|PSMB8|CDC34|PSMB10|PSMD4|PSMC1|PSMB1|PSMD13|PSME1|PSMA7|AHCYL1|PPP3CB|PSMA2|FBXW11|PLCG2|ITPR3|PSMD3|PSMF1|PSMD11|PSMB6|UBA52|UBE2V1|NFATC1|PSMC6|UBE2D1|ITPR2|PRKCD|PSMB7|PSMA4|PSMC2|SEM1|MAP3K14|IKBKG|UBA3|PYCARD|IL1B|PPP3R1|…	GasC_AGS|GasC_KATOIII|PanC_BxPC3											PSMD12|PSMD6|PSMD14|PSMD7|PSMB2|PSMD1|CUL1|UBE2D2|UBE2N|NFKB2|RPS27A|PSMC6|PSMA4|PSMC3|PSMA5|PSMB1|CARD9|PSME3|PSMA3|PSMD11|BTRC|UBE2D1|PSMD13|IKBKB|PSMA7|SEM1|PLCG2|PSMC2|ITPR2|PSMD8|PSMD4|SRC|PPP3CB|PSMB3|PSMB6|PSMB7|PSMD9|PSMD3|UBA52|FBXW11|CASP8|NFATC1|CALM1|UBA3|PSMF1|SKP1|PSMA1|UBE2M|PSME2|NFKBIA|PSMC4|PSMC5|ITPR1|PSMD10|PSMA6|PDPK1|PSMC1|PSMB4|UBE2V1	PSMD14|PSMD7|PSMD6|PSMD11|PSME4|PSMD1|PSMD12|PSMC1|PPP3R1|PSMB2|PSMA5|UBE2N|MALT1|ITPR3|PPP3CB|PSMC2|NFATC1|NFKB2|SRC|PSMA1|PSMA3|PSME3|CALM1|BTRC|CHUK|PSMC6|NFKBIA|SYK|PLCG2|PSMB1|UBE2D2|RPS27A|PSMC3|SEM1|PSMD13|CUL1|PSMD4|PPP3CA|PSMC5|PSMA4|PSMD3|PSMA6|CARD9|PSMA7|RELB|PSMC4|CASP8|PSMD8|PSMB6|PSMB7|UBE2M|PSMB3|PSMD2|PSME2|NFATC2|ITPR2|PSMB4|PRKCD		PSMC3|PSME2|PSME4|PSME3|IKBKB|PSMB2|UBB|PSMD13|CLEC7A|BTRC|RELB|RPS27A|PSMA3|UBA52|PSMB3|PDPK1|UBE2D1|PPP3CB|PSMB6|PSMB1|PSMD1|FBXW11|PSMC4|CDC34|PSMD3|PSMD14|PSME1|PSMD7|PSMB10|PSMF1|UBE2D2|PRKCD|SRC|PSMD8|PSMC2|NFKB2|PSMD6|CARD11|PSMD4|PSMB4|PSMB7|CALM1|UBA3|PSMD12|PSMA7|PSMA4|SEM1|PSMD9|PSMD11|IKBKG|CUL1|PSMD2|CHUK|CARD9|PPP3CA|PSMC6|UBE2N|NFKBIA|PPP3R1|PSMA1
R-HSA-3371453	Regulation of HSF1-mediated heat shock response	0.000105552	83	NUP107|NUP54|HSPA14|NUP37|RPA2|HSPA2|NUP155|HSPH1|DEDD2|NUP93|NUP85|DNAJB6|SEH1L|RPA1|HSPA4L|RAE1|FKBP4|NDC1|NUP188|NUP35|DNAJB1|MAPK1|BAG1|TNFRSF21|HSBP1|NUP50|NUP133|NUP88|AAAS|RPA3|NUP205|NUP62|BAG5|DNAJC2|HSPA5|YWHAE|SERPINH1|BAG3|HSPA9|HSPA1L|NUP160|MRPL18|BAG2|HSPA6|NUP210|DNAJC7|NUP153|NUP214|COL4A6|HSPA12A|HSPA4|ATM|TPR|HSPA1A|MAPKAPK2	NSCLC_H157|GBM_SF188|GasC_KATOIII|PanC_AsPC1|PanC_BxPC3|Meso_CD473			AAAS|HSPA1L|NUP85|NUP37|NUP214|NUP155|NUP93|NUP188|RPS19BP1|HSPH1|MAPK1|NUP205|HSPA2|NUP107|TPR|BAG3|HSPA6|NUP133|TNFRSF21|DEDD2|HSPA1A|HSBP1|DNAJB1|ST13|HSPA5|SERPINH1|RPA1|FKBP4|NUP88|SEC13|CRYBA4|SIRT1|RPA3|BAG1|HSPA9|NUP62|NUP54|SEH1L|HSPA14|BAG2						DNAJC2|RPA2|HSPA14|NUP85|HSPA9|RAE1|NUP88|NUP93|NDC1|NUP107|NUP35|RPA3|BAG5|SEH1L|YWHAE|RPA1|NUP210|NUP50|NUP155|DNAJC7|BAG1|NUP54|HSPA8|NUP133|SERPINH1|FKBP4|NUP188|HSPA12A|NUP205|NUP160|NUP58|HSPA13|NUP62|POM121C|NUP153|HSPA4L|NUP37|NUP42|AAAS|HSPA5|MAPK3|BAG4|HSPA2|ATM|MRPL18|HSBP1|NUP98|HSPA12B|DEDD2|SIRT1|MAPK1|CCAR2|SEC13|MAPKAPK2|COL4A6|HSPA4			NUP205|HSPA14|DEDD2|NUP155|SEH1L|NUP153|NUP35|NDC1|DNAJC7|NUP107|NUP54|NUP50|NUP160|DNAJB6|DNAJC2|NUP188|NUP88|CRYBA4|YWHAE|NUP37|NUP58|NUP85|NUP93|POM121|NUP62|MAPK3|BAG2|HSPA9|RPA1|RPA2|ATR|GSK3B|HSPA12B|RAE1|SERPINH1|BAG4|HSPA4|POM121C|NUP98|HSPA1A|TNFRSF21|BAG5|BAG3|NUP133|RANBP2|TPR	HSPH1|DEDD2|BAG3|FKBP4|DNAJB1|NUP210|NUP133|HSPA6|HSPA4|HSPA2|DNAJB6|NDC1|HSPA14|TNFRSF21|NUP37|NUP205|RPA2|RPA1|YWHAE|NUP160|AAAS|ST13|NUP54|HSPA4L|NUP93|NUP107|SEC13|HSPA1A|MAPKAPK2|SIRT1|HSPA8|RAE1|HSF1|HSPA5|NUP62|CCAR2|BAG2|BAG5|HSBP1|HSPA9	HSPH1|COL4A6|FKBP4|DEDD2|UBB|DNAJB1|SERPINH1|HSPA2|NUP54|NUP93|NDC1|NUP133|ATM|SEH1L|BAG1|BAG2|NUP37|NUP155|NUP107|NUP85|NUP153|HSBP1|NUP88|NUP62|DNAJB6|RPA1|BAG5|NUP205|YWHAE|ATR|CCAR2|TPR|TNFRSF21|HSPA1A|HSPA6|NUP188|NUP160|HSPA4|MRPL18|POM121|RPA3|SIRT1|NUP58|HSPA12A|RPS19BP1|HSPA14|NUP98|NUP50|HSF1|RAE1	NDC1|DEDD2|BAG5|NUP35|HSPA14|NUP107|NUP188|NUP43|BAG1|FKBP4|TPR|NUP133|NUP50|RPA3|NUP153|HSPA4L|TNFRSF21|NUP205|NUP37|NUP93|DNAJB1|RAE1|RPA1|HSPH1|RPA2|NUP54|HSF1|NUP160|NUP155
R-HSA-9604323	Negative regulation of NOTCH4 signaling	0.000105642	54	PSMD7|PSMD6|PSMC3|PSMD12|PSME3|RPS27A|PSMA3|PSMD8|SKP1|PSMB2|YWHAZ|PSMD14|PSMD9|PSMD1|PSMB9|PSME2|RBX1|PSMA5|CUL1|PSMB8|PSMB10|PSMD4|PSMC1|PSMB1|PSMD13|PSME1|PSMA7|PSMA2|TACC3|PSMD3|PSMF1|PSMD11|PSMB6|UBA52|PSMC6|AKT1|PSMB7|PSMA4|PSMC2|SEM1|PSMB3|PSMD2|PSMC4|PSMC5|PSMB5|UBB	GBM_SF188|GasC_AGS|GasC_KATOIII|PanC_BxPC3									CUL1|RPS27A|PSME3|PSMB2|PSMD14|PSMD13|TACC3|PSMA7|PSMC3|PSMA3|RBX1|UBA52|PSMD6|PSMB7|PSMB6|PSMD7|PSMB3|PSMD8|PSMA5|AKT1|PSMC1|SEM1|PSMD1|PSMB9|PSMB1|PSMC5|PSMA4|PSMD12|PSMB10|PSME2|PSMD4|PSMC6|PSMD2		PSMD12|PSMD6|PSMD14|PSMD7|PSMB2|PSMD1|CUL1|RPS27A|PSMC6|PSMA4|PSMC3|TACC3|PSMA5|PSMB1|PSME3|PSMA3|PSMD11|YWHAZ|PSMD13|PSMA7|SEM1|RBX1|PSMC2|PSMD8|PSMD4|PSMB3|PSMB6|PSMB7|PSMD9|PSMD3|UBA52|PSMF1|SKP1|PSMA1|PSME2|PSMC4|PSMC5|PSMD10|PSMA6|PSMC1|PSMB4	YWHAZ|PSMD14|PSMD7|PSMD6|PSMD11|PSMD1|PSMD12|PSMC1|PSMB2|PSMA5|PSMC2|PSMA1|PSMA3|PSME3|RBX1|PSMC6|PSMB1|RPS27A|PSMC3|SEM1|PSMD13|CUL1|PSMD4|PSMC5|PSMA4|PSMD3|PSMA6|TACC3|PSMA7|PSMC4|PSMD8|PSMB6|PSMB7|PSMB3|PSMD2|PSME2|PSMB4|FBXW7		PSMC3|PSME2|PSME3|PSMB2|UBB|PSMD13|RPS27A|PSMA3|UBA52|PSMB3|PSMB6|PSMB1|PSMD1|PSMC4|PSMD3|AKT1|PSMD14|RBX1|PSME1|PSMD7|PSMB10|PSMF1|PSMD8|PSMC2|PSMD6|YWHAZ|PSMD4|PSMB4|PSMB7|PSMD12|PSMA7|PSMA4|SEM1|PSMD9|PSMD11|CUL1|PSMD2|PSMC6|PSMA1|PSMA5|PSMC1|PSMA6
R-HSA-3301854	Nuclear Pore Complex (NPC) Disassembly	0.000105682	36	NUP107|NUP54|NUP37|CCNB2|NUP155|NUP93|NUP85|SEH1L|NEK6|RAE1|NDC1|NUP188|NUP35|CCNB1|NUP50|NUP133|NUP88|CDK1|AAAS|NUP205|NUP62	GBM_SF188|GasC_AGS|GasC_KATOIII|PanC_BxPC3|Meso_CD473									NUP85|RAE1|NUP88|CCNB2|NUP93|NDC1|NUP107|NUP35|CCNB1|SEH1L|NUP210|NUP50|NUP155|NEK6|NUP54|NUP133|NUP188|NUP205|NUP160|NUP58|CDK1|NUP62|POM121C|NUP153|NUP37|NUP42|AAAS		NUP54|NUP35|CDK1|SEH1L|CCNB2|NUP37|NUP155|CCNB1|NUP88|NUP85|NUP107|NUP62|NDC1	NUP205|NEK7|NUP155|SEH1L|NUP153|NEK6|NUP35|NDC1|NUP107|NUP54|NUP50|NUP160|NUP188|NUP88|NUP37|CDK1|NUP58|NUP85|NUP93|POM121|NUP62|CCNB2|NEK9|RAE1|POM121C|NUP98|CCNB1|NUP133|RANBP2|TPR		NUP54|NUP93|NDC1|NUP133|NEK7|SEH1L|NUP37|NUP155|NUP107|NUP85|NEK9|NUP153|CDK1|NUP88|NUP62|NUP205|TPR|NUP188|NUP160|POM121|CCNB2|CCNB1|NUP58|NUP98|NUP50|RAE1	CDK1|NDC1|CCNB2|NUP35|CCNB1|NUP107|NUP188|NUP43|TPR|NUP133|NUP50|NUP153|NUP205|NUP37|NUP93|RAE1|NUP54|NUP160|NUP155|NEK6|NUP210|NUP85|AAAS|POM121|NUP98|NUP58|NUP62
R-HSA-381119	Unfolded Protein Response (UPR)	0.000119369	97	EXOSC9|TPP1|EIF2S1|PPP2R5B|CCL2|EXOSC8|DNAJB9|ZBTB17|EXOSC2|PARN|EIF2S3|EXOSC6|MBTPS1|CEBPB|EXOSC3|EXOSC7|KHSRP|EXOSC5|EIF2S2|ERN1|WIPI1|SYVN1|GFPT1|TSPYL2|CUL7|HERPUD1|ACADVL|CREB3|DDIT3|ATF3|ATP6V0D1|WFS1|NFYB|MBTPS2|HSPA5|CEBPG|CREBRF|FKBP14|GOSR2|CREB3L3|DNAJC3|KDELR3|DDX11|ATF4|CXXC1|CTDSP2|ASNS|NFYC|SHC1|EDEM1|CREB3L4|SERP1|PLA2G4B|HDGF|KLHDC3|TATDN2|HYOU1|PREB|XBP1|NFYA|CXCL8|LMNA|YIF1A	NSCLC_A549|NSCLC_H1299|NSCLC_H1650|NSCLC_HCC4006|GBM_SF188|GasC_AGS|PanC_AsPC1|Meso_CD473	EXOSC6|EXOSC9|CCL2|TPP1|EXOSC7|DNAJB9|ERN1|WIPI1|EXOSC5|EIF2S1|EXOSC2|PPP2R5B|SRPR|EXOSC3|CREB3L2|ZBTB17|GFPT1|IL8|HSPA5|GOSR2|ATF3|IGFBP1|PARN|CREB3L4|TSPYL2|SYVN1|CXXC1|EXOSC1|SHC1|EIF2S2|EXOSC8|TATDN2|MBTPS1|KDELR3|XBP1|HERPUD1|NFYC|ACADVL|NFYB|ATF4|ARFGAP1|NFYA|ATP6V0D1|DNAJC3	CCL2|DNAJB9|EIF2S3|EIF2S1|EXOSC5|TPP1|EXOSC6|EXOSC9|FKBP14|PPP2R5B|EXOSC7|EXOSC8|GFPT1|PLA2G4B|ERN1|EXOSC2|SRPR|WIPI1|ACADVL|IL8|MBTPS1|IGFBP1|HSPA5|SYVN1|DDIT3|ZBTB17|PARN|DIS3|KHSRP|ASNS|CREB3|ATF3|HERPUD1|CXXC1|DCP2|YIF1A|EXOSC3|SERP1|NFYC|HDGF|GOSR2|PDIA5|EXTL1|ATP6V0D1|EXOSC1|NFYA|CEBPB|PREB|NFYB|EIF2AK3|CREB3L4|SSR1|EXTL2|HSP90B1|PDIA6|SHC1		CCL2|ASNS|ATF3|TPP1|HERPUD1|PLA2G4B|EXOSC6|EIF2S2|CEBPG|EXOSC9|DDIT3|CEBPB|EXOSC3|MBTPS2|ATF4|WFS1|MBTPS1|EIF2S1|NFYB|KDELR3|ZBTB17|CTDSP2|HSPA5|LMNA|EXOSC7|GOSR2|KHSRP|XBP1|EXTL2|PARN|YIF1A|NFYC|HYOU1|GSK3A|CREB3L1|ATP6V0D1|TSPYL2|EXOSC8|GFPT1|ACADVL|SYVN1|CREB3L4|EIF2AK3|SERP1|FKBP14|DNAJB11|PPP2R5B	TPP1|CEBPB|EXOSC6|ZBTB17|EXOSC9|FKBP14|GOSR2|PARN|ERN1|MBTPS2|EXOSC8|NFYC|CCL2|EIF2S1|HSP90B1|EDEM1|DNAJC3|NFYA|TSPYL2|ATP6V0D1|WIPI1|CTDSP2|WFS1|HYOU1|TATDN2|EXOSC3|KDELR3|HSPA5|CEBPG|HDGF|CREB3L4|MBTPS1|EXOSC7|CALR|EXOSC2|DCP2|ATF4				EXOSC9|EIF2S1|EIF2S2|EXOSC8|CEBPG|EXOSC2|KHSRP|CREBRF|TSPYL2|ACADVL|PPP2R5B|CUL7|ATF4|IGFBP1|PARN|TPP1|SHC1|TATDN2|DDX11|EXOSC5|EXOSC3|PLA2G4B|CCL2|MBTPS1|XBP1|CALR|SRPRB|CEBPB|CREB3L3|HSP90B1|TLN1|CREB3|SERP1|NFYA|CXCL8|EIF2S3|HSPA5|HYOU1|KLHDC3|ZBTB17|ATP6V0D1|PDIA6|WFS1|DCTN1|DCP2|EXOSC7|DNAJB9|EXOSC1|EXOSC6|WIPI1|HDGF|GSK3A|MYDGF|SYVN1|DDIT3|EXOSC4|PDIA5|SEC31A|FKBP14|KDELR3|ATF3|SRPRA|YIF1A|…		EXOSC9|CREB3L3|PPP2R5B|EIF2S3|MBTPS1|EIF2S1|EXOSC8|EXOSC2|TPP1|EXOSC3|DNAJB9|WIPI1|DDX11|ZBTB17|SYVN1|EIF2S2|CXCL8|EXOSC5|KHSRP|CREBRF|CUL7|HYOU1|ERN1|NFYB|EIF2AK3|EXOSC7|PDIA6|TLN1|GFPT1|WFS1|EXTL2|SEC31A|TSPYL2|HERPUD1|ATP6V0D1|CREB3|DDIT3|CREB3L4|ATF4|CREB3L2|HDGF|TATDN2|EXOSC1|ACADVL|LMNA|DCTN1|SHC1|ARFGAP1|ADD1|CEBPG|YIF1A|ATF3|KLHDC3|GSK3A|XBP1|DNAJC3		TPP1|CREB3|ZBTB17|DNAJB9|PPP2R5B|CEBPB|PARN|SERP1|HERPUD1|DDIT3|CREB3L3|MBTPS1|EXOSC2|GFPT1|KDELR3|ATP6V0D1|PREB|DNAJC3|EXOSC9|SEC31A|WFS1|EXOSC8|MBTPS2|CREBRF|CREB3L4|CXCL8|SYVN1|SRPRB|EIF2AK3|KHSRP|NFYB|XBP1|EXTL2|ATF3|EXOSC6|HYOU1|EDEM1|HSPA5|CUL7|ACADVL|LMNA|SHC1|EXOSC4|WIPI1|ATF6		EIF2S3|NFYB|EIF2S1|EXOSC9|ZBTB17|CUL7|ACADVL|SYVN1|CTDSP2|PPP2R5B|NFYC|CCL2|DDIT3|ASNS|KDELR3|PREB|KLHDC3|EXTL1|EXOSC8|GFPT1|ARFGAP1|EXOSC4|PDIA5|PARN|CXXC1|CREB3|MBTPS1|PDIA6|PLA2G4B|GOSR2|EDEM1|EIF2S2|WFS1|DNAJC3|HDGF|SHC1|TSPYL2|TLN1|DNAJB9|EXOSC7|TPP1|EXOSC2|EXTL3|SRPRB|DNAJB11|EXTL2|EXOSC6|CREBRF|CEBPB|HERPUD1|YIF1A|LMNA|ATF3|CEBPG|CREB3L2|CXCL8
R-HSA-1234174	Cellular response to hypoxia	0.000122819	75	VEGFA|PSMD7|PSMD6|EPAS1|PSMC3|CITED2|PSMD12|PSME3|RPS27A|HIF1A|PSMA3|PSMD8|UBE2D2|PSMB2|PSMD14|PSMD9|HIF1AN|PSME4|PSMD1|LIMD1|PSMB9|PSME2|RBX1|CREBBP|PSMA5|PSMB8|HIGD1A|PSMB10|EGLN3|PSMD4|PSMC1|PSMB1|PSMD13|PSME1|PSMA7|PSMA2|VHL|PSMD3|PSMF1|PSMD11|EP300|PSMB6|UBA52|PSMC6|UBE2D1|PSMB7|PSMA4|PSMC2|EGLN1|SEM1|PSMB3|ARNT|WTIP|PSMD2|PSMC4|UBE2D3|CA9|PSMC5|PSMB5|UBB	GBM_SF188|GasC_AGS|GasC_KATOIII|PanC_BxPC3									RPS27A|PSME3|PSMB2|UBE2D2|EGLN3|PSMD14|PSMD13|HIF1AN|PSMA7|PSMC3|PSMA3|RBX1|ELOC|UBA52|PSMD6|PSMB7|HIGD1A|PSMB6|PSMD7|PSMB3|PSMD8|VHL|PSMA5|PSMC1|SEM1|ARNT|PSMD1|PSMB9|PSMB1|PSMC5|PSMA4|PSMD12|VEGFA|PSMB10|PSME2|PSMD4|CUL2|PSMC6|PSMD2|CREBBP|AJUBA|PSMD3|WTIP|PSMC4|PSMD11|EGLN1|HIF1A|ELOB|EPAS1		VEGFA|PSMD12|PSMD6|EPAS1|PSMD14|PSMD7|CITED2|PSMB2|PSMD1|UBE2D2|RPS27A|PSMC6|PSMA4|PSMC3|PSMA5|EGLN1|PSMB1|PSME3|PSMA3|PSMD11|UBE2D1|PSMD13|PSMA7|SEM1|RBX1|PSMC2|PSMD8|HIGD1A|PSMD4|VHL|PSMB3|WTIP|PSMB6|PSMB7|PSMD9|PSMD3|UBA52|ELOC|EP300|CREBBP|PSMF1|PSMA1|CUL2|AJUBA|LIMD1|PSME2|PSMC4|PSMC5|PSMD10|PSMA6|EGLN2|PSMC1|PSMB4|EGLN3	PSMD14|EGLN3|PSMD7|PSMD6|PSMD11|PSME4|PSMD1|PSMD12|PSMC1|PSMB2|PSMA5|PSMC2|VEGFA|PSMA1|PSMA3|PSME3|CA9|HIF1AN|HIGD1A|RBX1|PSMC6|PSMB1|UBE2D2|RPS27A|PSMC3|CUL2|CITED2|SEM1|PSMD13|PSMD4|PSMC5|PSMA4|PSMD3|ELOC|PSMA6|HIF1A|PSMA7|PSMC4|PSMD8|PSMB6|PSMB7|UBE2D3|PSMB3|CREBBP|PSMD2|PSME2|PSMB4|EGLN2		PSMC3|HIF1A|EPAS1|VEGFA|PSME2|PSME4|PSME3|PSMB2|UBB|CITED2|PSMD13|RPS27A|LIMD1|PSMA3|UBA52|PSMB3|UBE2D1|PSMB6|PSMB1|PSMD1|CREBBP|PSMC4|EGLN1|PSMD3|PSMD14|RBX1|PSME1|PSMD7|PSMB10|HIF1AN|PSMF1|UBE2D2|PSMD8|PSMC2|PSMD6|PSMD4|PSMB4|EGLN2|PSMB7|AJUBA|UBE2D3|PSMD12|PSMA7|PSMA4|SEM1|PSMD9|PSMD11|PSMD2|PSMC6|PSMA1|ARNT|VHL|PSMA5|PSMC1|PSMA6
R-HSA-174411	Polymerase switching on the C-strand of the telomere	0.000122819	17	RFC3|PRIM1|POLD3|RFC5|RFC4|POLA1|RFC2|PCNA|POLD2	NSCLC_A549|NSCLC_H157|NSCLC_H1650|NSCLC_HCC4006|GBM_SF188|GasC_AGS|GasC_KATOIII	RFC3|RFC5|PRIM1|POLA1|POLD3|RFC4|POLD2|PCNA|RFC2|RFC1|POLA2|DSCC1|POLD1|CHTF8|CHTF18		POLA1|RFC3|RFC4|PRIM1|POLD3|RFC1|POLA2|RFC5|DSCC1|POLD2	PRIM1|RFC5|POLA2|RFC2|RFC4|POLA1|PRIM2|RFC3|POLD3|PCNA	RFC2|PRIM1|RFC3|RFC4|RFC5|POLD3|PRIM2|POLA2				RFC5|POLD2|RFC2|PCNA|RFC3|POLD3|RFC4|PRIM1		RFC3|DSCC1|RFC5|RFC4|PCNA|PRIM1|CHTF18|POLA1|RFC2|POLD2|POLD3|POLD1|PRIM2	RFC3|PCNA|RFC4|POLD3|PRIM1|RFC1|RFC5|RFC2|POLA2|POLA1|PRIM2|DSCC1
R-HSA-1834949	Cytosolic sensors of pathogen-associated DNA	0.000128159	63	POLR3G|XRCC5|NFKBIA|NFKB2|POLR3K|RPS27A|NFKBIB|DHX9|POLR3GL|POLR2E|POLR3C|TICAM1|IKBKB|TRIM56|CREBBP|DHX36|STAT6|POLR2L|POLR3B|IRF3|XRCC6|POLR3F|TBK1|CRCP|TRIM21|POLR3H|IFI16|NKIRAS1|EP300|POLR2H|UBA52|TLR3|MRE11|POLR3E|LRRFIP1|POLR3D|RIPK1|IRF7|TRIM32|PRKDC|IKBKG|NFKB1|DTX4|POLR1D|CTNNB1|MYD88|POLR1C|POLR3A|POLR2F|DDX41|CHUK|UBB	GBM_SF188									POLR3K|XRCC5|POLR3G|XRCC6|DHX9|RPS27A|NFKB2|POLR1D|POLR3D|NFKBIA|IFI16|TRIM56|POLR2L|STAT6|UBA52|CRCP|POLR3F|POLR2E|POLR3H|POLR3B|DDX41|POLR1C|TRIM32|MRE11|IKBKG|CHUK|NLRC3|POLR2F|NFKBIB|TICAM1|POLR3C|CREBBP|PRKDC|TRIM21|POLR3A|TBK1|DHX36|IKBKB|MYD88|NFKB1|POLR2H|CGAS|RIPK1
R-HSA-5689603	UCH proteinases	0.00013267	96	BARD1|UCHL5|MBD6|PSMD7|PSMD6|PSMC3|OGT|H2AC11|ACTL6A|RUVBL1|PSMD12|PSME3|RPS27A|PSMA3|PSMD8|PSMB2|PSMD14|USP15|PSMD9|PSME4|PSMD1|PSMB9|PSME2|TGFBR1|PSMA5|HIST2H2AA3|PSMB8|PSMB10|PSMD4|PSMC1|PSMB1|SMAD7|PSMD13|PSME1|PSMA7|ACTB|PSMA2|TGFBR2|UCHL3|PSMD3|TGFB1|PSMF1|PSMD11|MCRS1|YY1|PSMB6|UBA52|FOXK2|ADRM1|PSMC6|INO80D|PSMB7|PSMA4|PSMC2|SEM1|FOXK1|ACTR5|PSMB3|ASXL1|INO80|HIST1H2AC|ASXL2|PSMD2|PSMC4|I…	GasC_AGS|GasC_KATOIII|PanC_BxPC3											UCHL5|PSMD12|PSMD6|BARD1|PSMD14|PSMD7|ACTL6A|PSMB2|PSMD1|RPS27A|PSMC6|PSMA4|PSMC3|PSMA5|PSMB1|PSME3|PSMA3|ACTB|RUVBL1|PSMD11|PSMD13|PSMA7|SEM1|PSMC2|ACTR5|PSMD8|PSMD4|MBD6|SENP8|ADRM1|TGFB1|OGT|PSMB3|USP15|PSMB6|PSMB7|PSMD9|PSMD3|UBA52|MCRS1|INO80D|PSMF1|PSMA1|ASXL1|PSME2|PSMC4|FOXK1|PSMC5|YY1|UCHL3|PSMD10|PSMA6|H2AC11|PSMC1	PSMD14|PSMD7|PSMD6|PSMD11|PSME4|PSMD1|PSMD12|PSMC1|UCHL5|H2AC11|PSMB2|PSMA5|ACTL6A|BARD1|PSMC2|ACTB|PSMA1|PSMA3|RUVBL1|PSME3|MBD6|PSMC6|UCHL3|PSMB1|RPS27A|PSMC3|TGFB1|SEM1|PSMD13|USP15|PSMD4|PSMC5|PSMA4|PSMD3|PSMA6|INO80C|ACTR5|ASXL2|PSMA7|MBD5|ADRM1|PSMC4|PSMD8|SENP8|PSMB6|PSMB7|PSMB3|PSMD2|BAP1|PSME2|OGT|PSMB4|TFPT|FOXK2|HCFC1		PSMC3|PSME2|PSME4|PSME3|H2AC11|PSMB2|RUVBL1|UBB|PSMD13|NFRKB|RPS27A|OGT|PSMA3|UBA52|USP15|UCHL5|BARD1|PSMB3|ACTB|PSMB6|PSMB1|PSMD1|ACTL6A|MBD6|PSMC4|PSMD3|PSMD14|PSME1|ADRM1|PSMD7|PSMB10|PSMF1|PSMD8|PSMC2|PSMD6|MCRS1|BAP1|PSMD4|PSMB4|SMAD7|PSMB7|PSMD12|PSMA7|PSMA4|SEM1|PSMD9|TGFB1|PSMD11|PSMD2|PSMC6|FOXK1|PSMA1|UCHL3|ACTR8|PSMA5|PSMC1|HCFC1|PSMA6|SENP8
R-HSA-5620912	Anchoring of the basal body to the plasma membrane	0.000138656	97	CEP78|PLK1|AHI1|HAUS5|IQCB1|SCLT1|HAUS2|PLK4|ODF2|HAUS1|HAUS4|CEP192|MKS1|NEK2|HSP90AA1|TUBB|B9D1|CDK1|CEP70|DYNC1H1|PCNT|CDK5RAP2|SEPTIN2|NEDD1|MAPRE1|YWHAE|TUBA4A|CNTRL|MARK4|TCTN3|CSNK1E|PAFAH1B1|CEP63|NDE1|CEP83|HAUS8|ALMS1|PCM1|CKAP5|CEP72|HAUS6|TUBG1|B9D2|TMEM67|FBF1|C2CD3|TCTN2|DCTN3|CEP152|CEP250|RPGRIP1L|PPP2R1A|SFI1|NPHP4|RAB11A|NINL|CEP57|CLASP1|RAB8A|TUBA1A|CENPJ|YWHAG|CEP290|CEP164|K…	PanC_BxPC3|Meso_CD473														HSP90AA1|CNTRL|HAUS4|HAUS1|IQCB1|TUBB|CEP250|PCNT|SEPTIN2|TCTN3|HAUS2|NEDD1|SCLT1|MAPRE1|TCTN2|DCTN3|B9D1|RPGRIP1L|CEP164|CDK5RAP2|ODF2|DCTN2|PPP2R1A|CDK1|TUBB4B|CSNK1E|PLK4|CEP83|TMEM216|DYNC1H1|DCTN1|CEP72|TCTN1|NPHP1|AHI1|YWHAE|OFD1|CEP192|TTBK2|CEP131|ALMS1|CEP70|PLK1|PCM1|CEP78|C2CD3|CEP290|HAUS5|TMEM67|CEP89|CKAP5|PRKACA|MARK4|AKAP9	C2CD3|CEP70|CDK1|SEPTIN2|NEK2|CEP57|TUBA4A|NEDD1|PLK4|HSP90AA1|HAUS6|CEP83|TMEM67|ODF2|NDE1|CEP78|DYNC1H1|SCLT1|CNTRL|RAB11A|PCM1|SFI1|HAUS1|CKAP5|HAUS2|RPGRIP1L|CEP152|PLK1|B9D1|NPHP4|IQCB1|RAB8A|FBF1|PAFAH1B1|CDK5RAP2|HAUS3|CEP192|PCNT|CSNK1E|TUBA1A|KIF24|CETN2|PRKAR2B|ALMS1|HAUS8|DCTN3|AHI1|CCP110|CENPJ|CEP131|CEP135|CEP164|CEP76|TCTN3|MAPRE1|YWHAE|CEP63
R-HSA-5358606	Mismatch repair (MMR) directed by MSH2:MSH3 (MutSbeta)	0.000144294	14	LIG1|EXO1|POLD3|RPA2|MSH2|PCNA|POLD2|RPA1|MLH1	NSCLC_A549|NSCLC_HCC4006|GBM_SF188|GasC_AGS	EXO1|LIG1|POLD3|RPA2|MSH2|POLD2|PCNA|PMS2|RPA3|MLH1|RPA1				MLH1|RPA2|PMS2|MSH3|EXO1|POLD3|RPA1|PCNA|LIG1|RPA3|MSH2				POLD2|PCNA|POLD3|LIG1|EXO1|RPA2|MLH1|MSH2|RPA3|RPA1		EXO1|LIG1|PCNA|MSH2|RPA1|RPA2|POLD2|POLD3|POLD1
R-HSA-70326	Glucose metabolism	0.000147395	92	PC|SLC25A12|PGM2L1|NUP107|NUP54|NUP37|ENO3|SLC37A4|NUP155|NUP93|NUP85|HK2|SEH1L|SLC25A13|RAE1|TPI1|NDC1|HK1|NUP188|PFKP|NUP35|GAPDH|PCK2|PFKM|NUP50|MDH2|NUP133|PFKFB4|NUP88|PFKL|AAAS|NUP205|PGP|NUP62|PPP2R1B|GPI|ENO2|PRKACB|SLC25A10|ENO1|PFKFB3|GOT2	GBM_SF188|GasC_AGS|GasC_KATOIII|PanC_BxPC3|Meso_CD473									TPI1|GOT2|HK2|NUP85|RAE1|NUP88|NUP93|NDC1|ENO2|NUP107|NUP35|PGK1|PFKM|SEH1L|NUP210|NUP50|NUP155|MDH2|GAPDH|NUP54|PFKFB4|GPI|NUP133|SLC25A13|PRKACB|PC|PFKFB3|NUP188|NUP205|NUP160|NUP58|MDH1|PGM2L1|NUP62|POM121C|ENO1|SLC25A10|NUP153|NUP37|GNPDA1|NUP42|AAAS|SLC37A4|PGAM1|PPP2CA|PPP2R1B|NUP98|PGP|ENO3|PPP2CB|PFKFB2|ADPGK|HK1		SLC25A12|NUP54|NUP35|SEH1L|ENO3|NUP37|NUP155|HK1|PGM2L1|NUP88|NUP85|NUP107|NUP62|NDC1|RAE1|PPP2CA|PC|NUP43|ENO1|NUP133|SLC25A13|TPI1|GAPDH|HK2|PFKFB4|GNPDA2|NUP93|BPGM|SLC25A10|ALDOB|NUP188|MDH2|GOT2|PFKL|AAAS|PFKFB2|SLC25A11|NUP58|PFKP|MDH1|NUP205|G6PC3|PGAM1|GPI|PGK1|ALDOC|PPP2R1A	PCK1|HK2|SLC25A12|NUP205|PPP2R1B|PC|PFKFB3|NUP155|SEH1L|NUP153|NUP35|NDC1|NUP107|NUP54|PFKP|NUP50|FBP1|NUP160|NUP188|PPP2CA|NUP88|SLC25A13|NUP37|ENO2|PCK2|NUP58|SLC37A2|NUP85|NUP93|ALDOB|PPP2CB|PGK1|POM121|NUP62|ENO1|PGAM1		GAPDH|PC|FBP1|G6PC3|SLC25A12|PRKACB|TPI1|GOT1|ENO1|SLC37A2|PGM2L1|PFKL|MDH2|NUP54|NUP93|NDC1|NUP133|SEH1L|SLC37A4|SLC25A13|NUP37|GOT2|NUP155|ENO3|NUP107|NUP85|PGK1|NUP153|PPP2R1A|MDH1|NUP88|NUP62|HK1|NUP205|PFKFB3|GPI|ALDOA|ADPGK|TPR|PGAM1|PFKP|NUP188|NUP160|POM121|SLC25A10|GCKR|SLC25A1|GNPDA2|NUP58|PRKACA|HK2|NUP98|NUP50|SLC25A11|PPP2R1B|RAE1	NDC1|GNPDA2|HK1|PFKP|SLC25A13|NUP35|NUP107|NUP188|NUP43|TPR|NUP133|PPP2R1B|NUP50|PPP2CA|ENO2|NUP153|PRKACB|NUP205|NUP37|NUP93|SLC25A12|RAE1|PC|PGM2L1|NUP54|GOT1|NUP160|SLC25A1|GPI|NUP155|PFKFB4|SLC25A11|PPP2R5D|ALDOC|NUP210|PGAM1|PFKM|NUP85
[truncated: 172 more rows]
